# Supplementary material for: BRD9 regulates normal human hematopoietic stem cell function and lineage differentiation
Source: Cell Death Differ. 2024 May 30;31(7):868–80. doi: 10.1038/s41418-024-01306-5 (PMC11239944; doi:10.1038/s41418-024-01306-5)
Supplement: Supplementary file 3 — Supplemental table 1 [file 41418_2024_1306_MOESM3_ESM.csv]

Application	Primer Name	Oligo sequence 5'-3'
qPCR	BRD9_qPCR_fwd	GCGACTTGAAGTCGGACGAGAT
qPCR	BRD9_qPCR_rev	GTCCACCACTTTCTTGCTGTAGC
qPCR	GAPDH_qPCR_fwd	GTCTCCTCTGACTTCAACAGCG
qPCR	GAPDH_qPCR_rev	ACCACCCTGTTGCTGTAGCCAA
qPCR	GATA1_Fwd	CACGACACTGTGGCGGAGAAAT
qPCR	GATA1_Rev	TTCCAGATGCCTTGCGGTTTCG
subcloning	pGL4_GATA1_KpnI_infusionFwd	TGGCCTAACTGGCCGGTACCCTGTCCATCTCTGTCTCTCATTCTC
subcloning	pGL4_GATA1_BglII_infusionRev	CGCCGAGGCCAGATCTCCTCCCTCCCTCCCTCCC
subcloning	BRD9_infusion_EcoRIFwd	TATTTCCGGTGAATTCATGGGCAAGAAGCACAAG
subcloning	BRD9_infusion_SpeIFRev	CCGCTCTAGAACTAGTCTACTTATCGTCATCGTCTTTGT
sequencing	EF1a_seq_Fwd	ACGTCGTCTTTAGGTTGGGG
sequencing	IRES_seq_Rev	GGTACCTTCTGGGCATCCTT
sequencing	BRD9_1152_seqFwd	AGTGCCACTACTGCGCTTTC
sequencing	BRD9_1241_seqRev	TCCGTAGGCTGAGTAGAGCAG
sequencing	EGFP_mid_seqFwd	CTGGTGAACCGCATCGAG
sequencing	U6_mid_seqFwd	AATAATTTCTTGGGTAGTTTGCAG
