# Supplementary material for: BRD9 regulates normal human hematopoietic stem cell function and lineage differentiation
Source: Cell Death Differ. 2024 May 30;31(7):868–80. doi: 10.1038/s41418-024-01306-5 (PMC11239944; doi:10.1038/s41418-024-01306-5)
Supplement: Supplementary file 4 — Supplemental table 2 [file 41418_2024_1306_MOESM4_ESM.csv]

ID	log2FoldChange	pvalue	padj	ShBRD9-33-A	ShBRD9-33-B	ShBRD9-33-C	ShNT-A	ShNT-B	ShNT-C	Gene.name
ENSG00000000003	0.0758852923495592	0.779620265174522	0.874041592557041	62.7855986454791	46.0584982651201	68.8046962870546	46.3646197281981	55.3976829933535	67.5194995585656	TSPAN6
ENSG00000000419	-0.232558315313393	0.00365897618957027	0.016951022260406	1299.47163257158	1151.462456628	1225.70651814224	1564.55929550898	1328.62109712393	1430.18576337689	DPM1
ENSG00000000457	0.126865524704809	0.195136032238349	0.360195432095578	520.359431198137	483.052542780528	518.001070618254	459.70027219873	455.184295262055	479.79765595405	SCYL3
ENSG00000000460	-0.200789227867821	0.0445800554204103	0.122102512931639	707.7649301854	618.981281562956	821.724658513966	860.211668148697	784.800509072508	827.625380952721	C1orf112
ENSG00000000938	-0.49149935890168	0.000250411294248381	0.0017675673286539	198.82106237735	195.467773125144	194.618998069097	269.309386931874	297.300898730997	260.870793749003	FGR
ENSG00000000971	0.327528314139112	0.000995817091042414	0.00574218221426197	1020.74162646362	862.754308966152	999.633944627636	879.941293564951	712.783521181149	706.90869992377	CFH
ENSG00000001036	-0.156693600913586	0.0155236959742562	0.0542620265466974	1816.9771729222	1865.9308687406	1803.6659669535	1959.15180383407	2005.3961243594	2151.41678138884	FUCA2
ENSG00000001084	0.0406440556966863	0.5131044408414	0.681490384177603	2221.27837632112	2077.12593395627	2149.65529685412	2139.6778763928	2105.11195374743	2025.58498675697	GCLC
ENSG00000001167	-0.109820266423232	0.0861848617516293	0.199171520374448	1742.77601088663	1692.93065574478	1793.83672462678	1916.73310918913	1819.81388633166	1908.96039661035	NFYA
ENSG00000001460	0.382463580286018	0.0113784404874425	0.0424472722384041	207.382734919916	247.143161422596	196.584846534442	167.701816038163	168.039638413172	162.660612572908	STPG1
ENSG00000001461	0.13438781678844	0.0802901219571782	0.189457147673555	986.49493629336	1070.57924016243	1039.9338381672	961.819239042408	908.522001090998	950.38810742284	NIPAL3
ENSG00000001497	-0.194254260388898	0.00591603132955623	0.0250792669033063	2486.69022514064	2635.44480317004	2270.5549774728	2897.29549237698	2931.46072506496	2625.07630101938	LAS1L
ENSG00000001561	-0.00210437632279333	0.982748055502451	0.990849086770782	721.083087473835	635.831951659951	810.912491954572	758.604097254986	722.016468346708	692.58638183559	ENPP4
ENSG00000001617	0.846633703745084	0.189032911622198	NA	10.4642664409132	23.5909381357932	6.88046962870546	8.87833143731453	5.53976829933535	8.18418176467462	SEMA3F
ENSG00000001626	0.052917199156983	0.811985957517914	0.894995897332125	87.5193193240011	73.0195704203124	114.019210989976	78.9185016650181	92.3294716555892	94.1180902937581	CFTR
ENSG00000001629	-0.062128293403199	0.363287983433102	0.547463880592732	1520.17252477993	1398.6056180506	1467.50587937961	1504.38393798941	1500.35391440332	1577.50103514103	ANKIB1
ENSG00000001630	-0.0473558606878008	0.60489078779075	0.755066160903186	1111.11483663514	1050.35843604603	1077.28495900874	1158.12901193414	952.840147485681	1238.88051462762	CYP51A1
ENSG00000001631	0.0852691138922015	0.223976325833108	0.395945354114635	1855.02905088915	1655.85918153139	1894.09499635935	1696.74778579789	1663.77707923372	1738.11560227277	KRIT1
ENSG00000002016	0.148720613014244	0.14366535387268	0.28877505667587	565.070387809311	530.234419052114	635.951978538919	486.335266510674	524.431399003747	552.432269115537	RAD52
ENSG00000002330	0.172885927029219	0.101740581845948	0.225549392706172	427.132330179092	440.364178534807	428.554965445083	407.416764845656	377.62753907136	364.196088528021	BAD
ENSG00000002549	-0.194408578998455	0.00310888804355719	0.0148213506025432	2567.55046582042	2499.51606438762	2246.96479588867	2868.68753552341	2787.42674928224	2712.03323226905	LAP3
ENSG00000002586	0.222948095265972	2.888242449165e-05	0.000272947142662699	5522.27878995463	5632.61732442225	5382.49309811301	4897.87950958518	4673.71785520593	4596.44108358538	CD99
ENSG00000002587	0.505421494525757	0.401172509895479	NA	13.318157288435	34.8247182004567	5.89754539603325	12.8242565205654	17.542599614562	7.16115904409029	HS3ST1
ENSG00000002726	0.168006983371377	0.623003101780236	0.768365342984104	29.4902054243917	61.7857903556489	35.3852723761995	30.5809193951945	43.3948516781269	37.8518406616201	AOC1
ENSG00000002822	-0.0281822376528492	0.710654490410605	0.831753591030715	1260.46845765545	1308.73537753329	1218.82604851354	1384.03322295025	1275.99329828024	1201.028673966	MAD1L1
ENSG00000002834	0.0413890867165041	0.417080213595837	0.596947835584245	7495.26866254136	7987.21762597571	7497.7460468236	7345.33954247156	7529.4684135133	7451.69749673624	LASP1
ENSG00000002919	0.0940579369773311	0.242183835395818	0.417773800959544	807.651109848662	806.585408642835	823.69050697931	760.577059796612	777.414151340061	745.783563305975	SNX11
ENSG00000003056	0.00138456757333888	0.977836341416879	0.988487777113222	7511.44071067731	7467.09360898179	7302.14412452184	7583.08152873742	7188.77266310418	7488.52631467728	M6PR
ENSG00000003096	-0.0726383497042978	0.561779845608288	0.722101719025487	340.564307804265	270.734099558389	294.877269801662	330.471225722263	323.153150794562	300.768679851792	KLHL13
ENSG00000003147	0.289295234943792	0.0037355123657849	0.017262717721351	839.043909171402	723.455436164326	696.893280964596	672.780226694279	565.056366532206	612.790609630012	ICA1
ENSG00000003249	0.739841296386771	0.0331906604653721	0.0977444317079696	39.9544718653049	44.9351202586538	34.4023481435273	22.6890692286927	23.0823679138973	25.5755680146082	DBNDD1
ENSG00000003393	0.18219820222918	0.00342162662276883	0.0160004364782375	5129.3931499458	4621.57711860254	4644.31699937618	4394.77406147069	3999.71271212012	4296.69542645417	ALS2
ENSG00000003400	0.0638062643468585	0.416062691570657	0.596089276920341	983.641045445838	957.118061509325	905.273218291104	913.481656772584	877.129980728098	932.996721172907	CASP10
ENSG00000003402	0.00684309714223306	0.904787626688107	0.950000331078726	3182.08829498678	3226.34163457134	3419.59340546661	3191.26691107917	3303.54849583698	3286.97200123744	CFLAR
ENSG00000003436	0.375251595030754	0.000744181746085497	0.00446150261755234	475.648474586963	399.922570302019	476.718252846021	346.254926055267	349.005402858127	348.850747719256	TFPI
ENSG00000003509	0.0575112996509714	0.542958616723972	0.705813091624281	542.239261029137	593.14358741423	534.710782573681	523.821554801557	537.357525035529	542.202041909693	NDUFAF7
ENSG00000003756	0.158294246042833	0.00319709691841222	0.0151691828987431	4232.32012687479	4428.35610149033	4324.86662375772	3877.85787556483	3787.35492731227	3970.35117858777	RBM5
ENSG00000003987	-0.334009007087914	0.377231434314964	0.560328165265286	24.7337206785221	23.5909381357932	43.2486662375772	53.2699886238872	38.7783780953475	23.5295225734395	MTMR7
ENSG00000003989	0.751253510369171	0.172846207243464	NA	11.4155633900871	15.7272920905288	23.590181584133	6.90536889568908	12.9261260317825	10.2302272058433	SLC7A2
ENSG00000004059	0.200975961460134	0.00083869369019429	0.00493298669494647	2129.00257225124	2198.45075865464	2160.46746341351	1871.35497073174	1872.44168517535	1899.7531921251	ARF5
ENSG00000004139	0.286716476013	0.187722071763509	0.350324745090126	93.2271010190447	138.17549479536	94.360726336532	97.6616458104598	77.5567561906949	91.0490221320051	SARM1
ENSG00000004142	-0.10019968117717	0.125306469053306	0.262173742458418	2931.89719735404	3112.88045591824	2801.33406311579	3073.87563985245	3374.64218901179	3029.17027565019	POLDIP2
ENSG00000004399	-0.0112537352662843	0.845989158774214	0.915775666785857	6642.90659608152	7588.41843368015	7032.82288476965	7031.63849835311	7227.55104119952	7166.27415769321	PLXND1
ENSG00000004455	-0.390653479710012	2.87301890267197e-14	1.46819137211203e-12	6860.75359744235	6602.0925440027	6457.81220865641	8903.97995035566	8450.91654063608	8763.21262452535	AK2
ENSG00000004468	-0.15333214442672	0.162381512598423	0.31562549576575	508.94386780805	510.01361493572	492.445040568776	468.578603636045	599.218271044774	612.790609630012	CD38
ENSG00000004478	-0.432311088512597	4.03995577600884e-14	2.00279800962139e-12	5963.68057437134	5839.31887761206	5375.61262848431	7468.64970132315	7716.89724097415	7994.92256136652	FKBP4
ENSG00000004487	-0.0994129556300202	0.0595313580593699	0.151688253620654	4838.29628349858	4893.4345961674	4621.70974202472	5023.1626309784	5216.61514854079	5135.57405733332	KDM1A
ENSG00000004534	-0.0186443825480292	0.753232381779052	0.858453647056214	4621.40057908693	4298.04425274023	4356.32019920323	4706.50214304751	4246.23240144055	4499.25392512987	RBM6
ENSG00000004660	-0.295939931516673	0.0302422455944881	0.0910942129053204	191.210686783959	211.195065215673	201.499467697803	261.417536765372	241.903215737644	237.341271175564	CAMKK1
ENSG00000004700	-0.0925404688774582	0.202904988072528	0.369657737157533	2379.19366988399	2033.31419170408	2256.79403821539	2529.33797836383	2336.85892760296	2248.60393984435	RECQL
ENSG00000004766	0.170716824732285	0.0988072707186146	0.22094517260542	833.336127476358	629.091683621153	760.783356088289	630.361532049332	646.306301589124	701.793586320849	VPS50
ENSG00000004776	-0.975047349651485	0.0808721373314213	NA	6.65907864421748	16.8506700969952	5.89754539603325	23.6755504995054	12.9261260317825	20.4604544116865	HSPB6
ENSG00000004777	0.420365194876792	2.1971736402802e-05	0.000215983037287623	710.618821032922	869.49457700495	775.527219578372	638.253382215834	546.590472201088	573.915746247808	ARHGAP33
ENSG00000004779	-0.267788702113811	0.000268164176897118	0.00188042568029079	1112.06613358432	1185.16379682199	1097.92636789486	1395.87099820001	1400.63808501529	1287.98560521567	NDUFAB1
ENSG00000004799	-1.71610982036031	0.0106215369682534	NA	7.6103755933914	2.24675601293269	3.93169693068883	18.7431441454418	12.0028313152266	15.3453408087649	PDK4
ENSG00000004809	0.015327576342674	0.883547203911406	0.938048318999553	391.934343059657	402.169326314951	402.998935395605	394.59250832509	400.709906985257	388.748633822044	SLC22A16
ENSG00000004838	0.117856870565673	0.713520884004868	0.833567574659096	34.2466901702613	46.0584982651201	39.3169693068883	40.4457321033218	40.6249675284593	28.6446361763612	ZMYND10
ENSG00000004864	-0.067484474005633	0.354702219764796	0.538878693069669	1519.22122783076	1308.73537753329	1448.83031895884	1501.42449417697	1478.19484120598	1505.88944470013	SLC25A13
ENSG00000004866	0.00455781426111648	0.953720869626073	0.977231533101714	989.348827140882	1016.65709585204	1059.59232282064	948.994982521842	1047.93950329094	1058.82851580478	ST7
ENSG00000004897	-0.344591000725363	5.57732140843822e-06	6.62090613020805e-05	2840.57269023334	2253.49628097149	2606.7150650467	3362.91465220058	3259.2303494423	3162.16322932616	CDC27
ENSG00000004961	-0.101239353183526	0.34371975650747	0.528652464090339	493.723116621267	394.305680269687	463.940237821282	489.294710323112	484.729726191843	478.774633233465	HCCS
ENSG00000004975	0.154491556737111	0.0101630200789275	0.0386572994182401	2418.19684480012	2595.00319493726	2467.13982400724	2215.63693424538	2227.91015104937	2275.20253057954	DVL2
ENSG00000005007	0.0364391833761063	0.522185804754775	0.688952836299801	3117.40010244295	3185.90002633855	2998.90183388291	2999.8895445415	3093.96059517879	2973.92704873864	UPF1
ENSG00000005020	-0.0304042213961489	0.62811619518768	0.771673790926277	2779.68968548621	2537.71091660747	2873.08753210086	2764.12052081726	2810.50911719614	2793.8750499158	SKAP2
ENSG00000005022	0.0366519263769295	0.50006490831201	0.669865302613942	14370.2917142213	15006.0834103774	13316.6575042431	13930.1020251465	14008.227439586	13679.8598196536	SLC25A5
ENSG00000005059	0.0664955186664745	0.421818493291902	0.601584206910233	1083.5272251091	984.079133664517	1067.45571668202	928.278875834775	1083.02470252006	983.124834481539	MCUB
ENSG00000005075	-0.0739327387897746	0.445173633413836	0.622566297412963	525.115915944007	554.948735194374	524.881540246959	571.172655800568	518.891630704411	599.491314262416	POLR2J
ENSG00000005100	-0.275396941037345	1.16616425305246e-05	0.000124563371396198	1863.59072343172	1738.9891540099	1806.61473965152	2194.92082755831	2228.83344576592	2124.81819065365	DHX33
ENSG00000005108	0.86871920223377	0.0140105671908276	0.0502078971233258	44.7109566111745	50.5520102909855	66.8388478217102	26.6349943119436	16.6193048980061	46.0360224262947	THSD7A
ENSG00000005156	-0.0765987031262831	0.274490287142507	0.453241569629356	1369.86760681045	1490.72261458084	1393.78656192919	1556.66744534248	1485.58119893843	1441.43901330332	LIG3
ENSG00000005175	-0.156748874340851	0.0761106337267606	0.181890274899219	1706.62672681802	1281.7743053781	1585.45678730027	1743.11240552609	1684.08956299795	1676.73423903771	RPAP3
ENSG00000005187	0.00421936205003793	0.963741054453652	0.981969546914127	631.661174251486	621.228037575888	651.678766261674	592.875243758448	615.83757594278	691.563359115005	ACSM3
ENSG00000005189	0.0836233232769148	0.309392788891771	0.491824778506765	851.410769510663	843.656882856224	882.665960939643	865.14407450276	777.414151340061	790.796563011685	REXO5
ENSG00000005194	-0.0321024625430141	0.618273584251243	0.765378996532027	1655.25669156263	1764.82684815863	1658.19318051802	1743.11240552609	1716.4048780774	1730.95444322868	CIAPIN1
ENSG00000005206	0.191741711795699	0.00555852883567567	0.0239032758749142	1603.88665630724	1706.41119182238	1727.98080103774	1540.88374500948	1463.42212574109	1405.63321808287	SPPL2B
ENSG00000005238	-0.386757994064958	0.00765826429842823	0.0309106356129689	216.895704411655	329.149755894639	280.133406311579	318.63345047251	361.008234173354	397.955838307303	FAM214B
ENSG00000005243	-0.34914357633332	0.409101639378161	NA	15.2207511867828	17.9740481034615	22.6072573514608	21.70258795788	26.7755467801209	22.5064998528552	COPZ2
ENSG00000005249	-0.160880510460267	0.0124388430315498	0.0455938137353934	2812.03378175812	2506.25633242641	2883.89969866026	3055.13249570701	3063.49186953245	3055.76886638539	PRKAR2B
ENSG00000005302	0.0403446062364219	0.608572318537612	0.757726654133524	1035.01108070123	964.98170755459	1018.30950504841	1031.85940927011	922.371421839336	983.124834481539	MSL3
ENSG00000005339	0.0876020945366329	0.174089276896672	0.331516103860661	2498.10578853073	2617.47075506658	2385.55711269545	2448.44651415719	2375.63730569831	2232.235576315	CREBBP
ENSG00000005379	0.307521867454892	2.63039938734984e-06	3.42490337187258e-05	3596.85376482661	4069.99851742756	3940.54324878288	3066.97027095676	3315.55132715221	2992.34145770916	TSPOAP1
ENSG00000005381	0.155831282993729	0.0187035535253262	0.0627742747874307	119945.227133544	139286.515643756	137200.496093318	109013.085793702	121717.019188847	125110.56361386	MPO
ENSG00000005436	-0.150151566227026	0.103847155051039	0.229030458852723	731.547353914748	639.20208567935	768.646749949667	760.577059796612	842.96807621553	772.382154041167	GCFC2
ENSG00000005448	0.122507467716955	0.256476574555359	0.434203716035422	499.430898316311	526.864285032715	474.752404380677	425.173427720285	518.891630704411	432.73861080717	WDR54
ENSG00000005469	-0.0101714554073727	0.934795749104596	0.966065667161077	388.129155262961	310.052329784711	384.323374974833	340.33603843039	345.312223991904	407.163042792562	CROT
ENSG00000005471	0.401518237437414	0.178384333806739	0.336602305142154	58.9804108487834	47.1818762715865	44.2315904702494	42.4186946449472	38.7783780953475	32.7367270586985	ABCB4
ENSG00000005483	0.156329356642599	0.00979345234483684	0.0375289922675026	2217.47318852442	2228.78196482923	2346.24014338856	2041.02974931153	2035.86485000574	2018.42382771288	KMT2E
ENSG00000005486	0.138227648189152	0.0862321580381061	0.199249963184364	871.388005443315	960.488195528724	934.76094527127	866.130555773573	832.811834333415	813.30306286454	RHBDD2
ENSG00000005700	-0.0823937743299215	0.245468373324382	0.421574505714804	2753.05337090934	2271.47032907495	2496.62755098741	2698.0262756728	2639.6995946333	2630.19141462231	IBTK
ENSG00000005801	-0.155339680269624	0.119489264926786	0.252982237689771	988.397530191708	762.773666390648	902.324445593087	1080.19699153993	987.925346714805	890.029766908365	ZNF195
ENSG00000005810	0.0482192856022329	0.385334609272223	0.567561251560568	7022.47407880191	6579.62498387338	6606.23376778991	6818.55854385756	6249.78193636683	6478.80288946054	MYCBP2
ENSG00000005812	0.0471528611412681	0.617254067388883	0.764370555483561	1785.58437359946	1423.31993419286	1656.22733205267	1416.58710488707	1504.04709326955	1792.33580646374	FBXL3
ENSG00000005844	-0.0771184875811995	0.180951328272964	0.340284274793846	4764.09512146302	5286.61689843062	5033.55499551438	5313.18812459734	5467.75131144399	5126.36685284806	ITGAL
ENSG00000005882	0.421640854222037	0.000391222576373544	0.00260036671921872	423.327142382397	444.857690560672	423.640344281722	272.268830744312	338.849160976012	352.942838601593	PDK2
ENSG00000005884	0.5015304518559	0.354898966748326	NA	23.7824237293481	12.3571580711298	11.7950907920665	9.86481270812726	13.8494207483384	10.2302272058433	ITGA3
ENSG00000005889	-0.0592301941502084	0.54009641530259	0.703501982292706	986.49493629336	752.663264332451	975.060838810831	954.913870146719	938.990726737342	938.111834775828	ZFX
ENSG00000005893	-0.106715619445883	0.0989465752727321	0.221040651702397	4349.32965162319	3812.74495394677	4372.04698692598	4665.06992967338	4520.45093225765	4315.10983542469	LAMP2
ENSG00000005961	-0.381372067076496	2.25381171140046e-13	1.01299332402162e-11	8602.5783113798	9409.4141821621	8739.1793526886	11549.7227186754	11750.7718576068	11538.6732654706	ITGA2B
ENSG00000006007	-0.0513569383159451	0.427833159944688	0.607375740909013	1764.65584071763	1850.20357665007	1847.89755742375	1903.90885266856	1804.11787615021	1952.95037359548	GDE1
ENSG00000006015	-0.0405868313442817	0.690968845089599	0.816859711993189	700.154554592009	922.293343308869	803.049098093194	768.468909963113	905.75211694133	816.372131026293	REX1BD
ENSG00000006016	-0.466328727699439	0.112506787409732	0.242115125717915	30.4415023735656	46.0584982651201	65.855923589038	58.2023949779508	75.7101667575832	62.404385955644	CRLF1
ENSG00000006025	0.171350154246014	0.0731481067345271	0.176843065979977	549.849636622529	608.870879504758	582.874069974619	532.699886238872	487.499610341511	525.833678380344	OSBPL7
ENSG00000006042	0.195122768622565	0.372665573403244	0.555997767949009	129.376385087654	106.720910614303	121.882604851354	142.053302997033	80.3266403403626	91.0490221320051	TMEM98
ENSG00000006047	-0.642077347791588	0.20213820399235	NA	7.6103755933914	13.4805360775961	17.6926361880997	13.8107377913782	24.0056626304532	22.5064998528552	YBX2
ENSG00000006062	0.138528769280786	0.309643627158363	0.491937982126134	300.60983593896	360.604340075696	391.203844603539	273.255312015125	368.394591905801	313.044952498804	MAP3K14
ENSG00000006125	0.0852715574361319	0.084332007610582	0.19626558209275	8060.33905035067	8104.04893864821	7719.88692340752	7383.81231203325	7588.55927537288	7539.67745070649	AP2B1
ENSG00000006194	0.129647432987025	0.0954671175232976	0.215255413672204	1345.13388613193	1499.70963863257	1360.36713801834	1205.48011293315	1253.8342250829	1383.12671823001	ZNF263
ENSG00000006282	0.329402374995003	1.08144891218083e-05	0.000116852865080104	1087.3324129058	1130.11827450514	1115.61900408296	909.535731689333	878.976570161209	863.431176173172	SPATA20
ENSG00000006327	-0.00410061773771521	0.982249695920073	0.990681308720469	128.42508813848	117.954690678966	112.053362524632	133.174971559718	108.025481837039	118.670635587782	TNFRSF12A
ENSG00000006432	0.427167611907074	0.0250940363800994	0.0791488503199838	123.66860339261	160.643054924687	127.780150247387	98.6481270812726	113.565250136375	93.0950675731738	MAP3K9
ENSG00000006451	-0.0754307802185945	0.385692909368142	0.567752746728955	2089.99939733511	1573.85258705935	1810.54643658221	1880.23330216906	2014.62907152496	1877.24669227224	RALA
ENSG00000006453	0.0192492104101544	0.964055696202269	NA	19.9772359326524	25.8376941487259	16.7097119554275	22.6890692286927	20.3124837642296	18.4144089705179	BAIAP2L1
ENSG00000006459	0.295248441291326	0.018021812902634	0.0609233473770396	359.590246787744	294.325037694182	349.921026831306	260.43105549456	280.681593832991	278.262179998937	KDM7A
ENSG00000006468	0.444912495933659	0.0752487074695972	0.18041514674363	64.6881925438269	84.2533504849758	75.68516591576	46.3646197281981	61.8607460092448	56.266249632138	ETV1
ENSG00000006530	-0.0373372289802192	0.603971539018638	0.754370411420115	1360.35463731871	1249.19634319057	1300.40875982533	1358.38470990912	1275.07000356369	1382.10369550943	AGK
ENSG00000006534	-0.36699786175531	0.000202031728756967	0.00147563262677996	492.771819672093	623.474793588821	592.703312301342	736.901509297106	751.561899276496	712.023813526692	ALDH3B1
ENSG00000006576	0.013257559686859	0.883090521892098	0.937835151418458	1337.52351053854	1024.52074189731	1270.92103284517	1186.73696878771	1193.82006850677	1223.53517381886	PHTF2
ENSG00000006607	-0.642434605510757	7.22655493201861e-11	2.25595507731342e-09	491.820522722919	404.416082327884	491.462116336104	729.009659130604	734.019299661934	706.90869992377	FARP2
ENSG00000006625	-0.075300663517749	0.290881195092092	0.471642854847788	2095.70717903016	1785.04765227502	1920.63395064149	2040.04326804072	2108.80513261366	1966.24966896308	GGCT
ENSG00000006634	-0.356892873732451	6.64979342838996e-05	0.000564117211702302	1125.38429087275	884.098491089013	1091.04589826615	1324.84434670149	1388.63525370006	1261.38701448048	DBF4
ENSG00000006638	-0.240881152778652	0.2728250351457	0.451340928430613	77.0550528830879	69.6494364009133	109.104589826615	101.607570893711	107.102187120483	94.1180902937581	TBXA2R
ENSG00000006652	0.0316166299692547	0.710637937516257	0.831753591030715	1043.5727532438	907.689429224806	891.512279033693	930.2518383764	964.842978800907	886.960698746612	IFRD1
ENSG00000006695	-0.253947295155776	0.00795973923412469	0.0319116681492769	472.794583739441	506.643480916321	500.308434430154	624.442644424455	571.519429548097	567.777609924302	COX10
ENSG00000006704	0.367609674591396	0.00152937426746605	0.00822983152510939	351.028574245178	359.48096206923	367.613663019406	274.241793285938	290.837835715106	270.077998234262	GTF2IRD1
ENSG00000006712	-0.0412133365501523	0.60858825558171	0.757726654133524	1643.84112817254	1845.7100646242	1487.16436403305	1765.80147475478	1737.64065655819	1613.30683036148	PAF1
ENSG00000006715	0.310754888043092	3.28836343549845e-06	4.15135018481454e-05	3395.17881160174	3085.91938376305	3500.19319254573	2845.0119850239	2563.06613315916	2642.46768726932	VPS41
ENSG00000006740	0.230411631985537	0.585573112792017	0.73949915276595	19.0259389834785	20.2208041163942	31.4535754455107	20.7161066870672	22.1590731973414	17.3913862499336	ARHGAP44
ENSG00000006744	-0.210352810550775	0.000499575884179564	0.00321998805766321	2605.60234378738	2674.76303339637	2592.95412578929	2887.43067966885	3189.05995098405	3030.19329837078	ELAC2
ENSG00000006747	0.636894339487845	0.0265396512767642	0.0826428790383714	45.6622535603484	78.6364604526441	80.5997870791211	40.4457321033218	49.8579146940182	40.9209088233731	SCIN
ENSG00000006756	0.185922992408514	0.0253530256783609	0.0798644393439944	817.164079340402	897.579027166609	842.366067400083	767.482428692301	717.399994763928	762.151926835324	ARSD
ENSG00000006757	0.102364740787217	0.373339058812295	0.556595607512946	384.323967466266	406.662838340817	355.818572227339	339.349557159578	389.630370386586	337.597497792828	PNPLA4
ENSG00000006831	-0.102364582428197	0.0658106841037141	0.163319086478441	3730.03533771096	3503.81600216853	3633.87088818915	3868.97954412751	3998.78941740357	3800.52940697078	ADIPOR2
ENSG00000006837	0.23603503575613	0.568148928081081	0.727643821357684	43.7596596620006	29.2078281681249	24.5731058168052	22.6890692286927	15.6960101814502	45.0129997057104	CDKL3
ENSG00000007038	-0.131775480879708	0.274697755028386	0.453486464954174	320.587071871613	306.682195765312	341.074708737256	359.079182575832	314.843498345559	388.748633822044	PRSS21
ENSG00000007047	0.224643688647701	0.005910620950917	0.0250634515003079	924.660634597055	1039.12465598137	942.624339132648	858.238705607071	808.806171702961	818.418176467462	MARK4
ENSG00000007062	0.262275789424941	3.35791719995073e-05	0.000310451303950836	2021.50601699459	1943.44395118678	2020.89222237406	1715.49092994333	1627.76858528804	1649.11262558194	PROM1
ENSG00000007080	-0.0997415564857358	0.153595407413035	0.303127981671381	2361.11902784968	2397.28866579918	2103.45785791853	2602.33759240397	2352.55493778441	2396.94223432908	CCDC124
ENSG00000007129	0.200766186745602	0.425294758709135	0.605249830805048	59.9317077979573	64.0325463685816	70.770544752399	57.2159137071381	61.8607460092448	50.128113308632	CEACAM21
ENSG00000007168	0.0686097042518138	0.314514606781858	0.497950871342057	5088.48738113133	4230.64157235225	4892.99683024225	4612.78642232031	4571.23214166822	4372.39910777742	PAFAH1B1
ENSG00000007202	-0.0933736434289417	0.0779050604371891	0.185199826643896	7884.34911475349	8053.49692835722	7361.11957848217	8428.49597782393	8258.87123959245	8166.79037842468	KIAA0100
ENSG00000007237	0.178043051613299	0.00308166077209344	0.0147291934789168	2614.16401632995	2598.37332895665	2547.73961108636	2291.59599209796	2373.7907162652	2192.33769021221	GAS7
ENSG00000007255	0.0934512237449696	0.325381992263412	0.509160034454135	738.206432558966	909.936185237739	740.141947202173	737.887990567919	728.479531362599	769.313085879414	TRAPPC6A
ENSG00000007264	-0.0436880849198469	0.454056889928239	0.630860047626553	3193.50385837687	3472.36141798747	3313.43758833801	3399.41445922065	3537.14205912562	3345.28429631075	MATK
ENSG00000007312	-0.0896522395065407	0.358353376797685	0.542492552356199	482.30755323118	534.72793107798	484.581646707399	512.970260822617	553.976829933535	528.902746542097	CD79B
ENSG00000007314	-0.899620707603557	0.0443161103954919	0.121481341583872	21.8798298310003	11.2337800646634	11.7950907920665	23.6755504995054	24.0056626304532	36.8288179410358	SCN4A
ENSG00000007341	0.0974450707964972	0.436557092514895	0.615253582783081	326.294853566656	276.350989590721	303.723587895712	284.106605994065	264.062288934985	300.768679851792	ST7L
ENSG00000007372	-0.175936493786566	0.545027654507706	0.707393464431068	36.1492840686092	41.5649862392547	51.1120600989548	50.310544811449	46.1647358277946	49.1050905880477	PAX6
ENSG00000007376	-0.0145099088493623	0.862884126324686	0.926461140668943	981.738451547491	990.819401703316	959.334051088075	881.914256106577	1028.55031424326	1050.6443340401	RPUSD1
ENSG00000007384	0.416236195350415	0.051453517939272	0.136157012713215	122.717306443436	107.844288620769	105.172892895926	67.0807264152653	103.40900825426	80.8187949261619	RHBDF1
ENSG00000007392	-0.0962189706279008	0.160092034421231	0.312559641192413	1439.31228410015	1454.77451837392	1564.81537841416	1537.92430119704	1628.69188000459	1600.00753499389	LUC7L
ENSG00000007402	-0.63763994991222	0.0435610661023436	0.120084653312243	25.685017627696	35.948096206923	34.4023481435273	54.2564698946999	39.7016728119034	55.2432269115537	CACNA2D2
ENSG00000007516	-0.38719932355626	0.541015296581229	NA	15.2207511867828	4.49351202586538	6.88046962870546	14.7972190621909	10.1562418821148	10.2302272058433	BAIAP3
ENSG00000007520	-0.025331829204569	0.894988108750956	0.94435105068461	749.621995949053	961.611573535191	718.517614083384	674.753189235904	935.297547871119	861.385130732004	TSR3
ENSG00000007541	-0.015036981951325	0.869485451954345	0.93007406730044	592.657999335355	648.189109731081	685.098190172529	636.280419674208	669.388669503022	639.389200365205	PIGQ
ENSG00000007545	0.103237157391811	0.223966579095763	0.395945354114635	824.774454933793	930.156989354133	825.656355444655	834.563155107566	794.033456238067	771.359131320583	CRAMP1
ENSG00000007866	0.451648786565187	0.157315435312787	0.308497270116306	34.2466901702613	59.5390343427162	47.180363168266	36.4998070200709	31.3920203629003	34.7827724998671	TEAD3
ENSG00000007923	-0.22140203812689	0.00161686964980379	0.0086476447721764	2089.04810038594	1864.80749073413	1870.50481477521	2395.1765255333	2250.06922424671	2147.3246905065	DNAJC11
ENSG00000007944	0.0259299319584821	0.826979911010182	0.904441090009816	496.577007468789	422.390130431345	529.79616141032	408.403246116468	532.74105145275	482.866724115803	MYLIP
ENSG00000007968	-0.118864020088779	0.162227975700914	0.315429186049813	715.375305778792	738.059350248388	808.946643489227	789.185016650181	831.888539616859	835.809562717395	E2F2
ENSG00000008018	-0.260378792483769	7.90193765851104e-05	0.000654343583464493	2782.54357633373	3117.37396794411	2650.94665551695	3406.31982811634	3430.96316672169	3399.50450050172	PSMB1
ENSG00000008056	-0.359168341805512	0.484237292088298	NA	8.56167254256533	21.3441821228605	10.8121665593943	16.7701816038163	18.4658943311178	16.3683635293492	SYN1
ENSG00000008083	0.263792549843407	6.52139741942205e-06	7.60252283536061e-05	2710.24500819651	2871.35418452798	2840.65103242268	2319.21746768072	2377.48389513142	2316.12343940292	JARID2
ENSG00000008086	0.66466724773672	0.000525298170623374	0.00335533832077605	142.694542376089	141.545628814759	120.899680618682	87.7968331023326	87.7129980728098	79.7957722055775	CDKL5
ENSG00000008128	-0.0152276836658443	0.885128798905842	0.938541063349065	449.963456959267	480.805786767595	509.154752524204	535.65933005131	456.107589978611	463.4292924247	CDK11A
ENSG00000008130	-0.17957842975765	0.00418718840973894	0.0189451866131366	2338.28790106951	2350.10678952759	2237.13555356195	2471.13558338588	2642.46947878296	2729.42461851899	NADK
ENSG00000008226	0.79400423679944	0.144924712443311	NA	20.9285328818264	24.7143161422596	8.84631809404987	10.85129397894	9.23294716555892	11.2532499264276	DLEC1
ENSG00000008256	0.189366069009074	0.0617368252316637	0.155693240849567	469.940692891919	501.02659088399	482.615798242054	407.416764845656	448.721232246164	417.393269998406	CYTH3
ENSG00000008277	0.468935280404639	9.74901136330565e-07	1.42902502517924e-05	621.196907810573	616.734525550023	623.17396351418	457.727309657105	417.329211883263	470.590451468791	ADAM22
ENSG00000008282	-0.0346576600836744	0.597114827519417	0.749066620953741	3900.31749161309	3404.95873759949	3876.65317365919	3978.47896518772	3816.90035824206	3662.42133969189	SYPL1
ENSG00000008283	-0.353142577318851	0.000174391933302078	0.00130023190527806	519.408134248963	516.753882974518	500.308434430154	673.766707965092	684.161384967916	603.583405144753	CYB561
ENSG00000008294	0.113808158242885	0.0748766046453638	0.179776137492859	2636.99514311012	2391.67177576685	2413.07899121027	2362.62264359648	2227.91015104937	2289.52484866772	SPAG9
ENSG00000008300	-0.576247493333034	3.84051883379572e-05	0.000349440378279876	173.136044749654	198.837907144543	180.858058811686	258.458092952934	262.215699501873	302.814725292961	CELSR3
ENSG00000008311	0.499463915368491	6.43128141427802e-05	0.000549327883593913	427.132330179092	390.935546250288	489.49626787076	347.241407326079	273.295236100544	305.883793454714	AASS
ENSG00000008323	-0.0628992136428829	0.905483614223118	NA	17.1233450851307	16.8506700969952	9.82924232672208	21.70258795788	15.6960101814502	8.18418176467462	PLEKHG6
ENSG00000008324	-0.138409634278315	0.148644922885249	0.296099257681709	738.206432558966	624.598171595287	762.749204553634	720.13132769329	818.962413585076	803.072835658697	SS18L2
ENSG00000008382	0.245250468385967	0.0230093335365529	0.0739340055723152	467.086802044397	552.701979181441	511.120600989548	394.59250832509	428.408748481934	467.521383307038	MPND
ENSG00000008394	-0.397108293553116	1.4226435899432e-07	2.44007904013017e-06	1127.2868847711	1045.86492402017	1210.96265465216	1440.26265538658	1480.0414306391	1539.64919447941	MGST1
ENSG00000008405	0.181354699219365	0.0485094949772687	0.130105305690888	823.823157984619	751.539886325984	872.836718612921	786.225572837742	696.164216283143	678.264063747409	CRY1
ENSG00000008441	0.12536043460242	0.192298211003132	0.356323594261609	568.875575606007	586.403319375432	519.966919083598	508.037854468554	500.425736373294	526.856701100929	NFIX
ENSG00000008513	-0.118909025429891	0.0790649735043766	0.187096972786174	1544.90624545845	1687.31376571245	1652.29563512198	1745.08536806771	1715.48158336085	1842.46391977237	ST3GAL1
ENSG00000008516	0.058007722808495	0.771066200293541	0.868956260160125	96.0809918665664	99.9806425755046	118.933832153337	112.458864872651	94.176061088701	96.1641357349268	MMP25
ENSG00000008517	-0.175594914304207	0.731166161743122	NA	14.2694542376089	12.3571580711298	18.675560420772	14.7972190621909	10.1562418821148	26.5985907351925	IL32
ENSG00000008710	0.0591598838063925	0.398636517344964	0.579884393821559	2021.50601699459	2332.13274142413	2361.96693111132	2141.65083893443	2172.51246805601	2128.91028153599	PKD1
ENSG00000008838	-0.14755066605424	0.00821759440004907	0.0327431091154959	2696.92685090808	2755.64624986194	2668.63929170505	2960.43029370899	2997.93794465698	3036.33143469428	MED24
ENSG00000008853	0.00168439140191936	0.987019535835408	0.993209623962233	589.804108487834	751.539886325984	713.602992920023	726.050215318166	703.55057401559	619.951768674102	RHOBTB2
ENSG00000008869	0.210080832930248	0.000835933520238057	0.00491869084739443	2350.65476140877	2211.93129473223	2313.80364371038	2042.01623058234	1899.21723195547	2006.14755506587	HEATR5B
ENSG00000008952	-0.276669959921446	0.000304123099398356	0.00210098374501031	3083.15341227269	2460.19783416129	2892.74601675431	3465.50870436511	3232.45480266218	3528.40536329535	SEC62
ENSG00000008988	0.183147414017713	0.000719266205184104	0.00434354120346305	22391.6275896558	24088.5945926578	21502.4505139372	20251.4740085144	19360.5669114605	20263.0110266138	RPS20
ENSG00000009307	0.0824913533527653	0.119426145040047	0.252975116204314	24454.9906724141	22273.2157342082	22613.1548968568	22445.4083548019	21112.056988767	21934.6301520486	CSDE1
ENSG00000009335	0.177577135744389	0.00341619937445945	0.0159938548954249	3021.31911057639	2736.54882375201	2913.38742564043	2599.37814859153	2521.51787091414	2549.37261969614	UBE3C
ENSG00000009413	0.099201356094638	0.199313986605847	0.365236673699703	2164.20055937068	1783.92427426855	2153.58699378481	1863.46312056524	1960.15468324816	1876.22366955166	REV3L
ENSG00000009724	-0.3767319823316	0.163585597827203	0.317057317934474	49.4674413570441	50.5520102909855	50.1291358662826	81.8779454774562	62.7840407258007	50.128113308632	MASP2
ENSG00000009780	-0.145937393011837	0.286029693524247	0.466513836131687	255.898879327786	222.428845280336	251.628603564085	305.809193951945	260.369110068762	242.456384778486	FAM76A
ENSG00000009790	-0.261378879815909	8.75922098916166e-05	0.000713845415621356	1631.47426783328	1779.43076224269	1623.79083237449	2023.2730864369	1943.53537835015	2065.48287285976	TRAF3IP3
ENSG00000009830	-0.169474016241506	0.0919544972993626	0.208913673675562	464.232911196875	544.838333136177	540.608327969715	616.550794257954	552.130240500423	572.892723527223	POMT2
ENSG00000009844	-0.240441009500889	0.000360513151556702	0.0024221419394548	2037.67806513055	1769.32036018449	1973.71185920579	2266.93396032764	2271.30500272749	2295.66298499123	VTA1
ENSG00000009954	-0.108748620296026	0.0349295125133224	0.101404316288676	6891.19509981591	6569.51458181518	6397.8538304634	7210.19160837021	7053.97163448702	7150.92881688445	BAZ1B
ENSG00000010017	0.0368437688598437	0.602182070462767	0.752814581032569	2104.26885157272	1922.09976906391	2049.39702512155	1815.12553829542	2067.25687036864	2041.95335028632	RANBP9
ENSG00000010072	-0.0105057435595188	0.923917623547584	0.960588422691543	485.161444078702	403.292704321418	412.828177722327	434.051759157599	415.482622450151	463.4292924247	SPRTN
ENSG00000010165	-0.154054201201886	0.0126327499383298	0.0461120094373182	2375.38848208729	2460.19783416129	2220.42584160652	2656.59406229867	2601.8445112545	2590.29352851952	METTL13
ENSG00000010219	0.198481107440995	0.0810944254107115	0.190775818379101	403.349906449744	352.740694030432	368.596587252078	334.417150805514	332.386097960121	314.067975219388	DYRK4
ENSG00000010244	-0.0678987718666564	0.258726511105841	0.43673269216305	7930.01136831384	7107.61264691256	8270.32449370396	8059.55198253997	8162.84858907064	8213.84942357156	ZNF207
ENSG00000010256	-0.0519760333716726	0.366186862740168	0.550220558434074	4639.47522112123	5123.727087493	4684.61689291574	5000.47356174971	4873.149513982	5100.79128483346	UQCRC1
ENSG00000010270	-0.119113682517056	0.0799511623448394	0.188920228742628	1543.95494850928	1445.78749432219	1421.30844044401	1571.46466440467	1576.06408116091	1645.0205346996	STARD3NL
ENSG00000010278	-0.417398169774317	0.00329344671378569	0.0155374049519792	208.33403186909	177.493725021682	224.106725049264	285.093087264878	288.067951565438	242.456384778486	CD9
ENSG00000010292	0.101089477553874	0.0692466548809456	0.169712770577772	10029.5237351407	10328.3373914516	9767.31810006373	9666.5299726939	9661.35591404085	8755.02844276067	NCAPD2
ENSG00000010295	0.251366030442436	0.00361032377917608	0.016756843369476	843.800393917272	953.747927489926	890.529354801021	723.090771505728	806.036287553294	726.346131614872	IFFO1
ENSG00000010310	-0.0368916873593655	0.859326645804295	0.923659942422633	79.9089437306097	129.18847074363	112.053362524632	103.580533435336	106.178892403928	118.670635587782	GIPR
ENSG00000010318	0.26765549764544	0.00470454525632267	0.0208350377328733	571.729466453529	626.84492760822	605.48132732608	475.483972531734	511.505272971964	510.488337571579	PHF7
ENSG00000010319	0.116123557856821	0.829583580883622	NA	19.0259389834785	23.5909381357932	21.6243331187886	2.95944381243818	29.5454309297885	26.5985907351925	SEMA3G
ENSG00000010322	0.126339306090974	0.0372409926676502	0.106420592270981	3471.28256753565	3853.18656217956	3636.81966088717	3330.36077026376	3472.51142896671	3234.79784248764	NISCH
ENSG00000010327	-0.0545779703256969	0.351382437806444	0.535963276801366	7973.77102797584	8691.5756360301	8902.34477531219	9139.7489740799	9010.43313886895	8400.03955871791	STAB1
ENSG00000010361	-0.121215349512295	0.191135188400024	0.354785331671247	741.060323406488	694.247607996201	659.542160123052	706.320589901912	737.712478528158	835.809562717395	FUZ
ENSG00000010404	-0.327048910311112	7.32466019347615e-06	8.38179289931374e-05	1362.25723121706	1291.8847074363	1517.63501524589	1746.07184933852	1746.87360372375	1743.23071587569	IDS
ENSG00000010438	0.825258452335186	0.0422035869718991	0.117252266764974	29.4902054243917	28.0844501616586	30.4706512128385	18.7431441454418	16.6193048980061	14.3223180881806	PRSS3
ENSG00000010539	-0.16028657330704	0.15013070626177	0.297984889443753	351.028574245178	324.656243868773	351.886875296651	390.646583241839	397.016728119034	361.127020366268	ZNF200
ENSG00000010610	-0.443372373450968	2.67303075210247e-07	4.33083223483964e-06	690.64158510027	822.312700733364	744.073644132862	974.643495562973	1059.01903988961	1031.206902349	CD4
ENSG00000010626	0.170051237948621	0.394673816067343	0.575691366897057	121.766009494262	153.902786885889	156.284952994881	98.6481270812726	163.423164830393	120.716681028951	LRRC23
ENSG00000010671	-0.0194296138653369	0.694402150520741	0.81970325845032	5762.95691809564	5755.06552712708	5863.14304788972	5765.98302790038	5924.78219613916	5926.37062034501	BTK
ENSG00000010704	0.85348288933632	0.000614614755778074	0.00382455437269409	99.8861796632621	73.0195704203124	85.5144082424821	53.2699886238872	47.0880305443505	42.9669542645417	HFE
ENSG00000010803	0.0369196835467963	0.587110053425184	0.740625261409299	1706.62672681802	1813.13210243668	1817.42690621091	1787.50406271266	1783.80539238598	1628.65217117025	SCMH1
ENSG00000010810	0.146276601020242	0.0373983708321122	0.106682945814716	1602.93535935806	1596.32014718868	1587.42263576562	1540.88374500948	1428.33692651196	1355.50510477423	FYN
ENSG00000010818	0.599672588830049	7.62248809250201e-08	1.36798152181105e-06	524.164618994833	494.286322845191	455.093919727232	338.363075888765	338.849160976012	294.630543528286	HIVEP2
ENSG00000011007	-0.0537181712498778	0.459074486686981	0.635359872515472	1294.71514782571	1164.9429927056	1264.04056321646	1302.1552774728	1256.60410923257	1309.46908234794	ELOA
ENSG00000011009	-0.0271039855403498	0.708646346350793	0.830212827215713	1474.51027121958	1616.54095130507	1417.37674351332	1595.14021490418	1501.27720911988	1494.6361947737	LYPLA2
ENSG00000011021	0.280681771780978	1.19047716582269e-05	0.000126706849275365	1730.40915054737	1778.30738423622	1763.36607341394	1427.43839886601	1467.11530460731	1444.50808146507	CLCN6
ENSG00000011028	0.0727160099810046	0.314745604542787	0.498263729152076	2187.98298310003	2575.90576882733	2418.9765366063	2136.71843258036	2371.02083211553	2318.16948484409	MRC2
ENSG00000011052	-0.15120387337586	0.416555720159219	0.596415702956809	107.496555256654	97.7338865625719	114.019210989976	118.377752497527	120.951607868822	115.601567426029	NME1-NME2
ENSG00000011105	-0.951413876625291	0.00189262785893166	0.00984034596201331	27.5876115260438	29.2078281681249	29.4877269801662	63.1348013320144	54.4743882767976	49.1050905880477	TSPAN9
ENSG00000011114	0.234516182806289	0.00181153701934011	0.00950817988132015	1171.99784138228	1144.7221885892	1180.49200343932	936.170726001277	1037.78326140882	998.470175290303	BTBD7
ENSG00000011132	0.382770058620509	0.000741115519265928	0.00445027194305279	553.654824419224	499.903212877523	442.315904702494	351.18733240933	406.249675284593	389.771656542629	APBA3
ENSG00000011143	0.0347943894766654	0.704884774446008	0.827560236371624	612.635235268008	609.994257511225	560.266812623159	575.118580883819	567.826250681874	597.445268821247	MKS1
ENSG00000011198	-0.412785358307555	0.000418435539041809	0.0027615635177275	286.340381701351	275.227611584254	320.43329985114	411.362689928907	394.246843969366	369.311202130942	ABHD5
ENSG00000011243	0.135710138329495	0.0546977038489144	0.142742066602571	1601.98406240889	1715.39821587411	1563.83245418148	1419.54654869951	1559.4447762629	1460.87644499442	AKAP8L
ENSG00000011258	0.032953946721097	0.625760886077029	0.770302255571805	2043.38584682559	1858.06722269533	2044.48240395819	2034.12438041584	1900.14052667203	1880.31576043399	MBTD1
ENSG00000011260	-0.137201279338497	0.0233531758241495	0.0747642329216817	2346.84957361207	2180.47671055117	2195.85273578971	2487.90576498969	2455.04065132212	2453.20848396122	UTP18
ENSG00000011275	0.157393801749119	0.034796717829836	0.101279700908214	2162.29796547233	2226.53520881629	2250.89649281936	1878.26033962743	2218.67720388381	1853.7171696988	RNF216
ENSG00000011295	-0.0966709719508496	0.189256149416079	0.352393344345737	1943.49966716233	2046.79472778168	1931.44611720089	1901.93589012694	2284.23112875928	2143.23259962417	TTC19
ENSG00000011304	-0.129327076438786	0.0056095818925178	0.0240742539546018	16816.0761705475	17164.0925607993	16232.0107783488	18331.7814555129	18467.740920551	18118.755404269	PTBP1
ENSG00000011332	-0.0929079268872966	0.816222339400882	0.897696369853949	20.9285328818264	22.4675601293269	24.5731058168052	26.6349943119436	19.3891890476737	26.5985907351925	DPF1
ENSG00000011376	-0.204673236689633	0.00821334588135676	0.0327349218059844	1406.01689087906	1428.93682422519	1292.54536596395	1697.7342670687	1611.14928039003	1445.53110418565	LARS2
ENSG00000011405	-0.111423187820115	0.142361542388138	0.286919530111751	1395.55262443815	1236.83918511944	1421.30844044401	1536.93781992623	1401.56137973184	1444.50808146507	PIK3C2A
ENSG00000011422	-0.441620327015069	3.75142011209938e-05	0.000342277276776713	368.151919330309	399.922570302019	332.228390643206	484.362303969048	509.658683538852	498.212064924567	PLAUR
ENSG00000011426	-0.399347020775753	3.42523428274244e-07	5.47230684872406e-06	1959.67171529829	1724.38523992584	1788.92210346342	2666.4588750068	2348.86175891819	2205.63698557981	ANLN
ENSG00000011451	0.139821926068391	0.0485126605591811	0.130105305690888	1277.59180274058	1353.67049779194	1403.61580425591	1221.26381326615	1217.82573113722	1222.51215109827	WIZ
ENSG00000011454	0.0189796619416283	0.792133390966402	0.881842320202973	1790.34085834533	1758.08658011983	1727.98080103774	1789.47702525428	1578.83396531058	1841.44089705179	RABGAP1
ENSG00000011478	-0.0901885560612585	0.460895685880499	0.636509525655604	308.220211532352	374.084876153293	335.177163341223	320.606413014136	371.164476055469	389.771656542629	QPCTL
ENSG00000011485	-0.163500453600274	0.010215761654515	0.0388183334374009	2890.04013159038	3061.20506762079	2681.41730672978	3328.38780772214	3189.98324570061	3146.81788851739	PPP5C
ENSG00000011523	0.133235995897563	0.0572280704574067	0.147335622388789	1383.18576409889	1483.98234654204	1398.70118309255	1249.87177011972	1335.08416013982	1302.30792330385	CEP68
ENSG00000011566	0.366143155779036	0.000825083286034496	0.00486443808542345	621.196907810573	493.162944838725	636.934902771591	436.024721699225	464.417242427614	460.360224262947	MAP4K3
ENSG00000011590	-0.818828987250753	0.146657577248379	NA	9.51296949173925	11.2337800646634	5.89754539603325	12.8242565205654	17.542599614562	16.3683635293492	ZBTB32
ENSG00000011600	-0.181543596769867	0.106913156151806	0.233375967831663	390.983046110483	475.188896735264	373.511208415439	447.862496948977	487.499610341511	467.521383307038	TYROBP
ENSG00000011638	0.440821132356661	2.68717669133575e-06	3.48818710481379e-05	713.472711880444	747.046374300119	697.876205197268	509.024335739367	500.425736373294	581.076905291898	TMEM159
ENSG00000012048	-0.324808503097576	4.02094790525344e-07	6.34926821610496e-06	3332.39321295626	2889.32823263144	3157.15263534313	4066.27579829006	3822.44012654139	3863.956815647	BRCA1
ENSG00000012061	-0.0232715638524639	0.758352248981369	0.861421690197328	1394.60132748897	1637.88513342793	1539.25934836468	1469.85709351096	1609.30269095692	1563.17871705285	ERCC1
ENSG00000012124	-0.0178996878176585	0.911657099699603	0.953999604798085	166.476966105437	166.259944957019	162.182498390914	151.91811570516	192.968595760181	155.499453528818	CD22
ENSG00000012174	0.0456127334609743	0.612815027896939	0.760882933923949	758.183668491618	690.877473976802	805.014946558539	757.617615984173	683.23809025136	745.783563305975	MBTPS2
ENSG00000012211	-0.00808942346042981	0.948094986246514	0.974325542932781	311.074102379874	368.467986120961	286.030951707613	332.444188263889	318.536677211783	318.160066101726	PRICKLE3
ENSG00000012232	-0.106555777789971	0.0804401750715738	0.189715235090568	2086.19420953842	2204.06764868697	2224.35753853721	2392.21708172086	2293.46407592484	2327.37668932934	EXTL3
ENSG00000012660	-0.565585542866753	4.58948634900179e-22	5.70702627498373e-20	4985.74731062054	4390.16124927047	4508.67345526742	6804.74780606618	6891.47176437318	6858.34431879733	ELOVL5
ENSG00000012779	0.498325134923258	7.40348350780032e-07	1.10918454722286e-05	530.82369763905	590.896831401297	600.566706162719	390.646583241839	414.559327733596	413.301179116068	ALOX5
ENSG00000012817	0.451985813511327	7.0330737248034e-15	4.02097801231863e-13	2808.22859396143	2902.80876870903	2806.24868427915	2100.21862556029	2083.87617526665	2040.93032756573	KDM5D
ENSG00000012822	0.678729627363677	6.58319086293817e-21	7.27662030050099e-19	1640.98723732502	1704.16443580944	1645.41516549328	1050.60255341555	971.306041816798	1096.6803564664	CALCOCO1
ENSG00000012963	-0.128118401855415	0.0263037534624348	0.0821311172141562	2382.99885768068	2355.72367955992	2367.86447650735	2538.21630980114	2580.60873277372	2648.60582359282	UBR7
ENSG00000012983	-0.682444612218018	1.96175322435854e-19	1.88859881379859e-17	1384.13706104806	1150.33907862154	1358.40128955299	2120.93473224736	2071.87334395142	2061.39078197742	MAP4K5
ENSG00000013016	-0.54053484623882	6.95003420877649e-12	2.53565795753943e-10	805.748515950315	777.37758047471	722.449311014073	1108.8049483935	1138.42238551342	1105.88756095166	EHD3
ENSG00000013275	-0.188243862351008	0.0048500402619032	0.021380295653802	1794.14604614202	1769.32036018449	1621.82498390914	2029.19197406178	1920.45301043626	1958.0654871984	PSMC4
ENSG00000013288	0.177997843240085	0.0285028013525189	0.0870375000699058	1232.88084612941	1359.28738782428	1225.70651814224	1022.9810778328	1201.20642623922	1147.83149249562	MAN2B2
ENSG00000013306	-0.024392283555776	0.762514485074975	0.8637358160154	2081.43772479255	2629.82791313771	2148.67237262145	2291.59599209796	2393.17990531287	2286.45578050597	SLC25A39
ENSG00000013364	0.166436423655804	0.109945778660179	0.237923463463768	552.703527470051	599.883855453028	545.522949133076	497.186560489614	562.286482382538	451.153019777688	MVP
ENSG00000013374	-0.452909705903045	1.10504815838958e-12	4.51429190611676e-11	1574.39645088285	1588.45650114341	1548.10566645873	2239.31248474489	2115.26819562955	2093.10448631553	NUB1
ENSG00000013375	0.261313201959127	0.00791272594937068	0.0317581001147506	769.599231881705	698.741120022066	879.717188241626	672.780226694279	607.527923493777	681.333131909162	PGM3
ENSG00000013392	0.486644135096911	0.0360679187568799	0.103900672527058	109.399149155001	79.7598384591104	119.916756386009	88.7833143731453	59.0908618595771	73.6576358820716	RWDD2A
ENSG00000013441	0.234517777769645	0.00233216956707334	0.0117016255144144	1540.14976071258	1339.06658370788	1513.7033183152	1180.81808116283	1300.92225562725	1254.22585543639	CLK1
ENSG00000013503	-0.201468548714547	0.0370055397866957	0.105906533313593	594.560593233703	549.331845162042	680.183569009168	722.104290234915	674.005143085801	703.839631762017	POLR3B
ENSG00000013523	-0.152496943435816	0.0470052221845173	0.127202231671431	957.956027818143	1077.31950820122	985.873005370225	1094.00772933131	1136.5757960803	1124.30196992218	ANGEL1
ENSG00000013561	0.112811268356442	0.237559368460885	0.412624944264151	800.040734255271	663.916401821609	748.005341063551	721.117808964103	698.010805716254	628.135950438777	RNF14
ENSG00000013563	0.130516732943496	0.173151620559383	0.330236350881223	546.044448825833	531.357797058581	526.847388712304	510.010817010179	468.110421293837	487.981837718724	DNASE1L1
ENSG00000013573	-0.0904690543844013	0.134875098660808	0.276722978443088	2512.37524276834	2738.79557976495	2613.5955346754	2877.56586696072	2728.33588742266	2765.23041373944	DDX11
ENSG00000013583	7.23821586674624e-05	0.999408409075026	0.999703072864247	748.670698999879	871.741333017883	675.268947845807	727.036696588979	794.956750954623	770.336108599999	HEBP1
ENSG00000013725	0.110673276599065	0.739137753609811	0.849910426314548	34.2466901702613	50.5520102909855	39.3169693068883	26.6349943119436	50.7812094105741	36.8288179410358	CD6
ENSG00000013810	-0.0565236371022057	0.300252085982012	0.481862941172681	5485.17820893685	5500.05871965922	5344.1590530388	5704.82118910999	5894.31347049282	5380.07648755298	TACC3
ENSG00000014123	-0.031477863664499	0.642743347144795	0.782581867928148	1953.96393360324	1715.39821587411	1866.57311784452	1923.63847808482	1877.05815875813	1860.87832874289	UFL1
ENSG00000014138	-0.252329003537456	0.000226325582200651	0.00162132997484307	1430.75061155758	1403.09913007646	1430.15475853806	1797.36887542079	1641.61800603638	1640.92844381726	POLA2
ENSG00000014164	0.131814390163816	0.245681022610774	0.421821679829476	674.469536964313	996.436291735647	798.134476929833	745.779840734421	787.570393222176	716.115904409029	ZC3H3
ENSG00000014216	-0.100953652580889	0.0848280187030423	0.196981589649362	4619.49798518858	5200.11679193271	4851.71401247002	5199.74277845388	5394.81102883608	5134.55103461274	CAPN1
ENSG00000014257	-0.164673456148184	0.531589819095604	0.6966947561266	63.736895594653	51.6753882974518	65.855923589038	57.2159137071381	88.6362927893656	57.2892723527223	ACPP
ENSG00000014641	-0.485070753643431	8.52207421526663e-18	7.18454188927733e-16	2647.45940955103	2703.97086156449	2536.92744452697	3635.18348294489	3736.5737179017	3666.51343057423	MDH1
ENSG00000014824	0.00249164399677971	0.969056153228884	0.984242960815803	2563.74527802373	2305.17166926894	2362.94985534399	2320.20394895153	2459.6571249049	2441.95523403479	SLC30A9
ENSG00000014914	0.579569560804456	0.243116539477327	NA	19.0259389834785	28.0844501616586	12.7780150247387	13.8107377913782	15.6960101814502	10.2302272058433	MTMR11
ENSG00000014919	-0.0917559261171615	0.16563461254054	0.319741257527648	1584.86071732376	1630.02148738267	1565.79830264683	1624.73465302856	1761.64631918864	1706.40189793466	COX15
ENSG00000015133	0.249717479772041	6.58096612049615e-05	0.000560508998002532	2632.23865836425	2762.38651790074	2588.03950462592	2355.71727470079	2170.6658786229	2186.19955388871	CCDC88C
ENSG00000015153	-0.0221917664984303	0.84016605841623	0.911622390161062	532.726291537398	421.266752424879	446.247601633183	500.146004302052	462.570652994502	461.383246983532	YAF2
ENSG00000015171	0.193767103767019	0.00610861805484564	0.0257420050876211	3324.78283736287	2835.40608832105	3164.03310497184	2543.14871615521	2832.66819039348	2779.55273182762	ZMYND11
ENSG00000015285	-0.0241552970820593	0.727030724597619	0.842163675861331	2189.88557699838	2486.03552831002	2422.90823353699	2316.25802386828	2557.52636485982	2340.67598469694	WAS
ENSG00000015475	-0.259763720527571	0.000703999744445991	0.0042612678152262	1377.47798240384	1323.33929161735	1365.2817591817	1792.43646906672	1566.83113399535	1509.98153558247	BID
ENSG00000015479	-0.0975627828985177	0.332809648132291	0.517041704261328	484.210147129528	429.130398470143	491.462116336104	502.118966843677	486.576315624955	516.626473895085	MATR3
ENSG00000015532	0.187862336161364	0.0385048985674082	0.108964554603236	780.063498322619	868.371198998484	777.493068043717	745.779840734421	736.789183811602	644.504313968126	XYLT2
ENSG00000015676	-0.0666934456409637	0.27706731021671	0.45625279033027	2116.63571191198	2198.45075865464	2136.87728182938	2293.56895463959	2303.62031780695	2157.55491771235	NUDCD3
ENSG00000016864	-0.139870575374334	0.0588043256864202	0.150154570006766	1046.42664409132	1004.29993778091	1052.71185319194	1167.99382464227	1091.33435496906	1162.1538105838	GLT8D1
ENSG00000017260	-0.0116547996382437	0.85144201888772	0.919136063505936	4507.24494518606	3977.88152089732	4316.02030566367	4498.35459490603	4137.28362488695	4274.18892660132	ATP2C1
ENSG00000017483	-0.400581404532624	8.39898020956985e-10	2.19491388243785e-08	1262.3710515538	1276.15741534577	1287.63074480059	1678.99112292326	1678.54979469861	1693.10260256706	SLC38A5
ENSG00000017797	0.0750481596466886	0.160496905728098	0.313063376114337	4395.94320213271	4183.45969608067	4184.30845848559	3976.5060026461	4068.03652114526	4073.67647336679	RALBP1
ENSG00000018189	0.256933541840922	0.000575043486400155	0.00361544788313005	1386.03965494641	1245.82620917118	1404.59872848859	1114.72383601838	1154.11839569487	1111.00267455458	RUFY3
ENSG00000018280	-1.03522889335993	0.000538283749357841	0.00341944236182108	29.4902054243917	47.1818762715865	25.5560300494774	57.2159137071381	72.9402826079155	77.7497267644089	SLC11A1
ENSG00000018408	0.113876346183374	0.789746678273169	0.880315784713931	16.1720481359567	29.2078281681249	21.6243331187886	17.7566628746291	20.3124837642296	23.5295225734395	WWTR1
ENSG00000018510	-0.511373978897482	1.47872606664173e-13	6.81035505136665e-12	3178.28310719008	2637.69155918298	3097.19425715013	4285.27464041048	4171.44552939952	4255.7745176308	AGPS
ENSG00000018610	-0.434980056614199	1.04286777053875e-06	1.50791403798248e-05	536.531479334094	540.344821110311	536.676631039026	695.469295922972	722.939763063264	763.174949555908	CXorf56
ENSG00000018699	-0.360931590350681	1.33559755438327e-05	0.000139956367320977	1068.30647392232	991.942779709782	909.204915221793	1333.72267813881	1299.9989609107	1179.54519683373	TTC27
ENSG00000018869	0.159923923256659	0.458128599319188	0.634590621194988	94.1783979682186	103.350776594904	129.745998712732	122.323677580778	85.866408639698	84.9108858084992	ZNF582
ENSG00000019102	-0.0122482957119166	0.956997350783142	0.978237735880672	65.6394894930008	79.7598384591104	80.5997870791211	72.013132769329	73.8635773244714	81.8418176467462	VSIG2
ENSG00000019144	-0.229806965677772	0.130348547252475	0.27000113383174	181.69771729222	223.552223286802	168.080043786948	237.741986265867	203.124837642296	230.180112131474	PHLDB1
ENSG00000019485	-0.163972739196257	0.0543579659712065	0.142079097604194	684.933803405226	679.643693912138	653.644614727019	726.050215318166	788.493687938732	745.783563305975	PRDM11
ENSG00000019582	0.107867218002939	0.0424448671420948	0.117806032622329	30906.6865817117	34205.7369188937	31530.2435356591	29618.1136748813	30859.2793114476	29197.0684454767	CD74
ENSG00000019991	0.178052318894611	0.0686431318013468	0.168524648361253	797.186843407749	735.812594235455	799.117401162505	596.821168841699	700.780689865922	765.220994997077	HGF
ENSG00000019995	0.0283048079912831	0.749647004742341	0.856395085344145	691.592882049444	663.916401821609	647.747069330985	680.672076860781	667.54208006991	615.859677791765	ZRANB1
ENSG00000020129	-0.363321514143328	5.76820469237093e-06	6.8095846850917e-05	842.849096968098	976.215487619253	935.743869503942	1171.93974972552	1225.21208886967	1142.71637889269	NCDN
ENSG00000020181	0.313147685492555	0.000422047423454576	0.00277930584570089	1244.29640951949	1506.44990667137	1420.32551621134	1141.35883033032	1208.59278397166	1003.58528889323	ADGRA2
ENSG00000020256	0.0119625294480386	0.90604588605579	0.95060094787688	487.06403797705	521.247395000384	497.359661732137	544.537661488625	464.417242427614	483.889746836387	ZFP64
ENSG00000020426	-0.125623052183171	0.23817200645197	0.413160041882852	473.745880688615	422.390130431345	495.393813266793	508.037854468554	463.493947711058	549.363200953784	MNAT1
ENSG00000020577	1.01601688964567	0.000635511015346409	0.00393000222585956	61.8343016963051	52.7987663039182	68.8046962870546	34.5268444784454	26.7755467801209	29.6676588969455	SAMD4A
ENSG00000020633	0.289623661650824	6.84922903644862e-06	7.91666891416625e-05	3092.66638176443	3511.67964821379	3244.63289205096	2613.18888638291	2796.6596964478	2643.4907099899	RUNX3
ENSG00000020922	-0.0362417293509103	0.626599712728871	0.770953241535308	2873.86808345443	2438.85365203843	2878.00215326423	2999.8895445415	2667.39843612997	2736.58577756308	MRE11
ENSG00000021300	0.648542195075704	0.00299012445314942	0.014393108738676	100.837476612436	94.3637525431729	115.985059455321	70.0401702277035	70.1703984582478	58.3122950733067	PLEKHB1
ENSG00000021355	0.0581886603967042	0.255148157354255	0.432748445638182	8080.31628628332	8432.07531653638	8269.34156947129	7663.97299294407	7919.09878389989	8217.9415144539	SERPINB1
ENSG00000021574	-0.177610469754205	0.0601759008539061	0.152945800126382	926.563228495403	777.37758047471	1017.32658081574	977.602939375411	1081.17811308695	1021.99969786374	SPAST
ENSG00000021762	0.120496282527583	0.183651239423128	0.344406660132201	754.378480694923	930.156989354133	836.468522004049	768.468909963113	755.25507814272	792.842608452854	OSBPL5
ENSG00000021776	-0.0385672978273159	0.573340464741285	0.731314372464391	2666.48534853451	2298.43140123014	2616.54430737342	2677.31016898574	2504.89856601614	2609.73096021062	AQR
ENSG00000021826	-0.109461795247538	0.691770478177678	0.817307923623698	57.0778169504355	41.5649862392547	49.1462116336104	59.1888762487635	52.6277988436859	48.0820678674634	CPS1
ENSG00000022267	0.239102831475296	0.00291304141877995	0.0140948132461201	1059.74480137975	1161.5728586862	1061.55817128599	990.427195895977	898.365759208883	891.052789628949	FHL1
ENSG00000022277	-0.117525545406927	0.0777060863944962	0.184785692618115	3271.51020820913	3557.73814647891	3002.8335308136	3555.27850000906	3641.47436209644	3464.97795461912	RTF2
ENSG00000022556	-0.248088272187784	0.00602161759619303	0.025431694361293	613.586532217182	674.026803879806	727.363932177434	773.401316317177	833.735129049971	784.658426688179	NLRP2
ENSG00000022567	0.221120851600958	0.046434357589086	0.1259577320386	368.151919330309	369.591364127427	374.494132648111	312.714562847634	322.229856078006	319.18308882231	SLC45A4
ENSG00000022840	0.0570224339615383	0.292303852281619	0.473116676255037	3644.41861228531	3659.96554506735	3565.0661919021	3393.49557159578	3541.7585327084	3512.036999766	RNF10
ENSG00000022976	0.0846453794952172	0.472948455006267	0.647336700720835	384.323967466266	339.260157952836	326.330845247173	335.403632076327	311.150319479336	344.758656836918	ZNF839
ENSG00000023041	-0.154479725297485	0.0177434741247998	0.060229326863117	1633.37686173163	1546.89151490416	1555.96906032011	1803.28776304566	1713.63499392774	1756.53001124329	ZDHHC6
ENSG00000023171	0.42470576933489	0.000136127275913334	0.00105412102292619	452.817347806788	456.091470625336	450.179298563871	324.552338097387	375.780949638248	310.998907057636	GRAMD1B
ENSG00000023191	-0.0459129937198973	0.487729360505069	0.659588319508486	2623.67698582169	2923.02957282543	2515.30311140818	2786.80959004595	2805.89264361336	2725.33252763665	RNH1
ENSG00000023228	-0.254122433568725	2.21514586605541e-05	0.000217320227569223	3513.13963329931	3136.47139405403	3277.06939172914	4049.50561668624	3911.99971404731	3881.34820189694	NDUFS1
ENSG00000023287	-0.0825599665323805	0.297004848890943	0.477936628399725	1650.50020681676	1348.05360775961	1584.4738630676	1622.76169048693	1567.7544287119	1667.52703455245	RB1CC1
ENSG00000023318	-0.079497416436337	0.246651142100549	0.422806242667937	1868.34720817759	1733.37226397757	1798.75134579014	1879.24682089824	1803.19458143366	2027.63103219814	ERP44
ENSG00000023330	-0.0810424467286701	0.291522314590061	0.472220579495538	1072.11166171901	1039.12465598137	1102.84098905822	1111.76439220594	1211.36266812133	1076.21990205471	ALAS1
ENSG00000023445	-0.0986520491093529	0.519243129939047	0.68669501290075	171.233450851307	164.013188944086	181.840983044359	178.553110017103	203.124837642296	171.867817058167	BIRC3
ENSG00000023516	-0.189887561098606	0.00976585536568694	0.0374424701353496	2056.70400411403	1749.0995560681	2075.9359794037	2317.24450513909	2177.12894163879	2219.95930366799	AKAP11
ENSG00000023572	-0.190013054460234	0.124589632970036	0.261039947090547	276.827412209612	247.143161422596	265.389542821496	310.741600306009	286.221362132327	304.86077073413	GLRX2
ENSG00000023608	-0.0977920347728878	0.481262121058953	0.654341081589221	262.557957972003	207.824931196274	226.072573514608	267.336424390249	240.056626304532	239.387316616733	SNAPC1
ENSG00000023697	-0.12894977745998	0.0640553610610141	0.160025799054487	1272.83531799471	1194.15082087372	1206.0480334888	1352.46582228425	1318.46485524181	1347.32092300956	DERA
ENSG00000023734	-0.211766956091254	0.000127201333454266	0.000992210296813673	3561.65577770718	3377.9976654443	3383.22520885774	4079.10005481062	3975.70704948967	3901.80865630862	STRAP
ENSG00000023839	-0.0636921718050349	0.893979121171549	0.943760388699247	35.1979871194352	22.4675601293269	7.86339386137767	19.7296254162545	20.3124837642296	28.6446361763612	ABCC2
ENSG00000023892	0.201165456311804	0.00696297380920518	0.0286230014272616	2269.79452072899	2750.02935982961	2321.66703757176	2137.70491385118	2137.42726882689	2106.40378168313	DEF6
ENSG00000023902	0.13568437850035	0.0932940249028794	0.211345595810045	1280.4456935881	1470.50181046444	1276.8185782412	1186.73696878771	1311.07849750937	1164.19985602496	PLEKHO1
ENSG00000023909	-0.241412928231282	0.0162084389702458	0.0561165490287721	543.190557978311	479.682408761129	610.395948489441	633.32097586177	657.385838187795	642.458268526958	GCLM
ENSG00000024048	0.0828690645865301	0.18436924443038	0.345449254820459	2169.90834106572	2089.4830920274	2113.28710024525	2095.28621920623	1953.69162023227	1969.31873712483	UBR2
ENSG00000024422	-0.512271783662621	2.04913914933396e-11	7.01313173999112e-10	753.427183745749	797.598384591104	785.356461905094	1129.52105508057	1098.72071270151	1102.8184927899	EHD2
ENSG00000024526	-0.699549993091809	4.14254356919184e-12	1.57290165749315e-10	1064.50128612562	759.403532371249	1031.08752007315	1596.12669617499	1579.75726002713	1467.01458131793	DEPDC1
ENSG00000024862	0.0698716673077664	0.450337950724522	0.627680076659006	615.48912611553	656.052755776345	589.754539603325	578.078024696257	570.596134831541	624.04385955644	CCDC28A
ENSG00000025039	0.533070658552986	1.35214690372163e-11	4.74746731701979e-10	1218.6113918918	1148.0923226086	1294.5112144293	814.833529691311	876.206686011542	839.901653599733	RRAGD
ENSG00000025156	-0.00601578912776841	0.945604005007447	0.972855968196437	653.541004082487	633.585195647018	633.986130073574	671.793745423466	642.613122722901	614.836655071181	HSF2
ENSG00000025293	0.142929540939723	0.0142669631970428	0.0508823195091476	2665.53405158534	2635.44480317004	2596.88582271997	2447.46003288637	2316.54644383873	2389.78107528499	PHF20
ENSG00000025423	0.700351608574212	0.0358025713965356	0.103336773282702	37.1005810177831	46.0584982651201	74.7022416830878	29.5944381243818	38.7783780953475	28.6446361763612	HSD17B6
ENSG00000025434	0.0487107374831628	0.708427733405132	0.830152241076754	337.710416956743	390.935546250288	348.938102598634	333.430669534701	297.300898730997	411.2551336749	NR1H3
ENSG00000025708	-0.327912115396594	0.0339906769727487	0.0995503202722974	274.924818311264	346.000425991634	276.201709380891	298.903825056256	476.42007374284	347.827724998671	TYMP
ENSG00000025770	-0.136251584655965	0.0342035527745504	0.100016738095599	1755.14287122589	1862.5607347212	1777.12701267135	1934.48977206376	1935.22572590115	2058.32171381567	NCAPH2
ENSG00000025772	-0.239325650887066	0.00104823153817658	0.00598611213649861	1123.48169697441	1218.86513701598	1172.62860957794	1338.65508449287	1456.9590627252	1350.38999117131	TOMM34
ENSG00000025796	-0.0995722869978598	0.125673660977819	0.262655769412718	4365.50169975914	3719.50457941007	4095.84527754509	4431.27386849076	4188.06483429753	4437.87256189481	SEC63
ENSG00000025800	-0.0810102779679598	0.20356599798447	0.370395295930284	1599.13017156137	1557.00191696235	1562.84952994881	1653.34260988213	1681.31967884828	1657.29680734661	KPNA6
ENSG00000026025	0.472763997023292	3.35519202975959e-14	1.69127568672236e-12	31143.559522056	35454.9332620843	32799.1987200389	22258.9633946183	25449.6955671466	23911.1100482175	VIM
ENSG00000026036	-0.435206074676803	0.0264122540860613	0.0823287908233369	85.6167254256533	82.0065944720431	112.053362524632	127.256083934842	123.72149201849	127.877840073041	RTEL1-TNFRSF6B
ENSG00000026103	0.157946656431415	0.218347967599608	0.388976394168058	306.317617634004	280.844501616586	297.826042499679	296.93086251463	247.442984036979	249.617543822576	FAS
ENSG00000026297	0.133623510079057	0.131212774619721	0.2711476281506	1394.60132748897	1591.82663516281	1588.40555999829	1210.41251928721	1537.28570306556	1419.95553617105	RNASET2
ENSG00000026508	0.144639549297395	0.00242712627343593	0.0121083892807496	9580.5115751306	9725.08340197914	9492.09931491551	8715.56202763043	8839.62361630611	8493.13462629108	CD44
ENSG00000026652	0.392367700098584	0.000396498907073614	0.00263192023636676	429.986221026614	417.89661840548	402.016011162933	304.822712681132	337.002571542901	309.975884337051	AGPAT4
ENSG00000026751	-0.459925740606463	0.0201524030023091	0.0665912360478765	74.2011620355662	103.350776594904	93.3778021038598	123.310158851591	128.337965601269	119.693658308366	SLAMF7
ENSG00000026950	0.125285741381601	0.158516452894299	0.310295488664401	710.618821032922	760.526910377715	778.475992276389	707.307071172724	718.323289480484	635.297109482867	BTN3A1
ENSG00000027001	-0.260721982447671	0.00413781701071745	0.0187559251014355	625.953392556443	547.08508914911	563.215585321175	698.42873973541	696.164216283143	687.471268232668	MIPEP
ENSG00000027075	-0.057800540586855	0.551577719305029	0.712845546481982	571.729466453529	596.513721433629	534.710782573681	635.293938403395	545.667177484532	591.307132497741	PRKCH
ENSG00000027697	-0.212847875144456	0.0201526903423315	0.0665912360478765	1252.85808206206	943.637525431729	1162.79936725122	1328.79027178474	1260.29728809879	1309.46908234794	IFNGR1
ENSG00000027847	0.0226053458001856	0.831855170195458	0.907378863278993	507.041273909702	513.383748955119	462.95731358861	429.119352803536	506.888799389185	523.787632939176	B4GALT7
ENSG00000027869	-0.924440361430998	2.28231249964125e-07	3.7548695832025e-06	96.0809918665664	119.078068685432	88.4631809404987	199.269216704171	206.81801650852	167.77572617583	SH2D2A
ENSG00000028116	-0.19552474905146	0.0227141400205732	0.0732210839030013	1031.20589290453	841.410126843292	1015.36073235039	1087.10236043562	1117.18660703263	1106.91058367224	VRK2
ENSG00000028137	-0.440899408926334	3.82523423625431e-11	1.25450868732718e-09	1601.03276545972	1696.30078976418	1516.65209101322	2111.06991953923	2230.68003519904	2189.26862205046	TNFRSF1B
ENSG00000028203	0.246306061090244	5.25675528778674e-05	0.000464975117986685	2409.63517225755	2251.24952495855	2364.91570380933	1976.9084667087	1987.85352474484	1960.11153263957	VEZT
ENSG00000028277	-0.118472254477711	0.242265364202772	0.417807152613983	522.262025096485	568.42927127197	479.667025544038	537.632292592936	612.144397076557	552.432269115537	POU2F2
ENSG00000028310	-0.830364789290431	1.06227643759514e-25	1.80128284111302e-23	752.475886796575	887.468625108412	830.570976608016	1415.60062361626	1494.81414610399	1477.24480852377	BRD9
ENSG00000028528	-0.0366341363793938	0.478648614100608	0.652154366290109	4194.26824890784	4096.95958958276	4073.23802019363	4251.73427720285	4206.53072862864	4225.08383601327	SNX1
ENSG00000028839	0.00177803978444826	0.984472478139898	0.991850538032783	602.170968827095	607.747501498292	680.183569009168	634.307457132583	613.990986509668	640.412223085789	TBPL1
ENSG00000029153	-0.0960072929237437	0.22611405411388	0.39802688633801	983.641045445838	866.124442985551	967.197444949453	1000.2920086041	1014.70089349493	998.470175290303	ARNTL2
ENSG00000029363	-0.269142883131125	8.09839214495965e-05	0.000668755991074089	8157.37133916641	6722.2939906946	7918.43761840731	9451.47705565673	8837.777026873	9191.85914445018	BCLAF1
ENSG00000029364	-0.122281964756734	0.0595443860759181	0.151688253620654	1499.24399189811	1470.50181046444	1447.84739472616	1609.93743396637	1580.68055474369	1618.42194396441	SLC39A9
ENSG00000029534	-0.504857097324169	1.32264805134264e-13	6.1293646652593e-12	2253.62247259303	2433.2367620061	2055.29457051759	3276.10430036906	3105.04013177747	3181.60066101726	ANK1
ENSG00000029639	-0.0178093166258491	0.869001185293148	0.929817559654693	378.616185771222	372.961498146826	363.681966088717	370.916957825585	390.553665103142	367.265156689774	TFB1M
ENSG00000029725	0.150221300894717	0.0147606746284194	0.0522559399300769	4172.38841907683	3638.62136294449	3889.43118868393	3541.46776221769	3471.58813425015	3534.54349961885	RABEP1
ENSG00000029993	-0.321877103876509	2.99369328554962e-05	0.000281663878984688	2702.63463260312	2347.86003351466	2201.75028118575	3221.84783047436	2987.78170277487	2857.30245859203	HMGB3
ENSG00000030066	-0.335505479122297	2.57199657933231e-10	7.3664746558151e-09	3692.93475669318	3711.6409333648	3622.07579739709	4654.21863569444	4743.88825366417	4513.57624321805	NUP160
ENSG00000030110	-0.0359759955371948	0.657365884904291	0.793561502673071	756.28107459327	785.241226519975	811.895416187244	817.79297350375	795.880045671179	798.98074477636	BAK1
ENSG00000030419	0.00387921335848877	0.968153303418665	0.984176281700938	1264.27364545215	972.845353599854	1259.1259420531	1160.10197447577	1078.40822893728	1253.2028327158	IKZF2
ENSG00000030582	0.488362448874203	2.22079360016205e-16	1.5932058702701e-14	4908.69225773745	5568.58477805367	5324.50056838535	3740.73697892186	3800.28105334405	3719.71061204461	GRN
ENSG00000031003	-0.037836327410848	0.582320355944371	0.737860702691421	2047.19103462229	1824.36588250134	2015.9776012107	2098.24566301867	1921.37630515281	2028.65405491872	FAM13B
ENSG00000031081	-0.127709125051389	0.200495158850071	0.366730664422746	438.547893569179	434.747288502475	440.350056237149	501.132485572865	471.803600160061	462.406269704116	ARHGAP31
ENSG00000031691	0.0284422732679101	0.791887183757929	0.881699787795539	620.245610861399	495.409700851658	562.232661088503	543.551180217812	501.349031089849	603.583405144753	CENPQ
ENSG00000031698	-0.0745606552294054	0.233004749511162	0.406654604936322	3050.80931600078	3126.36099199584	2858.34366861078	3345.15798932595	3043.17938576822	3125.33441138512	SARS
ENSG00000031823	-0.0565395482859698	0.404292628467694	0.584748919452837	1857.88294173668	1941.19719517384	1751.57098262188	1999.5975359374	1938.91890476737	1831.21066984595	RANBP3
ENSG00000032219	0.197364005732392	0.00900255876464741	0.0351389437316423	1410.77337562493	1288.5145734169	1422.29136467669	1228.16918216184	1122.72637533196	1247.06469639229	ARID4A
ENSG00000032389	-0.0970263780658867	0.251732000370674	0.428757551595845	1073.06295866819	1234.59242910651	994.719323464275	1213.37196309965	1154.11839569487	1161.13078786321	EIPR1
ENSG00000032444	0.11816405365849	0.0634356196718663	0.15898325776681	3212.52979736035	3681.30972719021	3519.85167719918	3131.09155355959	3158.59122533771	3302.31734204621	PNPLA6
ENSG00000032742	0.120291624951463	0.289077308752034	0.470151739728906	437.596596620006	375.208254159759	415.776950420344	341.322519701203	393.32354925281	396.932815586719	IFT88
ENSG00000033011	-0.371641515639921	9.08777036472225e-05	0.000736998420556443	542.239261029137	631.338439634085	530.779085642993	752.68520963011	698.93410043281	750.898676908896	ALG1
ENSG00000033030	0.126457100412101	0.0764437966727684	0.182627975336383	1342.27999528441	1308.73537753329	1337.75988066688	1288.34453968142	1180.89394247499	1185.68333315724	ZCCHC8
ENSG00000033050	-0.175833104494285	0.00421589890152678	0.019040448973542	2018.65212614707	2133.29483427959	2063.15796437897	2417.86559476199	2330.39586458707	2270.08741697662	ABCF2
ENSG00000033100	0.139200845215152	0.0460825636336847	0.125231108093579	2207.96021903268	2344.48989949526	2069.055509775	1903.90885266856	1982.3137564455	2124.81819065365	CHPF2
ENSG00000033122	-0.161562957795083	0.50405036690061	0.673360749766419	85.6167254256533	62.9091683621153	93.3778021038598	86.8103518315199	115.411839569487	68.5425222791499	LRRC7
ENSG00000033170	0.134829789134564	0.120556837693048	0.254663103535763	952.248246123099	955.994683502859	824.673431211983	874.022405940075	793.110161521511	821.487244629215	FUT8
ENSG00000033178	-0.268197863039477	0.00139515701402103	0.0076482487006693	1928.27891597555	1550.26164892355	1989.43864692855	2251.15025999464	2244.52945594737	2094.12750903612	UBA6
ENSG00000033327	0.326119880292662	4.83992610608554e-06	5.83842985893359e-05	2278.35619327155	2660.1591193123	2403.24974888355	1896.01700250206	2055.25403905342	1900.77621484568	GAB2
ENSG00000033627	0.240040182677974	0.000758947533665446	0.004535448577235	1322.30275935176	1336.81982769495	1432.12060700341	1162.07493701739	1172.58429002598	1129.4170835251	ATP6V0A1
ENSG00000033800	0.0587254209514068	0.484511202561905	0.657201723900441	1973.94116953589	1562.61880699468	1859.69264821582	1843.73349514898	1695.16909959662	1646.04355742018	PIAS1
ENSG00000033867	-0.783255341747035	1.48226696421668e-15	9.49287023177739e-14	854.264660358185	649.312487737547	874.802567078265	1449.14098682389	1324.92791825771	1325.83744587729	SLC4A7
ENSG00000034053	-0.0348027307747408	0.722625464771033	0.839565674512355	570.778169504355	676.273559892739	607.447175791425	663.901895256964	579.8290819971	654.734541173969	APBA2
ENSG00000034152	-0.0857168479596251	0.283370027986554	0.463289970156169	1020.74162646362	1137.98192055041	990.787626533586	1057.50792231124	1142.11556437964	1139.64731073094	MAP2K3
ENSG00000034510	0.0568852187121535	0.356014676799236	0.540157702816288	10436.6788293871	11560.6830645451	9786.97658471718	10358.0533435336	9984.50906483542	10208.743728711	TMSB10
ENSG00000034533	-0.140463129799763	0.25473776861575	0.432298076115572	292.999460345569	263.993831519591	280.133406311579	313.701044118447	325.92303494423	283.377293601859	ASTE1
ENSG00000034677	0.39150701084423	9.53493657226842e-06	0.000105236925688897	910.391180359446	915.553075270071	981.941308439536	773.401316317177	646.306301589124	722.254040732535	RNF19A
ENSG00000034693	-0.0657243121041825	0.532579865588214	0.697486111489146	468.038098993571	419.019996411946	509.154752524204	493.240635406363	506.888799389185	462.406269704116	PEX3
ENSG00000034713	0.100916762269564	0.152357963421191	0.301090638649009	1314.69238375836	1422.19655618639	1385.92316806781	1260.72306409866	1325.85121297426	1255.24887815697	GABARAPL2
ENSG00000035115	0.201523456818855	0.0321892029304742	0.0955494899798162	699.203257642835	622.351415582355	692.961584033907	627.402088236894	571.519429548097	554.478314556705	SH3YL1
ENSG00000035141	-0.203935754504957	0.000999495090469118	0.00575403770832569	2312.60288344181	2241.13912290036	2107.38955484921	2610.22944257047	2501.20538714991	2561.64889234316	FAM136A
ENSG00000035403	0.0307181331144179	0.575361160518543	0.732554542428131	5076.12052079206	5210.2271939909	4809.44827046512	5038.9463313114	4933.16367055813	4803.09167314342	VCL
ENSG00000035499	0.0922971436248295	0.252272433890888	0.429334997550163	2158.49277767564	1689.56052172538	1915.71932947813	1807.23368812891	1816.12070746544	1787.22069286082	DEPDC1B
ENSG00000035664	-0.20611509715874	0.232068374690071	0.405352251799747	122.717306443436	139.298872801827	176.926361880997	158.823484600849	172.656111995952	174.93688521992	DAPK2
ENSG00000035681	0.0152040669414972	0.792059063652842	0.881825363562465	3650.12639398035	3326.32227714684	3513.95413180314	3407.30630938715	3502.0568598965	3474.18515910438	NSMAF
ENSG00000035687	-1.40692464352367	1.14400215355152e-84	2.84513335588264e-81	1141.55633900871	1015.53371784558	1009.46318695436	2964.37621879224	2703.40693007565	2734.53973212191	ADSS
ENSG00000035720	0.120971342212826	0.151626596015524	0.300075870788283	1608.64314105311	1464.88492043211	1312.2038506174	1414.61414234545	1239.98480433456	1380.05765006826	STAP1
ENSG00000035862	0.358545327953802	1.61842576767861e-07	2.75058648124148e-06	1492.58491325389	1577.22272107875	1590.37140846363	1224.22325707859	1220.59561528689	1188.75240131899	TIMP2
ENSG00000035928	-0.286925645224586	7.93557561215332e-06	8.98442027955629e-05	3789.01574855974	3281.38715688819	3497.24441984772	4486.51681965628	4254.54205388955	4156.54131373412	RFC1
ENSG00000036054	0.0352339709499088	0.680726574092446	0.810419813196703	1353.6955586745	1149.21570061507	1396.73533462721	1371.20896642969	1201.20642623922	1236.83446918645	TBC1D23
ENSG00000036257	-0.171908531754713	0.00578504704828675	0.0246782367222798	2922.3842278623	2627.58115712478	2893.72894098698	3240.5909746198	3212.14231889795	3062.93002542948	CUL3
ENSG00000036448	0.394695363423979	0.0602663807279097	0.153045427709644	90.3732101715229	113.461178653101	108.121665593943	83.8509080190817	81.2499350569185	71.6115904409029	MYOM2
ENSG00000036549	0.000488404751933907	0.994053073933882	0.997395102826882	1711.38321156389	1669.33971760899	1778.10993690402	1731.27463027633	1657.31401621783	1770.85232933147	AC118549.1
ENSG00000036672	-0.31134447220507	0.419837543131637	0.599561280372312	23.7824237293481	21.3441821228605	21.6243331187886	31.5674006660072	26.7755467801209	24.5525452940239	USP2
ENSG00000037042	0.674950069417341	0.000365164226451702	0.00244787986842421	146.499730172784	216.811955248004	171.028816484964	119.36423376834	121.874902585378	92.0720448525895	TUBG2
ENSG00000037241	-0.158542418170321	0.118885107624674	0.252204090983138	490.869225773745	513.383748955119	452.145147029216	588.929318675197	517.0450412713	518.672519336254	RPL26L1
ENSG00000037280	0.0715695921264364	0.773768652108302	0.870668777287011	72.2985681372183	102.227398588437	77.6510143811045	61.161838790389	71.0936931748037	107.417385661354	FLT4
ENSG00000037474	-0.392388345571708	3.38442439527468e-12	1.30497108078266e-10	3283.87706854839	3207.24420846141	3251.51336167967	4471.71960059409	4164.05917166707	4153.47224557237	NSUN2
ENSG00000037637	0.110301250907976	0.212680090244978	0.38194876719648	863.777629849924	779.624336487643	743.090719900189	754.658172171735	700.780689865922	757.036813232402	FBXO42
ENSG00000037749	-0.444600068910179	2.54646435552573e-06	3.33611423293722e-05	489.917928824571	444.857690560672	507.188904058859	658.969488902901	637.996649140121	668.033836541566	MFAP3
ENSG00000037757	-0.0996740617694386	0.195023387084701	0.360032040341199	1146.31282375458	1225.60540505478	1235.53576046897	1185.7504875169	1321.23473939148	1357.5511502154	MRI1
ENSG00000037897	-0.458631774474536	4.32786502228738e-05	0.0003883367520299	390.983046110483	403.292704321418	323.382072549157	485.348785239861	502.272325806405	547.317155512615	METTL1
ENSG00000038002	-0.0281181632714577	0.759411946465734	0.861941512524659	614.537829166356	620.104659569422	640.86659970228	596.821168841699	627.840407258007	688.494290953252	AGA
ENSG00000038210	-0.650983673624573	7.64878389891656e-10	2.00942171372593e-08	760.086262389966	538.098065097379	740.141947202173	1088.08884170644	1049.78609272405	1069.05874301062	PI4K2B
ENSG00000038219	-0.0525131290053151	0.38610774101295	0.567971186060256	3388.51973295752	3018.51670337507	3127.66490836297	3266.23948766094	3290.6223698052	3335.05406910491	BOD1L1
ENSG00000038274	0.146140253166627	0.0266506603881591	0.0829193399316327	3225.84795464878	2775.86705397834	2937.96053145723	2758.20163319238	2671.0916149962	2652.69791447516	MAT2B
ENSG00000038358	-0.0354434981096682	0.615243596777075	0.762513700258099	2332.58011937446	2532.09402657514	2361.96693111132	2252.13674126545	2643.39277349952	2507.42868815219	EDC4
ENSG00000038382	0.116292418332513	0.027290503989836	0.0844697989081795	3971.66476280114	4122.79728373148	4047.68199014415	3750.60179162998	3753.1930227997	3696.18108947117	TRIO
ENSG00000038427	-0.9435159717062	7.99236339749842e-16	5.30053540522095e-14	273.022224412917	241.526271390264	223.123800816591	463.646197281981	465.34053714417	491.050905880477	VCAN
ENSG00000038532	0.143051272159795	0.0559725645002522	0.144955167600039	1351.79296477615	1513.19017471017	1368.23053187971	1335.69564068043	1281.53306657958	1213.30494661301	CLEC16A
ENSG00000039068	-1.4235127379631	6.01607643917596e-20	6.06566842063403e-18	105.593961358306	131.435226756562	96.3265748018764	299.890306327069	311.150319479336	279.285202719521	CDH1
ENSG00000039123	-0.228419964686832	0.000268759885471559	0.00188371771301391	3837.53189296761	3313.96511907572	3581.77590385753	4276.39630897317	4193.60460259686	4109.48226858724	MTREX
ENSG00000039319	0.214418644005854	0.0120332438893748	0.0443877877076804	1307.08200816497	1061.5922161107	1241.433305865	1082.16995408156	1002.6980621797	1030.18387962842	ZFYVE16
ENSG00000039523	0.0545173023551846	0.760114943740187	0.862341163035137	147.451027121958	151.656030872956	122.865529084026	124.296640122403	125.568081451601	156.522476249402	RIPOR1
ENSG00000039560	-0.0751889655008793	0.606919209191462	0.756595525443191	214.993110513307	185.357371066947	205.431164628492	227.87717355774	222.51402668997	188.236180587516	RAI14
ENSG00000039650	0.205429276323821	0.00503794582629562	0.0220846732138611	1246.19900341784	1175.0533947638	1273.86980554318	1060.46736612368	1100.56730213462	1044.5061977166	PNKP
ENSG00000040199	-0.595410406950248	7.92200294294477e-07	1.17858552257848e-05	318.684477973265	262.870453513125	328.296693712518	414.322133741345	468.110421293837	495.142996762814	PHLPP2
ENSG00000040275	-0.113068838100405	0.177984552768427	0.336111888288772	2220.32707937194	1740.11253201637	1890.16329942866	2242.27192855733	2102.34206959777	1986.71012337476	SPDL1
ENSG00000040341	-0.00843826150120545	0.911051168596673	0.953746705331806	1874.05498987263	1550.26164892355	1773.19531574066	1783.55813762941	1700.70886789595	1748.34582947862	STAU2
ENSG00000040487	0.199043538557986	0.0983358970252489	0.22016027838121	306.317617634004	303.312061745913	321.416224083812	279.174199640001	262.215699501873	270.077998234262	PQLC2
ENSG00000040531	0.160177114670764	0.0933323285650744	0.211400274263515	621.196907810573	671.780047866874	574.02775188057	557.36191800919	535.510935602417	576.984814409561	CTNS
ENSG00000040608	0.38491554442243	0.0661270999547419	0.163768333035094	99.8861796632621	114.584556659567	94.360726336532	71.0266514985163	82.1732297734744	82.8648403673305	RTN4R
ENSG00000040633	0.2626201810985	0.000334979930827208	0.00227725308783763	1568.6886691878	1578.34609908521	1422.29136467669	1322.87138415987	1213.20925755444	1272.6402644069	PHF23
ENSG00000040933	-0.0490243691445318	0.4413608305392	0.619775588874704	1683.79560003785	1754.71644610043	1698.49307405758	1739.16648044284	1819.81388633166	1753.46094308154	INPP4A
ENSG00000041353	-1.24120538316706	2.70623183042452e-16	1.91385741107084e-14	1546.8088393568	1186.28717482846	1707.33939215163	3578.95405050857	3366.33253656278	3556.02697675112	RAB27B
ENSG00000041357	-0.290872170940063	2.77175063869674e-06	3.58088543714833e-05	5763.90821504481	5048.46076105975	5233.08861474684	6847.16650071113	6278.40407258007	6509.49357107807	PSMA4
ENSG00000041802	-0.0889948579454967	0.150154432725058	0.297992345408075	1919.71724343298	1824.36588250134	1839.0512393297	1955.20587875082	1989.70011417795	1994.89430513944	LSG1
ENSG00000041880	0.307996199142585	0.0510989565647918	0.135599419553313	192.161983733133	202.208041163942	170.045892252292	159.809965871662	138.494207483384	157.545498969986	PARP3
ENSG00000041988	0.0717773968573382	0.591683889552863	0.7446952597763	268.265739667047	298.818549720048	265.389542821496	274.241793285938	288.991246281994	227.111043969721	THAP3
ENSG00000042062	-0.0792827503896271	0.365411038843876	0.54949748278024	1051.18312883719	1312.10551155269	1174.59445804329	1250.85825139054	1159.6581639942	1324.8144231567	RIPOR3
ENSG00000042088	-0.148758764636559	0.0603751978587279	0.15324262386923	1435.50709630345	1280.65092737163	1267.97226014715	1468.87061224015	1583.45043889335	1364.71230925949	TDP1
ENSG00000042286	-0.197346978219635	0.292787991518755	0.473693074709533	114.155633900871	103.350776594904	103.207044430582	108.5129397894	125.568081451601	134.015976396547	AIFM2
ENSG00000042317	0.455665181979784	0.00604614818072208	0.02551488211333	170.282153902133	178.617103028149	194.618998069097	117.391271226714	149.573744082055	128.900862793625	SPATA7
ENSG00000042429	0.0686137310096649	0.384216693993302	0.566585779994867	932.271010190447	879.604979063147	944.590187597992	901.643881522831	881.746454310877	846.039789923239	MED17
ENSG00000042445	0.369291589238978	2.41990424047097e-06	3.18709718237492e-05	1077.81944341406	1175.0533947638	1124.46532217701	899.670918981206	824.502181884412	890.029766908365	RETSAT
ENSG00000042493	0.0818138381399391	0.180024015835549	0.339104794641127	7640.81709576497	8511.83515499549	7351.29033615545	7214.13753345346	7610.71834857022	7378.03986085417	CAPG
ENSG00000042753	-0.0782244587377712	0.237361955288109	0.412419808567791	1467.85119257537	1577.22272107875	1563.83245418148	1601.05910252905	1623.15211170526	1639.90542109668	AP2S1
ENSG00000042980	0.630213792681112	1.05369861063204e-19	1.04127752767227e-17	2379.19366988399	2113.07403016319	2343.29137069054	1491.55968146884	1513.28004043511	1412.79437712696	ADAM28
ENSG00000043093	-0.0955208600891975	0.310112742673965	0.492444646821423	1407.91948477741	1029.01425392317	1286.64782056792	1317.9389778058	1344.31710730538	1320.72233227437	DCUN1D1
ENSG00000043143	0.278159528611356	5.48503410447085e-05	0.000481456934746553	1906.39908614455	2124.30781022786	1905.89008715141	1576.39707075874	1638.84812188671	1677.7572617583	JADE2
ENSG00000043462	-0.306015871963057	2.07259720845876e-08	4.12914493252626e-07	3096.47156956113	3131.97788202817	3055.9114393779	3832.47973710744	3915.69289291354	3727.89479380929	LCP2
ENSG00000043514	-0.0638180387974729	0.453745788071026	0.630523517593885	674.469536964313	660.54626780221	646.764145098313	685.604483214844	681.391500818248	704.862654482602	TRIT1
ENSG00000043591	-0.116981128596452	0.768997340094601	0.867663068552283	18.0746420343046	33.7013401939903	25.5560300494774	28.607956853569	35.0851992291239	19.4374316911022	ADRB1
ENSG00000044090	0.114181277702511	0.12123517303531	0.255556389115468	1174.8517322298	1186.28717482846	1121.51654947899	1059.48088485287	1117.18660703263	1039.39108411368	CUL7
ENSG00000044115	0.132112016005281	0.00929750512197553	0.0360325384342226	5961.77798047299	5840.44225561852	5737.32874610768	5458.20087140681	5278.47589455004	5268.56701100929	CTNNA1
ENSG00000044446	0.106699428292684	0.164263402762646	0.317910116286293	1753.24027732754	2113.07403016319	1884.26575403262	1678.00464165245	1834.58660179656	1824.04951080186	PHKA2
ENSG00000044459	-0.0806865356939446	0.384571858741031	0.566876097895768	839.995206120576	697.6177420156	870.870870147577	874.022405940075	813.422645285741	863.431176173172	CNTLN
ENSG00000044574	-0.438273415603358	2.42915011605951e-20	2.57076439942127e-18	17020.6050146199	16526.0138531264	16059.0161133985	22513.475562488	22759.2147631027	21941.7913110927	HSPA5
ENSG00000046604	0.569165350655992	6.83788023990191e-16	4.60684351007854e-14	2557.08619937951	2424.24973795437	2681.41730672978	1865.43608310686	1661.93048980061	1638.88239837609	DSG2
ENSG00000046647	0.26232704484507	0.0141260693824475	0.050512630559521	493.723116621267	486.422676799927	438.384207771805	367.957514013147	420.099096032931	393.863747424966	GEMIN8
ENSG00000046651	0.120810834882944	0.108623858014473	0.235968059097304	976.981966801621	982.955755658051	1018.30950504841	920.387025668273	910.36859052411	908.444175878883	OFD1
ENSG00000046653	0.022986679103432	0.886321672622463	0.939152407108213	313.927993227395	205.578175183341	305.689436361057	293.971418702192	224.360616123082	296.676588969455	GPM6B
ENSG00000046889	0.137907174592286	0.373842023999595	0.556935496224904	241.629425090177	188.727505086346	255.560300494774	239.714948807492	194.815185193293	190.282226028685	PREX2
ENSG00000047056	-0.0608960914949932	0.393623848243036	0.574669925044135	1147.26412070375	1187.41055283493	1146.08965529579	1200.54770657909	1252.91093036635	1175.45310595139	WDR37
ENSG00000047188	-0.0585399863980011	0.428538117419229	0.607971647473829	1426.94542376089	1364.90427785661	1319.0843202461	1400.80340455407	1530.82264004967	1348.34394573014	YTHDC2
ENSG00000047230	0.159973468129383	0.0274267506802496	0.0848035585683144	1230.02695528189	1232.34567309358	1160.83351878588	1110.77791093513	1074.71505007106	1056.78247036361	CTPS2
ENSG00000047249	-0.012690488894824	0.867535501065198	0.929048711561281	1306.1307112158	1258.18336724231	1237.50160893431	1230.14214470347	1388.63525370006	1215.35099205418	ATP6V1H
ENSG00000047315	-0.121564601741203	0.028651391118013	0.0873112700834565	5806.71657775764	5255.16231424956	5600.70227776624	6189.18349307904	5935.86173273783	6007.18941527117	POLR2B
ENSG00000047346	0.337379019521788	0.000695707813256243	0.0042234955205084	712.52141493127	621.228037575888	733.261477573467	511.983779551805	529.971167303082	596.422246100663	FAM214A
ENSG00000047365	0.222781897699183	0.0460405493539777	0.12518532752552	414.765469839831	421.266752424879	418.725723118361	397.551952137528	349.005402858127	328.390293307569	ARAP2
ENSG00000047410	0.0144238274822681	0.795804595647359	0.884280004188688	11023.6290470274	10060.9734259126	10486.8186383798	10894.6991548557	9954.96363390563	10412.3252501073	TPR
ENSG00000047578	0.251602372203296	0.00599019951337165	0.025334827362319	695.398069846139	680.767071918605	634.969054306247	550.456549113501	593.678502745439	544.248087350862	KIAA0556
ENSG00000047579	0.366913515494848	3.13703752549979e-05	0.00029293412988428	808.602406797836	781.871092500576	794.202779999144	632.334494590957	567.826250681874	650.642450291632	DTNBP1
ENSG00000047597	-1.10184415900706	5.25444833860843e-25	8.61614045150715e-23	353.8824650927	278.597745603653	333.211314875879	722.104290234915	668.465374786466	687.471268232668	XK
ENSG00000047621	0.135407191057984	0.16862800670664	0.324177005242042	663.053973574226	627.968305614686	775.527219578372	661.928932715339	622.300638958671	598.468291541831	C12orf4
ENSG00000047634	-0.250846855173991	0.0376121271319282	0.107080707989404	629.758580353138	435.870666508942	641.849523934952	641.212826028272	689.701153267251	704.862654482602	SCML1
ENSG00000047644	0.0998918519806882	0.163417086652952	0.316881792493855	1384.13706104806	1400.85237406353	1447.84739472616	1389.95211057513	1320.31144467493	1238.88051462762	WWC3
ENSG00000047648	-0.435474576627988	5.34202230752162e-05	0.000470287061196682	332.953932210874	329.149755894639	349.921026831306	456.740828386292	431.178632631602	481.843701395218	ARHGAP6
ENSG00000047662	0.435838939025534	0.380252376484843	NA	16.1720481359567	15.7272920905288	19.6584846534442	12.8242565205654	11.0795365986707	14.3223180881806	FAM184B
ENSG00000047849	-0.027996272156192	0.597370089798592	0.749323846669014	4605.22853095097	4809.18124568242	4534.2294853169	4699.59677415183	4832.52454645354	4686.4670829968	MAP4
ENSG00000047932	0.0448646725667384	0.483381138981215	0.65608901339049	2491.44670988651	2242.26250090682	2499.57632368543	2315.27154259747	2323.93280157118	2376.48177991739	GOPC
ENSG00000048028	-0.0494812724599879	0.545170777693223	0.707456156599554	837.141315273054	757.156776358316	818.77588581595	832.59019256594	818.962413585076	848.085835364407	USP28
ENSG00000048052	0.487289291887679	1.55598917125439e-06	2.14215415855451e-05	639.271549844878	574.046161304302	594.669160766686	437.99768424085	459.800768844834	391.817701983797	HDAC9
ENSG00000048140	0.108115250579185	0.270270695524249	0.448557370549754	605.024859674616	716.715168125528	735.227326038812	595.834687570886	669.388669503022	641.435245806373	TSPAN17
ENSG00000048162	-0.588490384940031	2.88607019637258e-14	1.4698272856748e-12	772.453122729227	802.09189661697	758.817507622945	1211.39900055803	1119.9564911823	1176.47612867198	NOP16
ENSG00000048342	0.666670752949933	0.0263415418005401	0.082163145223173	58.9804108487834	76.3897044397114	55.0437570296437	53.2699886238872	26.7755467801209	39.8978861027888	CC2D2A
ENSG00000048392	0.0262719870869734	0.777853243742472	0.873106689964552	1272.83531799471	999.806425755046	1227.67236660759	1246.91232630729	1081.17811308695	1113.04871999575	RRM2B
ENSG00000048405	-0.373742595438188	0.000522041321982051	0.00333614587007116	691.592882049444	541.468199116778	687.064038637874	726.050215318166	885.439633177101	879.799539702522	ZNF800
ENSG00000048471	0.172751761442875	0.0500113362335399	0.133381440442696	839.995206120576	887.468625108412	748.988265296223	739.860953109544	744.175541544049	711.000790806107	SNX29
ENSG00000048544	-0.505108396162187	1.20975234252032e-08	2.54970684393901e-07	1105.4070549401	849.273772888556	956.385278390059	1392.91155438757	1339.7006337226	1404.61019536228	MRPS10
ENSG00000048649	-0.0388193037166739	0.596954697064031	0.748928702672731	2473.3720678522	2146.77537035718	2419.95946083898	2612.2024051121	2313.77655968907	2309.98530307941	RSF1
ENSG00000048707	0.0276531095691447	0.640192960881355	0.780534305275888	2146.12591733638	2189.4637346029	2176.19425113627	2110.08343826842	2116.1914903461	2161.64700859468	VPS13D
ENSG00000048740	0.100805182392549	0.0428297614882223	0.118487235610542	6929.24697778287	6795.31356111492	7123.25191417549	6431.85788569897	6592.32427620907	6417.42152622549	CELF2
ENSG00000048828	0.047619851949263	0.3704179643763	0.554289697595583	6191.99184217308	5895.48777793537	6107.8911818251	6084.61647837289	5860.15156598025	5661.40773571367	FAM120A
ENSG00000048991	-0.0113918412920639	0.867989304046874	0.929236007923979	1954.91523055242	1803.02170037848	1994.35326809191	1900.94940885612	2042.32791302163	1855.76321513997	R3HDM1
ENSG00000049089	-0.0945496453014436	0.472475346632682	0.646873761120551	243.532018988525	293.201659687716	268.338315519513	257.471611682121	288.991246281994	312.02192977822	COL9A2
ENSG00000049130	0.260257323967151	0.573135771296427	NA	19.0259389834785	17.9740481034615	22.6072573514608	10.85129397894	17.542599614562	21.4834771322709	KITLG
ENSG00000049167	-0.180070709940028	0.104381535163599	0.229731750399886	335.807823058396	319.039353836442	356.801496460012	381.768251804525	376.704244354804	388.748633822044	ERCC8
ENSG00000049192	1.1036533791232	3.03063929240642e-07	4.87318960358713e-06	138.889354579393	139.298872801827	106.155817128598	63.1348013320144	56.3209777099094	59.335317793891	ADAMTS6
ENSG00000049239	0.207022720226109	0.00909446989170901	0.0354117944233764	1457.38692613445	1760.33333613276	1674.90289247344	1368.24952261725	1485.58119893843	1381.08067278884	H6PD
ENSG00000049245	0.119319733474873	0.110540763489858	0.238952523945481	1616.2535166465	1396.35886203767	1562.84952994881	1422.50599251195	1345.24040202193	1448.60017234741	VAMP3
ENSG00000049246	-0.164024162271847	0.199158225041726	0.365001109564312	317.733181024091	278.597745603653	282.099254776924	361.052145117458	286.221362132327	338.620520513412	PER3
ENSG00000049247	-0.0278854966802036	0.921966125446557	0.95965195069508	41.8570657636527	58.4156563362499	56.0266812623159	39.459250832509	59.0908618595771	60.3583405144753	UTS2
ENSG00000049249	-1.9338109333318	0.000540660387992675	NA	4.75648474586963	8.98702405173075	6.88046962870546	17.7566628746291	40.6249675284593	19.4374316911022	TNFRSF9
ENSG00000049323	-0.60495397083066	3.50449010654625e-10	9.73817530165423e-09	580.291138996094	696.494364009133	629.071508910213	969.711089208909	1054.40256630683	869.569312496678	LTBP1
ENSG00000049449	0.149052941434612	0.00828608574065859	0.0329544166903271	2697.87814785725	2671.39289937697	2715.81965487331	2415.89263222037	2441.19123057378	2434.7940749907	RCN1
ENSG00000049540	0.536851450848203	2.98864037959753e-07	4.81603582552422e-06	820.969267137097	871.741333017883	842.366067400083	692.509852110533	519.814925420967	535.040882865603	ELN
ENSG00000049541	-0.475887837165548	2.2116805379987e-14	1.14991975568002e-12	1718.04229020811	1758.08658011983	1655.24440782	2450.41947669881	2337.78222231952	2346.81412102045	RFC2
ENSG00000049618	0.160945942646924	0.00338802421811217	0.0158831597180867	3650.12639398035	3807.12806391444	3600.4514642783	3259.33411876525	3338.63369506611	3290.0410693992	ARID1B
ENSG00000049656	-0.14356639198838	0.0144732982269818	0.0514338071309888	2184.17779530333	2186.09360058351	2136.87728182938	2426.74392619931	2412.56909436055	2347.83714374103	CLPTM1L
ENSG00000049759	-0.150529506320922	0.0728343667645947	0.176434159230728	761.03755933914	705.481388060864	712.620068687351	842.455005274068	795.880045671179	781.589358526426	NEDD4L
ENSG00000049768	0.312612167816702	0.517233788236078	NA	19.9772359326524	14.6039140840625	18.675560420772	11.8377752497527	13.8494207483384	17.3913862499336	FOXP3
ENSG00000049769	0.0928483423805114	0.576886831559221	0.733620700573265	147.451027121958	162.88981093762	147.438634900831	130.21552774728	156.036807097946	142.200158161222	PPP1R3F
ENSG00000049860	0.156736180991787	0.00827186984739915	0.032928742369662	3453.20792550135	3247.6858166942	3295.74495214991	2872.63346060666	2973.00898730997	3124.31138866454	HEXB
ENSG00000049883	-0.246781816865317	0.00645419079423985	0.0269896393969817	584.09632679279	560.565625226706	537.659555271698	638.253382215834	688.777858550696	669.05685926215	PTCD2
ENSG00000050130	0.0883126916358912	0.291519529771552	0.472220579495538	1119.67650917771	990.819401703316	1134.29456450373	1095.98069187294	955.610031635348	1003.58528889323	JKAMP
ENSG00000050327	0.80122459350473	0.00139930365185172	0.0076557857575196	98.9348827140882	77.5130824461777	97.3094990345486	68.0672076860781	42.471556961571	47.0590451468791	ARHGEF5
ENSG00000050344	0.0682727885267184	0.435520369125591	0.614065816033254	752.475886796575	724.578814170792	725.39808371209	648.118194923961	741.405657394381	711.000790806107	NFE2L3
ENSG00000050393	-0.0581500240829541	0.432509638791527	0.611107738854954	1187.21859256906	1212.12486897719	1224.72359390957	1173.91271226714	1329.54439184048	1268.54817352457	MCUR1
ENSG00000050405	0.125848297747053	0.0760280164006229	0.181780173166174	1716.13969630976	1635.638377415	1596.26895385967	1617.82928413287	1445.87952612653	1472.12969492085	LIMA1
ENSG00000050426	0.435419594697987	5.41882722594811e-13	2.33025186932558e-11	2488.59281903899	2566.9187447756	2520.21773257154	1825.97683227436	1927.8393681687	1846.55601065471	LETMD1
ENSG00000050438	0.272603028467807	0.00372610574891215	0.0172245817798225	644.979331539921	657.176133782811	671.337250915118	532.699886238872	508.735388822297	593.35317793891	SLC4A8
ENSG00000050555	-0.17589219816411	0.517415297481189	0.685203325258635	49.4674413570441	58.4156563362499	58.9754539603325	69.0536889568908	74.7868720410273	43.9899769851261	LAMC3
ENSG00000050628	-0.605428959241345	1.15046493261789e-07	2.01493400522583e-06	286.340381701351	280.844501616586	263.423694356152	398.538433408341	443.181463946828	421.485360880743	PTGER3
ENSG00000050748	-0.0112879381558203	0.86958471918367	0.93007406730044	1499.24399189811	1594.07339117574	1499.94237905779	1620.78872794531	1504.04709326955	1502.82037653838	MAPK9
ENSG00000050767	-0.251591981777275	0.142373673652715	0.286919530111751	170.282153902133	219.058711260937	189.704376905736	179.539591287916	220.667437256858	288.49240720478	COL23A1
ENSG00000050820	-0.280575910080332	0.0698143082955624	0.170837833451358	148.402324071132	161.766432931154	150.387407598848	179.539591287916	179.119175011843	200.512453234528	BCAR1
ENSG00000051009	0.293869968939763	0.000500608885799843	0.00321998805766321	769.599231881705	845.903638869157	833.519749306033	658.969488902901	667.54208006991	670.079881982734	FAM160A2
ENSG00000051108	-0.663159861080523	6.57242157402548e-13	2.80210499221738e-11	585.047623741964	699.864498028532	696.893280964596	967.738126667284	1105.1837757174	1061.89758396653	HERPUD1
ENSG00000051128	0.376373567833986	0.0133931825011921	0.0484257497656381	218.798298310003	290.954903674783	230.987194677969	168.688297308976	204.971427075408	195.397339631607	HOMER3
ENSG00000051180	-0.0743398316571534	0.276712157983195	0.455851051161982	1367.9650129121	1358.16400981781	1361.35006225101	1373.18192897131	1486.50449365499	1443.48505874449	RAD51
ENSG00000051341	-0.310393338309007	4.42162145922007e-06	5.39929913375465e-05	1941.59707326398	1770.44373819096	2054.31164628492	2425.75744492849	2361.78788494997	2367.27457543213	POLQ
ENSG00000051382	-0.16359402680828	0.0139250455286304	0.0499692622832031	1733.26304139489	1606.43054924687	1784.00748230006	1911.80070283506	1958.30809381505	1871.10855594873	PIK3CB
ENSG00000051523	-0.0525072595786931	0.353909920721294	0.538222975642392	3141.1825261723	3339.80281322444	3327.19852759543	3340.22558297189	3357.09958939722	3473.16213638379	CYBA
ENSG00000051596	-0.0522758533404807	0.476870528382914	0.650622842144084	1297.56903867323	1367.15103386954	1233.56991200362	1420.53302997033	1307.38531864314	1312.53815050969	THOC3
ENSG00000051620	0.0520026359707495	0.598710920013624	0.750278303359941	1100.65057019423	1288.5145734169	1101.85806482555	942.089613626153	1199.3598368061	1223.53517381886	HEBP2
ENSG00000051825	-0.0237400936139678	0.745544180559585	0.853734192487924	2277.40489632238	1909.74261099279	2216.49414467583	2093.3132566646	2234.37321406526	2186.19955388871	MPHOSPH9
ENSG00000052126	0.367466852325365	1.26803518407303e-06	1.78169689423143e-05	1268.07883324884	1215.49500299658	1217.84312428087	1018.04867147873	938.990726737342	912.53626676122	PLEKHA5
ENSG00000052723	-0.322721434414677	4.04017591333915e-05	0.000365822238949313	1222.41657968849	1064.96235013009	1282.71612363723	1532.99189484298	1475.42495705632	1460.87644499442	SIKE1
ENSG00000052749	-0.416715486755669	7.39261263635362e-08	1.32906705734541e-06	1333.71832274184	1537.90449085243	1267.97226014715	1787.50406271266	1896.4473478058	1836.32578344887	RRP12
ENSG00000052795	0.141423783998242	0.0593184311235422	0.15120424141194	1308.98460206332	1316.59902357856	1430.15475853806	1282.42565205654	1245.5245726339	1148.8545152162	FNIP2
ENSG00000052802	-0.395987981192694	4.21490000242453e-06	5.16457792937944e-05	1849.32126919411	1431.18358023812	1831.18784546832	2144.61028274687	2288.84760234206	2298.73205315298	MSMO1
ENSG00000052841	0.122700928963854	0.0262127744344397	0.0819671039628476	3361.88341838065	3382.49117747016	3494.2956471497	3063.02434587351	3169.67076193638	3171.37043381141	TTC17
ENSG00000053254	0.0228978765904889	0.703514104985455	0.826601332777293	3176.38051329174	2894.94512266377	3144.37462031839	3105.44304051846	2968.39251372719	3000.52563947383	FOXN3
ENSG00000053371	0.157294187082026	0.0744152791356515	0.178951390910821	991.25142103923	1133.48840852454	1113.65315561761	863.171111961135	1011.93100934526	1027.11481146666	AKR7A2
ENSG00000053372	-0.447714508893442	1.79668038313926e-12	7.20700663365698e-11	1836.00311190568	1796.28143233968	1745.67343722584	2482.97335863563	2325.77939100429	2527.88914256387	MRTO4
ENSG00000053438	0.588902211991288	0.0153804291155444	0.0538621833518314	107.496555256654	70.7728144073797	94.360726336532	52.2835073530745	58.1675671430212	71.6115904409029	NNAT
ENSG00000053501	0.189636706910667	0.0549125875972572	0.143102625240355	535.58018238492	609.994257511225	559.283888390486	466.605641094419	504.118915239517	522.764610218591	USE1
ENSG00000053524	0.482432799064901	0.0270353347455451	0.0838888053801257	111.301743053349	103.350776594904	121.882604851354	61.161838790389	99.7158293880364	79.7957722055775	MCF2L2
ENSG00000053702	0.368095700640315	0.0276203883178579	0.0851904577261421	154.110105766176	176.370347015216	165.131271088931	116.404789955902	131.107849750937	136.062021837716	NRIP2
ENSG00000053747	0.417526297829364	0.127713914537326	0.265786587791659	57.0778169504355	68.526058394447	53.0779085642992	47.3511009990108	47.0880305443505	38.8748633822044	LAMA3
ENSG00000053770	-0.200089965746349	0.0031336360856344	0.0149202672845681	1438.36098715097	1319.96915759795	1384.94024383514	1609.93743396637	1566.83113399535	1585.68521690571	AP5M1
ENSG00000053900	-0.05641851339628	0.465563995289541	0.640186882040302	1360.35463731871	1197.52095489312	1431.13768277074	1409.68173599139	1382.17219068417	1359.59719565657	ANAPC4
ENSG00000053918	0.555838313086765	5.2728755803683e-06	6.2967003328674e-05	368.151919330309	452.721336605937	423.640344281722	287.066049806503	300.994077597221	256.778702866666	KCNQ1
ENSG00000054116	-0.447598888321437	7.95730581056361e-11	2.46346301463133e-09	1122.53040002523	1149.21570061507	1139.20918566709	1579.35651457117	1492.04426195432	1580.57010330279	TRAPPC3
ENSG00000054118	-0.133936168357182	0.0143669024618436	0.0511287666433652	6866.46137913739	6233.62455788174	6542.34369266622	7385.78527457488	7034.58244543934	7137.62952151685	THRAP3
ENSG00000054148	-0.0170990209052149	0.847769341445557	0.91676310696794	903.732101715229	1046.98830202663	869.887945914904	882.90073737739	998.081588596919	969.825539113942	PHPT1
ENSG00000054219	0.155567298298459	0.110427305549365	0.238776445936477	800.040734255271	635.831951659951	753.902886459584	631.348013320144	683.23809025136	653.711518453385	LY75
ENSG00000054267	-0.19876397884556	0.00205105785791161	0.010522432453317	1639.08464342667	1561.49542898822	1664.09072591405	1861.49015802361	1820.73718104822	1903.84528300743	ARID4B
ENSG00000054277	-0.143524196210308	0.143956014039438	0.28915219295955	467.086802044397	539.221443103845	479.667025544038	551.443030384314	534.587640885862	553.455291836121	OPN3
ENSG00000054282	0.16639571012707	0.059163991906597	0.150862113333944	852.362066459837	850.397150895022	811.895416187244	789.185016650181	672.158553652689	780.566335805842	SDCCAG8
ENSG00000054392	0.26573781661882	0.179954155087057	0.339092802400437	100.837476612436	120.201446691899	117.950907920665	101.607570893711	83.0965244900303	97.1871584555111	HHAT
ENSG00000054523	-0.063809289572429	0.390349070546241	0.571674239934341	1296.61774172406	1261.5535012617	1248.3137754937	1428.42488013683	1251.06434093323	1300.26187786268	KIF1B
ENSG00000054611	0.0165573140912719	0.841530983071405	0.912662644770078	869.485411544968	963.858329548123	838.434370469394	882.90073737739	900.212348641995	855.246994408498	TBC1D22A
ENSG00000054654	0.980933752422886	9.40670185816424e-14	4.49893606177971e-12	390.031749161309	341.506913965769	371.545359950095	193.350329079294	165.269754263505	201.535475955112	SYNE2
ENSG00000054690	0.338212924849544	0.55152569439739	NA	9.51296949173925	43.8117422521874	8.84631809404987	17.7566628746291	18.4658943311178	12.2762726470119	PLEKHH1
ENSG00000054793	0.782885971706085	7.63098669765586e-15	4.33990971322093e-13	1057.8422074814	1117.76111643401	1014.37780811772	703.361146089473	632.456880840786	516.626473895085	ATP9A
ENSG00000054965	0.634238649375604	6.87318190925513e-23	9.40932297705551e-21	2524.7421031076	2427.61987197377	2317.73534064107	1582.31595838361	1587.14361775958	1514.0736264648	FAM168A
ENSG00000054967	-0.324377570211763	2.460767345162e-05	0.00023782105132453	918.952852902012	931.280367360599	1001.59979309298	1165.03438082983	1155.04169041142	1252.17980999522	RELT
ENSG00000054983	-0.311190924118255	2.0646315065246e-05	0.000204707184985781	1722.79877495398	1534.53435683303	1682.76628633482	1892.07107741881	2078.33640696731	2162.67003131527	GALC
ENSG00000055044	-0.36950318821039	9.22051284771103e-09	1.98827301609168e-07	4446.36194043893	3783.53712577865	4286.5325786835	5467.07920284413	5245.23728475402	5464.98737336148	NOP58
ENSG00000055070	-0.0153844129114483	0.779922182298547	0.874298978997011	4641.37781501958	4466.55095371018	4369.09821422797	4714.39399321402	4453.97371266562	4454.24092542416	SZRD1
ENSG00000055118	0.113539737251198	0.0848571464129453	0.197018568348214	4082.01520890531	4504.74580593004	4066.35755056493	3616.44033879945	3943.39173441022	4133.01179116068	KCNH2
ENSG00000055130	-0.146365069657578	0.00778945056565173	0.0313468665967247	4183.80398246692	3879.02425632829	4019.17718739666	4544.71921463423	4371.80048289215	4459.35603902708	CUL1
ENSG00000055147	-0.000470284204112075	0.995733422189378	0.998208540538119	801.943328153619	706.604766067331	827.622203909999	786.225572837742	749.715309843384	804.095858379281	FAM114A2
ENSG00000055163	0.110151068478075	0.0572109796997559	0.147317038667775	5027.60437638419	5175.40247579045	4952.95520843526	4712.42103067239	4925.77731282568	4400.02072123319	CYFIP2
ENSG00000055208	0.0285304768304753	0.631497496620864	0.7741070931222	2786.34876413043	2602.86684098252	2717.78550333866	2737.48552650531	2604.61439540417	2608.70793749003	TAB2
ENSG00000055211	-0.405707235697786	4.18192536323045e-06	5.13602389054525e-05	580.291138996094	567.305893265504	548.471721831092	786.225572837742	729.402826079155	731.461245217794	GINM1
ENSG00000055332	-0.129196830979199	0.105703824153624	0.23165111822887	2051.94751936816	1685.06700969952	2112.30417601258	2092.32677539379	2203.90448841891	2105.38075896255	EIF2AK2
ENSG00000055483	-0.128564421245681	0.0359662066169557	0.103687738627939	1796.04864004037	1798.52818835262	1864.60726937918	1982.82735433358	1988.77681946139	1996.94035058061	USP36
ENSG00000055609	0.195897105779659	0.00202623691193383	0.0104112974733661	2866.25770786104	2783.7307000236	3032.32125779376	2382.35226901273	2607.38427955384	2591.3165512401	KMT2C
ENSG00000055732	2.31985498933614	0.000386364970576652	NA	17.1233450851307	20.2208041163942	30.4706512128385	8.87833143731453	4.61647358277946	0	MCOLN3
ENSG00000055917	0.0166213088670901	0.801745287698151	0.888103569373603	5820.98603199525	4866.4735240122	5571.21455078608	5424.66050819918	5440.05246994732	5212.30076137715	PUM2
ENSG00000055950	0.12267283103437	0.205009326899177	0.372295141291168	879.949677985881	1080.68964222062	821.724658513966	833.576673836753	852.201023381088	866.500244334925	MRPL43
ENSG00000055955	-0.101751546433814	0.84310426545042	NA	10.4642664409132	10.1104020581971	27.5218785148218	14.7972190621909	16.6193048980061	20.4604544116865	ITIH4
ENSG00000056050	-0.182167997771976	0.0788099167973974	0.186755848570869	867.58281764662	647.065731724614	792.2369315338	951.95442633428	857.740791680424	811.257017423372	HPF1
ENSG00000056097	-0.211571010277184	0.000224249597829738	0.00160825608017197	3810.89557839074	3559.98490249184	3623.05872162976	4425.35498086589	4190.83471844719	4116.64342763133	ZFR
ENSG00000056277	-0.438987951890358	0.0160009329451636	0.0555011439813414	120.814712545088	99.9806425755046	153.336180296864	170.661259850602	154.190217664834	184.144089705179	ZNF280C
ENSG00000056558	-0.0739229144776648	0.651066378707239	0.78863645613032	141.743245426915	181.987237047548	157.267877227553	152.904596975972	179.119175011843	172.890839778751	TRAF1
ENSG00000056586	0.152893090910657	0.0499964863940273	0.133381440442696	1978.69765428176	1733.37226397757	2087.73107019577	1689.8424169022	1671.16343696616	1859.85530602231	RC3H2
ENSG00000056736	0.084034813240274	0.70078613174976	0.824694846843054	81.8115376289576	89.8702405173075	90.4290294058432	87.7968331023326	91.4061769390333	67.5194995585656	IL17RB
ENSG00000056972	0.399452851693008	6.78693708983828e-07	1.03026119282367e-05	934.173604088794	915.553075270071	921.000006013859	672.780226694279	710.936931748037	717.138927129613	TRAF3IP2
ENSG00000056998	0.275420671991932	0.0524114402156172	0.138128490091388	239.726831191829	234.786003351466	235.90181584133	180.526072558729	220.667437256858	185.167112425763	GYG2
ENSG00000057019	0.0532261058594751	0.578817331933668	0.735010826918066	592.657999335355	608.870879504758	689.029887103218	599.780612654137	577.982492563988	645.527336688711	DCBLD2
ENSG00000057252	-0.355611454001103	1.5826564424475e-07	2.69901707819446e-06	1339.42610443689	1268.2937693005	1266.98933591448	1708.58556104764	1623.15211170526	1627.62914844966	SOAT1
ENSG00000057294	0.271156508322203	0.225143262668428	0.397161338874369	95.1296949173925	98.8572645690383	102.22412019791	78.9185016650181	103.40900825426	62.404385955644	PKP2
ENSG00000057608	0.0575690380176212	0.240443913101852	0.415892439006125	12448.67187689	12008.9108891252	11810.8175797893	11957.139483521	11455.317548309	11438.4170388534	GDI2
ENSG00000057657	0.168773672355864	0.526594635711955	0.692504199708628	52.3213322045659	62.9091683621153	67.8217720543824	56.2294324363254	43.3948516781269	63.4274086762283	PRDM1
ENSG00000057663	-0.20058483485757	0.0182561577762225	0.0616106683097145	642.125440692399	635.831951659951	614.32764542013	720.13132769329	722.939763063264	731.461245217794	ATG5
ENSG00000057704	0.155948097517702	0.555630967417828	0.716667412551545	71.3472711880444	94.3637525431729	66.8388478217102	53.2699886238872	58.1675671430212	97.1871584555111	TMCC3
ENSG00000057757	-0.0175096878981997	0.832922251029782	0.907547705722264	1672.38003664776	1545.76813689769	1353.48666838963	1439.27617411577	1564.06124984568	1624.56008028791	PITHD1
ENSG00000057935	0.267745254043478	0.00382912758855245	0.017572509251504	756.28107459327	649.312487737547	693.944508266579	592.875243758448	592.755208028883	559.593428159627	MTA3
ENSG00000058056	-0.344465558823176	9.16252328001808e-06	0.000101426685745126	1004.56957832766	896.455649160143	986.855929602897	1205.48011293315	1279.68647714647	1183.63728771607	USP13
ENSG00000058063	0.0338576109090101	0.614348585445968	0.762037372570635	3301.00041363352	2824.17230825639	3215.14516507079	3038.3623141032	2959.15956656163	3131.47254770863	ATP11B
ENSG00000058091	0.154452292640209	0.223231265688603	0.395143172788296	342.466901702613	270.734099558389	319.450375618468	278.187718369189	275.141825533656	286.446361763612	CDK14
ENSG00000058262	-0.0603691393754661	0.229311104060904	0.401758869883387	7832.9790794981	7801.86025490876	7586.2092277641	7964.84978054195	8355.81718483082	7890.57424386692	SEC61A1
ENSG00000058272	0.0959355544764473	0.139669482851784	0.283364789002628	3984.98292008957	3555.49139046598	3914.00429450073	3749.61531035917	3354.32970524756	3618.43136270677	PPP1R12A
ENSG00000058335	-1.1773165995563	0.0478316206237414	NA	1.90259389834785	8.98702405173075	13.7609392574109	16.7701816038163	21.2357784807855	17.3913862499336	RASGRF1
ENSG00000058453	-0.066606824197309	0.384076082434583	0.566434404238866	1377.47798240384	1633.39162140206	1525.49840910727	1649.39668479888	1506.81697741922	1591.82335322921	CROCC
ENSG00000058600	-0.113364748472871	0.0912074778781328	0.207659137152502	1963.47690309498	2151.26888238305	1986.48987423053	2206.75860280807	2083.87617526665	2307.93925763824	POLR3E
ENSG00000058668	-0.543651433243336	1.67947670114765e-23	2.34216367612386e-21	3319.07505566782	3243.19230466834	3357.66917880826	4942.27116677176	4864.839861533	4653.73035593811	ATP2B4
ENSG00000058673	-0.0822014180060273	0.17257098151533	0.329676633743664	5388.14592012111	4805.81111166302	5417.87837048921	5586.44343661247	5330.18039867716	5616.39473600796	ZC3H11A
ENSG00000058729	-0.149104485967289	0.0557591073345938	0.144526211507176	1084.47852205827	962.734951541657	1080.23373170676	1206.46659420396	1130.11273306441	1134.53219712802	RIOK2
ENSG00000058799	0.0853895570133779	0.399291767315866	0.580501667461317	514.651649503093	533.604553071513	522.915691781615	532.699886238872	504.118915239517	442.968838013014	YIPF1
ENSG00000058804	-0.309579812496585	3.96906259716191e-05	0.000360038614436778	3194.45515532604	2618.59413307305	2959.58486457602	3901.53342606433	3542.68182742496	3433.264250281	NDC1
ENSG00000058866	0.334868887569011	0.0225995152585608	0.0729303561176998	231.165158649264	198.837907144543	223.123800816591	165.728853496538	183.735648594623	168.798748896414	DGKG
ENSG00000059122	0.0727793730061563	0.325630245383201	0.50938825050929	1206.24453155254	1299.74835348156	1191.30416999872	1116.69679856001	1196.58995265644	1200.00565124542	FLYWCH1
ENSG00000059145	0.375030725710951	0.000575023311506614	0.00361544788313005	473.745880688615	542.591577123244	536.676631039026	364.011588929896	394.246843969366	438.876747130676	UNKL
ENSG00000059377	-0.166590858157819	0.0143751606466411	0.0511459578371909	1211.95231324758	1249.19634319057	1209.97973041949	1386.00618549188	1363.70629635305	1369.82742286241	TBXAS1
ENSG00000059378	0.300109656974079	0.0102117009362342	0.0388127869002768	435.694002721658	462.831738664134	441.332980469822	349.214369867705	320.383266644895	419.439315439574	PARP12
ENSG00000059573	-0.149529520163444	0.00595060956674092	0.0252043701262867	4948.64672960276	4776.6032834949	4816.32874009382	5467.07920284413	5537.92170990224	5124.3208074069	ALDH18A1
ENSG00000059588	0.187894567269295	0.00220098771083204	0.0111521693110478	3717.6684773717	3466.74452795514	3841.26790128299	3087.68637764383	3246.30422341052	3348.3533644725	TARBP1
ENSG00000059691	-0.0401544600042192	0.610312586250522	0.759122215807086	985.543639344186	978.462243632186	888.563506335676	955.900351417531	972.229336533354	1004.60831161381	GATB
ENSG00000059728	0.0406046942623489	0.699220536276448	0.823696916579865	410.008985093962	458.338226638268	421.674495816377	437.011202970038	411.789443583928	404.093974630809	MXD1
ENSG00000059758	0.222233384576906	0.00690657428340972	0.0284303176433213	1202.43934375584	1111.02084839521	1255.19424512241	930.2518383764	1066.40539762206	1063.9436294077	CDK17
ENSG00000059769	-0.138732457750652	0.318472672230075	0.502200906135305	290.145569498047	241.526271390264	237.867664306674	260.43105549456	263.138994218429	325.321225145816	DNAJC25
ENSG00000059804	-0.356811647697039	1.68125859663889e-08	3.43197548276957e-07	2527.59599395512	2347.86003351466	2463.20812707655	2963.38973752143	3302.62520112043	3133.51859314979	SLC2A3
ENSG00000059915	0.147135576834861	0.36173947210892	0.545890051350198	159.817887461219	186.480749073413	206.414088861164	149.945153163534	182.812353878067	165.729680734661	PSD
ENSG00000060069	0.0303024532043516	0.718491307238321	0.837276633081626	1334.66961969102	1631.14486538913	1514.68624254787	1446.18154301146	1576.98737587746	1359.59719565657	CTDP1
ENSG00000060138	0.0165699986719462	0.922094201116879	0.95965195069508	4503.43975738936	5752.81877111415	4817.31166432649	4163.93744410052	5727.1971267962	5008.71923998087	YBX3
ENSG00000060140	-0.0594559005909233	0.786356902514512	0.878097560377277	91.3245071206968	75.2663264332451	80.5997870791211	98.6481270812726	75.7101667575832	83.8878630879148	STYK1
ENSG00000060237	-0.190514009325875	0.000163130855642544	0.0012276173855754	5976.99873165977	6272.94278810807	6039.08648553805	7012.89535420767	7052.1250450539	6802.07806916519	WNK1
ENSG00000060339	-0.0658216588816239	0.34359844422857	0.528629341661895	5015.23751604493	4354.21315306355	4796.67025544038	5345.74200653416	4581.38838355034	4905.39394520185	CCAR1
ENSG00000060491	-0.136126577133705	0.0586043463625083	0.149767778116347	1547.76013630598	1803.02170037848	1611.99574158242	1790.4635065251	1786.57527653565	1873.1546013899	OGFR
ENSG00000060558	0.0413082255591413	0.48755435170878	0.659527363406957	3937.41807263088	4322.75856888249	3892.37996138194	3845.303993628	3924.9258400791	4035.82463270517	GNA15
ENSG00000060642	0.0425654051955719	0.66530290368035	0.799273864074296	488.966631875397	545.961711142643	519.966919083598	497.186560489614	481.959842042176	529.925769262682	PIGV
ENSG00000060656	0.684721869792886	0.188757317414143	NA	9.51296949173925	32.577962187524	19.6584846534442	13.8107377913782	12.0028313152266	12.2762726470119	PTPRU
ENSG00000060688	-0.252416923852035	0.000111869920063314	0.000886994127090736	2216.52189157525	2050.16486180108	1944.22413222563	2481.98687736482	2439.34464114067	2478.78405197583	SNRNP40
ENSG00000060749	-0.327363180712251	1.19875735463914e-05	0.000127448843697691	1483.07194376215	1315.47564557209	1560.88368148347	1897.00348377287	1771.80256107076	1805.63510183134	QSER1
ENSG00000060762	0.00140980921429664	0.987432939452265	0.993491627166523	755.329777644096	681.890449925071	680.183569009168	694.482814652159	673.081848369245	749.875654188312	MPC1
ENSG00000060971	0.238314363300802	0.00640704366838479	0.0268028891560521	1915.91205563629	2163.62604045418	1885.2486782653	1456.04635571958	1724.71453052641	1874.17762411049	ACAA1
ENSG00000060982	-0.317626314152176	5.7016264559369e-06	6.74165372230511e-05	5956.07019877794	4819.29164774062	5552.5389903653	7005.98998531198	6761.2872093388	6588.26632056307	BCAT1
ENSG00000061273	-0.0196514642473194	0.764280286414861	0.864770278577688	4119.1157899231	4766.4928814367	4352.38850227254	4310.92315345161	4370.87718817559	4734.54915086427	HDAC7
ENSG00000061656	-0.226387750403406	0.385016773272097	0.567220010639821	76.103755933914	49.4286322845191	54.0608327969715	68.0672076860781	83.0965244900303	59.335317793891	SPAG4
ENSG00000061676	0.341645245797914	0.000146524889786062	0.00111667232144414	920.855446800359	797.598384591104	788.305234603111	680.672076860781	646.306301589124	652.688495732801	NCKAP1
ENSG00000061794	-0.345909481994318	2.25463038410943e-06	2.99054174148275e-05	1588.66590512045	1358.16400981781	1446.86447049349	1937.44921587619	1841.04966481245	1809.72719271368	MRPS35
ENSG00000061918	0.222356138912545	0.00697994583442571	0.0286769690917677	972.225482055751	925.663477328268	915.102460617826	842.455005274068	822.6555924513	745.783563305975	GUCY1B1
ENSG00000061936	0.0479413944260271	0.497843697746951	0.668300077166247	2014.84693835037	1883.90491684406	1945.2070564583	1998.61105466658	1928.76266288526	1725.83932962576	SFSWAP
ENSG00000061938	0.0735246960748703	0.245986607907656	0.422054980245836	2845.32917497921	3188.14678235148	2876.03630479888	2774.9718147962	2777.27050740012	2911.522662783	TNK2
ENSG00000061987	0.0470384337243617	0.528615412995788	0.694243900081248	2089.99939733511	1828.85939452721	2242.05017472531	1981.84087306277	1993.39329304417	1991.82523697769	MON2
ENSG00000062194	0.0187564293413684	0.792210506845433	0.881862378451887	2742.58910446843	2282.70410913961	2638.16864049221	2571.75667300878	2479.96960866913	2517.65891535803	GPBP1
ENSG00000062282	0.00224737501763863	0.993524231667718	0.997143989495992	50.418738306218	60.6624123491826	46.1974389355938	44.3916571865727	61.8607460092448	50.128113308632	DGAT2
ENSG00000062370	0.0864007977689547	0.638456948987499	0.779719300382872	112.253040002523	123.571580711298	130.728922945404	120.350715039153	104.332302970816	120.716681028951	ZNF112
ENSG00000062485	-0.0999918522622298	0.0506828952028432	0.13481108060906	5715.39207063694	5807.864293431	5626.25830781572	5982.02242620837	6319.02904010853	6076.7549602709	CS
ENSG00000062524	0.418820483660753	0.0581509967508276	0.148991959738298	105.593961358306	98.8572645690383	102.22412019791	76.9455391233926	59.0908618595771	94.1180902937581	LTK
ENSG00000062582	-0.146843650331703	0.137432728711895	0.280228074560884	586.950217640312	586.403319375432	570.096054949881	644.17226984071	572.442724264653	715.092881688445	MRPS24
ENSG00000062598	0.0344136159233068	0.656650992324395	0.792890929556937	1059.74480137975	1217.74175900952	1181.47492767199	1094.99421060213	1139.34568022997	1140.67033345153	ELMO2
ENSG00000062650	-0.068825835686157	0.265979235925318	0.444418829978959	3696.73994448987	3343.17294724384	3292.7961794519	3610.52145117458	3515.90628064484	3714.59549844169	WAPL
ENSG00000062716	-0.0262503467146231	0.721307390166886	0.839050253558279	1973.94116953589	1696.30078976418	1879.35113286926	1966.05717272976	1769.95597163765	1920.21364653678	VMP1
ENSG00000062725	-0.0340278004952593	0.67948203945093	0.809621019691872	1211.00101629841	1082.93639823356	1280.75027517189	1196.60178149584	1156.88827984453	1310.49210506852	APPBP2
ENSG00000062822	-0.0749648514800315	0.186435615826663	0.348472875254009	4420.67692281123	4591.24591242795	4497.86128870803	4751.8802815049	4976.55852223626	4498.23090240929	POLD1
ENSG00000063046	0.0452086109067522	0.324688111982869	0.508377524002981	28036.6236860539	27195.8581585437	26466.2178889319	26216.726253119	26527.1805013673	26434.907099899	EIF4B
ENSG00000063127	0.405915945218468	0.271219131753882	0.449331840127837	32.3440962719135	32.577962187524	39.3169693068883	16.7701816038163	34.161904512568	27.6216134557768	SLC6A16
ENSG00000063169	0.378388007766151	0.00171613447979754	0.00907768830469298	361.492840686092	399.922570302019	450.179298563871	288.052531077316	331.462803243565	312.02192977822	BICRA
ENSG00000063176	0.138355823348566	0.139239573920289	0.282954231518257	604.073562725442	649.312487737547	569.113130717209	542.564698946999	562.286482382538	549.363200953784	SPHK2
ENSG00000063177	0.183944862585572	0.000286515548339779	0.00199597806364434	21053.1527821681	23202.2493455559	21722.6255420558	19374.4921587619	19347.6407854287	19353.5438280143	RPL18
ENSG00000063180	0.0420917485635014	0.810079030826394	0.89375225863153	210.236625767437	162.88981093762	137.609392574109	174.607184933852	150.49703879861	171.867817058167	CA11
ENSG00000063241	-0.276029149647488	0.00120083055930738	0.0067389220030029	728.693463067227	843.656882856224	760.783356088289	896.711475168768	945.453789753234	980.055766319786	ISOC2
ENSG00000063244	-0.205700462861827	2.75531407370415e-05	0.000262748896887559	8109.80649170771	8254.5815915147	8010.8324962785	9635.94905329871	9348.35900512841	9124.33964489162	U2AF2
ENSG00000063245	0.175899467688906	0.0112618718747585	0.042075526318264	2173.71352886242	2352.35354554052	2151.62114531946	1913.77366537669	2117.11478506266	1876.22366955166	EPN1
ENSG00000063322	0.0729778417229479	0.290124941716497	0.471110743506841	1269.98142714719	1298.62497547509	1254.21132088974	1222.25029453697	1214.132552271	1196.93658308366	MED29
ENSG00000063438	0.249163890840745	0.00012223687389361	0.000958496391087989	2103.31755462355	2348.98341152113	2260.72573514608	1854.58478912792	1896.4473478058	1894.63807852217	AHRR
ENSG00000063587	0.0636785378394914	0.469760663476339	0.644317222101594	662.102676625052	695.370986002667	646.764145098313	611.61838790389	646.306301589124	658.826632056307	ZNF275
ENSG00000063601	-0.0291567104087614	0.72306335886571	0.839847611789316	893.267835274316	852.643906907955	962.282823786092	947.022019980217	871.590212428762	947.319039261087	MTMR1
ENSG00000063660	-0.0227663765508744	0.939034261450035	0.96863467782092	31.3927993227395	67.4026803879807	68.8046962870546	54.2564698946999	60.014156576133	55.2432269115537	GPC1
ENSG00000063761	0.126455452891359	0.393226320211107	0.574428114835447	234.019049496786	205.578175183341	189.704376905736	183.485516371167	206.81801650852	186.190135146348	ADCK1
ENSG00000063854	-0.0180527226331383	0.868304749239826	0.92940559989647	388.129155262961	424.636886444278	362.699041856045	398.538433408341	391.476959819698	398.978861027888	HAGH
ENSG00000063978	0.200155539291032	0.00227392723295257	0.0114556185584464	2423.90462649516	2595.00319493726	2269.57205324013	2092.32677539379	2125.42443751166	2123.79516793306	RNF4
ENSG00000064012	-0.0181035127290991	0.802937741706361	0.88896253017824	1473.55897427041	1327.83280364322	1368.23053187971	1445.19506174064	1337.85404428949	1442.4620360239	CASP8
ENSG00000064042	1.55371852921577	1.590551297655e-06	2.18145279996396e-05	66.5907864421748	70.7728144073797	52.094984331627	16.7701816038163	22.1590731973414	25.5755680146082	LIMCH1
ENSG00000064102	-0.163939751150321	0.0141017074068702	0.0504684100118831	1541.10105766176	1488.47585856791	1484.21559133503	1689.8424169022	1615.76575397281	1753.46094308154	INTS13
ENSG00000064115	0.203608059553869	8.45916941035862e-05	0.000693558933743799	5965.58316826968	5682.04595670677	5641.98509553848	4962.00079218801	5071.65787804152	4981.09762652509	TM7SF3
ENSG00000064199	0.0268322355493819	0.884099257060028	0.938168760763031	145.548433223611	157.272920905288	117.950907920665	140.080340455407	115.411839569487	157.545498969986	SPA17
ENSG00000064201	-0.0745702148542299	0.30764941404398	0.489947077082302	1250.95548816371	1344.68347374021	1441.94984933013	1409.68173599139	1414.48750576363	1427.11669521514	TSPAN32
ENSG00000064225	0.209615995585099	0.00500294147592179	0.0219542081229888	1173.90043528062	1091.92342228529	1098.90929212753	974.643495562973	982.385578415469	953.457175584593	ST3GAL6
ENSG00000064300	0.599796865531864	0.24309578689274	NA	18.0746420343046	15.7272920905288	17.6926361880997	12.8242565205654	12.9261260317825	8.18418176467462	NGFR
ENSG00000064309	0.215705024687682	0.573962420035338	0.731460178646111	31.3927993227395	23.5909381357932	27.5218785148218	19.7296254162545	24.9289573470091	26.5985907351925	CDON
ENSG00000064313	-0.211741879306884	0.00181269511841324	0.0095109129947125	1767.50973156515	1579.46947709168	1749.60513415653	2019.32716135365	1914.91324213692	1972.38780528658	TAF2
ENSG00000064393	0.126767091985241	0.091104412860669	0.207470666092899	1562.98088749276	1409.83939811526	1652.29563512198	1468.87061224015	1384.94207483384	1385.17276367118	HIPK2
ENSG00000064419	0.0996983342257203	0.0894902597526127	0.204623606501454	3153.54938651156	3366.76388537963	3071.63822710065	2961.4167749798	2967.46921901064	3019.96307116493	TNPO3
ENSG00000064489	-0.00955035378639273	0.975610486410546	0.987589693929732	43.7596596620006	39.318230226322	33.4194239108551	36.4998070200709	36.9317886622357	43.9899769851261	BORCS8-MEF2B
ENSG00000064490	0.0347581703747057	0.621013445767862	0.767263736177458	1386.99095189558	1524.42395477483	1408.53042541927	1379.10081659619	1449.57270499275	1385.17276367118	RFXANK
ENSG00000064545	0.0886945505791336	0.29012765667461	0.471110743506841	764.842747135836	842.533504849758	864.973324751543	782.279647754492	766.33461474139	775.45122220292	TMEM161A
ENSG00000064547	0.327466491425781	0.0286936825409609	0.0873632178894548	195.015874580655	232.539247338533	221.157952351247	173.62070366304	184.658943311178	157.545498969986	LPAR2
ENSG00000064601	0.252031671436304	8.1967213503538e-05	0.000676127562133662	2590.3815926006	2952.23740099355	2773.81218460097	2320.20394895153	2328.54927515396	2331.46878021168	CTSA
ENSG00000064607	0.0682224946793633	0.201073283887441	0.367517827311171	4971.47785638293	4976.5645686459	5292.06406870717	4844.6095209613	4771.58709516085	4921.7623087312	SUGP2
ENSG00000064651	-0.0768123055448368	0.395212792790299	0.576308540410128	949.394355275577	762.773666390648	924.931702944548	913.481656772584	956.533326351904	914.582312202389	SLC12A2
ENSG00000064652	0.923503900436011	5.90829313269614e-06	6.95844910229612e-05	119.863415595915	133.681982769495	161.199574158242	79.9049829358308	69.2471037416919	69.5655449997343	SNX24
ENSG00000064666	-0.0659863128917347	0.248601409045076	0.425161194469012	4078.21002110862	4396.90151730927	4043.75029321346	4377.01739859606	4483.51914359541	4239.40615410145	CNN2
ENSG00000064687	0.0139414337366717	0.832723582377943	0.907547705722264	1609.59443800228	1690.68389973185	1748.62220992386	1626.70761557018	1685.93615243106	1686.96446624356	ABCA7
ENSG00000064692	1.41749680130073	0.0146012289653342	NA	19.0259389834785	22.4675601293269	13.7609392574109	5.91888762487635	4.61647358277946	10.2302272058433	SNCAIP
ENSG00000064703	0.00147598201776839	0.984374390084851	0.991818679868071	1070.20906782067	1018.90385186497	1004.548565791	1046.6566283323	991.618525581028	1053.71340220186	DDX20
ENSG00000064726	0.0326830663740162	0.593347218004276	0.746096501816786	2661.72886378864	2484.91215030355	2751.20492724951	2598.39166732072	2587.07179578961	2538.11936976972	BTBD1
ENSG00000064763	-0.636457522868714	8.50477464600493e-23	1.13310935060434e-20	1426.94542376089	1413.20953213466	1370.19638034506	2254.10970380708	2191.90165710369	2098.21959991846	FAR2
ENSG00000064932	0.0212329529368845	0.784971495490192	0.877237633370988	1491.63361630471	1730.00212995817	1565.79830264683	1447.16802428227	1656.39072150127	1610.23776219973	SBNO2
ENSG00000064933	-0.206383524165704	0.012127733151115	0.0446447575492823	1174.8517322298	1086.30653225295	1250.27962395905	1441.24913665739	1384.94207483384	1226.60424198061	PMS1
ENSG00000064961	0.250924279908881	0.000204406237942851	0.00148933099735509	2550.42712073529	2699.47734953862	2692.22947328918	2043.00271185316	2270.38170801094	2360.11341638804	HMG20B
ENSG00000064989	0.366670643228989	0.00781988538525761	0.031452379978117	395.739530856353	288.70814766185	338.12593603924	234.782542453429	271.448646667432	288.49240720478	CALCRL
ENSG00000064995	-0.021198275907325	0.784357111916427	0.877090125988478	1237.63733087528	1195.27419888019	1131.34579180571	1252.83121393216	1251.06434093323	1112.02569727516	TAF11
ENSG00000064999	0.0639760678857439	0.40519563946398	0.585712833853028	1096.84538239754	1096.41693431115	1013.39488388505	977.602939375411	1026.70372481015	1062.92060668712	ANKS1A
ENSG00000065000	0.184784347632594	0.0017099568823617	0.00905571858620473	5593.62606114268	6290.91683621153	5912.28925952333	5347.71496907579	5018.10678448127	5289.02746542097	AP3D1
ENSG00000065029	0.25627293292627	0.00345978415554241	0.0161637129520989	981.738451547491	1214.37162499012	1149.03842799381	964.778682854846	938.990726737342	894.121857790702	ZNF76
ENSG00000065054	-0.371902529352048	0.187147653291159	0.349382870312858	53.2726291537398	46.0584982651201	38.3340450742161	71.0266514985163	60.014156576133	47.0590451468791	SLC9A3R2
ENSG00000065057	-0.211213029630785	0.0379069323937635	0.107680800529172	411.91157899231	462.831738664134	407.913556558966	490.281191593925	499.502441656738	493.096951321646	NTHL1
ENSG00000065060	-0.0677060911532069	0.300542648972388	0.482198536545293	1573.44515393367	1600.81365921454	1577.59339343889	1724.36926138064	1650.85095320193	1604.09962587623	UHRF1BP1
ENSG00000065135	-0.15660525724162	0.0260765536264313	0.0816266694385584	3755.72035533866	3128.60774800877	3587.67344925356	4062.3298732068	3904.61335631487	3710.50340755936	GNAI3
ENSG00000065150	0.038221468996673	0.434483882232539	0.613258464876461	11226.2552972015	10726.0132057407	10632.2914248153	10355.0938997212	10664.9772709371	10714.1169526797	IPO5
ENSG00000065154	-0.37468071971596	1.55088694461538e-08	3.1911822870053e-07	2449.58964412286	2135.54159029252	2311.83779524503	3090.64582145627	2991.47488164109	2864.46361763612	OAT
ENSG00000065183	-0.339304454737926	2.9355563203481e-08	5.64489322322608e-07	2333.53141632364	2262.48330502322	2155.55284225015	2861.78216662772	2751.41825533656	2929.93707175351	WDR3
ENSG00000065243	-0.0181461626208675	0.842974102488122	0.913232144426293	1590.5684990188	1221.11189302892	1576.61046920622	1435.33024903252	1443.10964197686	1570.33987609694	PKN2
ENSG00000065268	-0.142790018770883	0.0394365238929176	0.11096960390913	1370.81890375963	1544.64475889122	1453.7449401222	1619.8022466745	1603.76292265758	1596.93846683213	WDR18
ENSG00000065308	-0.103314108457041	0.122892757929993	0.258244876270898	1529.68549427167	1468.25505445151	1553.02028762209	1564.55929550898	1647.15777433571	1678.78028447888	TRAM2
ENSG00000065320	0.41412085593536	0.0262596481666404	0.0820449057668776	177.892529495524	186.480749073413	130.728922945404	104.567014706149	126.491376168157	140.154112720053	NTN1
ENSG00000065328	-0.331812214729595	4.53433738003823e-07	7.1022358492102e-06	1899.74000750033	1854.69708867593	1930.46319296822	2554.00001013415	2291.61748649172	2311.0083258	MCM10
ENSG00000065357	-0.0332814421509038	0.700743484987221	0.824694846843054	855.215957307359	926.786855334734	891.512279033693	952.940907605093	963.919684084351	816.372131026293	DGKA
ENSG00000065413	-0.211181247424573	0.0831754455358344	0.194439246487736	295.853351193091	283.091257629519	327.313769479845	319.619931743323	348.082108141571	382.610497498538	ANKRD44
ENSG00000065427	-0.125801499390483	0.0166726956320232	0.0573513057217726	5573.64882521003	5420.29888120011	5167.2326911578	5928.75243758448	5866.61462899614	5838.39066637476	KARS
ENSG00000065457	-0.01382997184831	0.866246177299866	0.928134232617836	820.017970187923	787.487982532907	823.69050697931	790.171497920993	799.573224537403	866.500244334925	ADAT1
ENSG00000065485	0.0810151942794879	0.32761006230201	0.511413050493837	784.819983068488	799.845140604037	866.939173216888	786.225572837742	762.641435875167	769.313085879414	PDIA5
ENSG00000065491	0.0423790073572981	0.622924565505393	0.768331985987062	672.566943065965	666.163157834542	676.251872078479	647.131713653148	675.851732518913	633.251064041699	TBC1D22B
ENSG00000065518	-0.0278018269528728	0.726632917371984	0.841833570887014	1814.12328207467	1932.21017112211	1558.91783301812	1888.12515233556	1755.18325617275	1762.6681475668	NDUFB4
ENSG00000065526	0.137878883182283	0.0220778856713032	0.0714633861143571	4736.50750993697	5003.5256408011	4618.76096932671	4121.51874945557	4604.47075146423	4320.22494902761	SPEN
ENSG00000065534	-0.290073858984354	0.0200199122809427	0.0663270717265156	279.681303057134	261.747075506658	252.611527796758	292.98493743138	343.465634558792	334.528429631075	MYLK
ENSG00000065548	-0.219587392490045	7.23648718163597e-05	0.00060667126148095	3184.9421858343	3009.52967932334	3094.24548445211	3582.89997559182	3569.45737420508	3666.51343057423	ZC3H15
ENSG00000065559	-0.0894857253601619	0.291052043151068	0.471817337088565	1018.83903256527	854.890662920888	989.804702300914	969.711089208909	1047.93950329094	1032.22992506959	MAP2K4
ENSG00000065600	0.0175650514130721	0.81908892714041	0.89963528417409	883.754865782576	926.786855334734	923.948778711876	899.670918981206	906.675411657886	894.121857790702	TMEM206
ENSG00000065613	-0.00919390009322669	0.883671439497166	0.938048318999553	4746.02047942871	4094.71283356982	4462.47601633183	4569.38124640455	4321.94256819813	4502.32299329162	SLK
ENSG00000065615	-0.218082192237161	0.00741563441156974	0.0301186980646281	1163.43616883971	959.364817522258	1112.67023138494	1229.15566343266	1264.91376168157	1273.66328712749	CYB5R4
ENSG00000065621	-0.306115643779779	0.363288255302857	0.547463880592732	26.6363145768699	35.948096206923	30.4706512128385	40.4457321033218	30.4687256463444	43.9899769851261	GSTO2
ENSG00000065665	0.116209686714227	0.382195466181019	0.564945096221215	280.632600006308	270.734099558389	300.774815197696	245.633836432369	240.056626304532	301.791702572377	SEC61A2
ENSG00000065675	-0.00085037483507547	0.989673152594369	0.9946825183804	1732.31174444572	1672.70985162839	1627.72252930518	1727.32870519308	1686.85944714761	1621.49101212616	PRKCQ
ENSG00000065802	-0.366316097730724	1.8971287641987e-05	0.000189611221831032	667.810458320095	731.31908220959	727.363932177434	857.252224336259	914.061769390333	968.802516393358	ASB1
ENSG00000065809	0.0752550775655011	0.201736957355044	0.368460082943938	2360.16773090051	2391.67177576685	2390.47173385881	2255.09618507789	2320.23962270496	2202.56791741806	FAM107B
ENSG00000065833	-0.0408996810463472	0.847540437948072	0.91658199848247	112.253040002523	84.2533504849758	87.4802567078265	87.7968331023326	113.565250136375	91.0490221320051	ME1
ENSG00000065882	0.161687910946662	0.00285152639059015	0.0138555769457461	4045.8659248367	3890.25803639295	3855.0288405404	3455.64389165698	3565.76419533886	3520.22118153067	TBC1D1
ENSG00000065883	-0.0472455160792606	0.475669651273734	0.649518899735236	1802.70771868459	1892.89194089579	1848.88048165642	1824.00386973273	2022.0154292574	1880.31576043399	CDK13
ENSG00000065911	-0.0693749300786947	0.213507794676886	0.38279806860797	5680.19408351751	5169.78558575812	5447.36609746938	5836.02319812809	5527.76546802013	5741.20350791924	MTHFD2
ENSG00000065923	-0.000292615656096065	0.996895594458028	0.9986849241024	1147.26412070375	1184.04041881553	1257.16009358775	1216.33140691209	1130.11273306441	1243.99562823054	SLC9A7
ENSG00000065970	0.120082811976059	0.112114827307079	0.241585191779962	1157.72838714467	1059.34546009776	1185.40662460268	1042.71070324905	1038.70655612538	1051.66735676069	FOXJ2
ENSG00000065978	-0.202310162165446	0.00434836491756198	0.0195323002106743	32652.3164834458	36600.77882868	31013.2253892735	34729.073138962	41425.4640477132	39200.1846073503	YBX1
ENSG00000065989	-0.121931206240411	0.217720033396644	0.38828951097702	460.42772340018	539.221443103845	496.376737499465	551.443030384314	524.431399003747	550.386223674368	PDE4A
ENSG00000066027	0.173636457697085	0.025299608024188	0.0797298312432806	1780.82788885359	1763.70347015216	1825.29030007229	1397.84396074163	1682.24297356484	1680.82632992005	PPP2R5A
ENSG00000066044	-0.237084699011622	5.27144697540172e-05	0.000465446933532216	2684.55999056882	2803.95150413999	2803.29991158114	3200.14524251648	3401.41773579191	3168.30136564966	ELAVL1
ENSG00000066056	0.045335525751555	0.482190096894005	0.655065606869296	3000.39057769456	3346.54308126324	3113.90396910556	3115.30785322659	3173.3639408026	2874.69384484196	TIE1
ENSG00000066084	-0.13707878490068	0.0091431617540304	0.035548269852434	3997.34978042883	3935.1931566516	3978.8772938571	4479.61145076059	4276.70112708689	4343.75447160105	DIP2B
ENSG00000066117	0.17068376523771	0.00255940154362337	0.0126671276397837	3093.6176787136	3266.78324280413	3089.33086328875	2808.51217800383	2794.81310701469	2789.78295903346	SMARCD1
ENSG00000066135	0.235809517512547	7.54006652202008e-05	0.000628914883407399	2307.84639869594	2348.98341152113	2342.30844645787	2001.57049847902	1934.30243118459	2008.19360050703	KDM4A
ENSG00000066136	0.0119111732451221	0.871567192893378	0.931027679315269	1361.30593426789	1300.87173148803	1380.02562267178	1390.93859184594	1381.24889596761	1236.83446918645	NFYC
ENSG00000066185	0.629375378608034	0.133902235014814	0.275218891307307	21.8798298310003	34.8247182004567	36.3681966088717	12.8242565205654	29.5454309297885	17.3913862499336	ZMYND12
ENSG00000066230	-0.124645843915932	0.680217982792345	0.810168092997291	57.0778169504355	47.1818762715865	70.770544752399	76.9455391233926	35.0851992291239	79.7957722055775	SLC9A3
ENSG00000066279	-0.2892622888313	0.000741928131119989	0.00445335944190365	5668.77852012742	4220.53117029406	5388.39064350905	6636.05950875721	6101.13148700133	5938.64689299202	ASPM
ENSG00000066294	0.029222271677802	0.564600805133333	0.72436545991846	5710.63558589107	5539.37694988554	5663.60942865726	5430.57939582406	5480.67743747578	5665.499826596	CD84
ENSG00000066322	-0.0429868316466012	0.467776003261742	0.642443950360949	2630.3360644659	2609.60710902132	2480.90076326465	2730.58015760962	2615.69393200284	2607.68491476945	ELOVL1
ENSG00000066336	0.00297005397617342	0.972248019667093	0.985523058859613	2975.65685701604	3661.08892307382	3315.40343680336	2879.53882950235	3585.15338438653	3462.93190917795	SPI1
ENSG00000066379	-0.218612714654504	0.0979247631949527	0.219569243635625	379.567482720396	493.162944838725	316.501602920451	457.727309657105	463.493947711058	459.337201542363	ZNRD1
ENSG00000066382	1.06452924794039	7.10666494443272e-05	0.000597882181266059	81.8115376289576	86.5001064979085	66.8388478217102	43.4051759157599	34.161904512568	34.7827724998671	MPPED2
ENSG00000066422	-0.0850780807673152	0.307464656634319	0.489767811014185	1359.40334036954	1113.26760440815	1217.84312428087	1386.00618549188	1243.67798320079	1289.00862793625	ZBTB11
ENSG00000066427	-0.108503677020084	0.239768374971425	0.415060753053782	686.836397303574	667.286535841008	735.227326038812	674.753189235904	785.723803789064	792.842608452854	ATXN3
ENSG00000066455	0.0460633171064039	0.580627193435134	0.736556914089864	958.907324767316	1011.04020581971	906.256142523776	1003.25145241654	887.286222610212	894.121857790702	GOLGA5
ENSG00000066468	-0.111653117354412	0.660178802510414	0.795798375560256	71.3472711880444	57.2922783297835	50.1291358662826	69.0536889568908	60.014156576133	64.4504313968126	FGFR2
ENSG00000066557	-0.108864069857974	0.222948724158601	0.39483038949616	1328.96183799597	1021.15060787791	1268.95518437982	1332.73619686799	1291.68930846169	1282.87049161275	LRRC40
ENSG00000066583	-0.19513167305384	0.0083331059962517	0.0331018207814043	1132.04336951697	1085.18315424649	1153.95304915717	1325.8308279723	1210.43937340477	1325.83744587729	ISOC1
ENSG00000066651	0.107441471386987	0.292365075938358	0.473123485864025	507.992570858876	447.104446573605	512.10352522222	463.646197281981	460.72406356139	438.876747130676	TRMT11
ENSG00000066654	-0.176953089170688	0.019510016210081	0.0649695295440366	2256.47636344055	1867.05424674706	2139.8260545274	2510.59483421839	2302.69702309039	2272.13346241779	THUMPD1
ENSG00000066697	0.274341559391943	0.00212605702323197	0.0108461616754419	664.956567472574	685.26058394447	653.644614727019	532.699886238872	567.826250681874	555.50133727729	MSANTD3
ENSG00000066735	0.203550395764458	0.654877663726822	0.791582381379638	27.5876115260438	23.5909381357932	17.6926361880997	19.7296254162545	29.5454309297885	10.2302272058433	KIF26A
ENSG00000066739	-0.0408742562186578	0.569467152310091	0.728717723829644	1654.30539461346	1532.28760082009	1755.50267955256	1777.63925000453	1637.0015324536	1672.64214815538	ATG2B
ENSG00000066777	0.0693195940785301	0.249245176494215	0.425744642370129	3676.76270855722	3424.05616370942	3782.29244732266	3482.27888596892	3329.40074790055	3565.23418123638	ARFGEF1
ENSG00000066827	-0.0662483781580257	0.555023267616065	0.716007365727234	351.979871194352	371.83812014036	364.664890321389	385.714176887776	347.158813425015	407.163042792562	ZFAT
ENSG00000066855	-0.571183082429596	3.62132805431525e-08	6.83153694393073e-07	457.573832552658	445.981068567139	563.215585321175	767.482428692301	723.863057779819	689.517313673837	MTFR1
ENSG00000066923	0.45031730278653	0.000220393599099993	0.0015863155223484	346.272089499309	399.922570302019	433.469586608444	297.917343785443	293.607719864774	271.101020954847	STAG3
ENSG00000066926	-0.113241004506343	0.0552868911557764	0.14385910804112	2366.82680954473	2374.82110566985	2252.8623412847	2568.79722919634	2493.81902941746	2502.31357454926	FECH
ENSG00000066933	0.0924855227808156	0.219595611387344	0.390560871647432	1270.93272409636	1179.54690678966	1338.74280489955	1233.10158851591	1155.96498512798	1167.26892418672	MYO9A
ENSG00000067048	-0.325662644222284	2.09749458857837e-06	2.80455324827656e-05	2750.19948006182	2316.4054493336	2590.98827732394	3139.96988499691	3147.51168873904	3315.6166374138	DDX3Y
ENSG00000067057	-0.00372089464538739	0.944864410199059	0.972413907050873	4588.10518586584	4627.19400863487	4382.85915348538	4557.54347115479	4648.78889785892	4424.57326652722	PFKP
ENSG00000067064	-0.186600049273061	0.0148785749174336	0.0525735484058592	4858.27351943124	3809.37481992737	4712.13877143057	4983.70338014589	5163.06405498055	5086.46896674528	IDI1
ENSG00000067066	0.118209503853848	0.0783605378063175	0.185956734278923	2522.83950920925	2252.37290296502	2208.63075081445	2178.1506459545	2114.34490091299	2144.25562234475	SP100
ENSG00000067082	-0.105640340286143	0.53868013664718	0.702208875604894	3620.63618855596	3422.93278570295	2833.77056279398	3341.2120642427	4256.38864332266	3029.17027565019	KLF6
ENSG00000067113	0.0716794670522967	0.530090877431939	0.695447166611517	351.028574245178	393.18230226322	402.998935395605	335.403632076327	386.860486236919	368.288179410358	PLPP1
ENSG00000067141	-0.0707815852255897	0.852603915919043	0.919944919784935	24.7337206785221	37.0714742133894	25.5560300494774	39.459250832509	19.3891890476737	32.7367270586985	NEO1
ENSG00000067167	0.0204069503471015	0.794901622873796	0.883860240275104	5582.21049775259	4350.84301904415	5340.22735610811	5277.67479884808	4845.45067248532	4941.1997404223	TRAM1
ENSG00000067177	0.0741985931112007	0.399200722109404	0.580501667461317	774.355716627575	699.864498028532	768.646749949667	751.698728359297	673.081848369245	707.931722644355	PHKA1
ENSG00000067182	0.0755133321446401	0.231915901520322	0.405133350794456	2475.27466175055	2638.81493718944	2538.89329299231	2335.00116801372	2563.06613315916	2361.13643910863	TNFRSF1A
ENSG00000067191	0.0419659524645111	0.776308459432133	0.872551906789655	206.431437970742	222.428845280336	255.560300494774	235.769023724241	239.133331587976	189.259203308101	CACNB1
ENSG00000067208	-0.121773054263561	0.480350787040839	0.653449816642816	137.938057630219	119.078068685432	127.780150247387	145.999228080283	142.187386349607	130.946908234794	EVI5
ENSG00000067221	0.082401177946999	0.593990974062038	0.746644172235957	204.528844072394	206.701553189807	196.584846534442	207.161066870672	210.511195374743	155.499453528818	STOML1
ENSG00000067225	-0.224111015104991	1.97639895743983e-06	2.66171707968567e-05	34602.4752292523	35240.3680628492	33048.8614751377	39969.2616495192	40808.7031770539	39401.7200833054	PKM
ENSG00000067248	0.116938360984451	0.128116418857307	0.266438894202412	1710.43191461472	1457.02127438685	1553.02028762209	1367.26304134644	1473.5783676232	1515.09664918539	DHX29
ENSG00000067334	-0.277477390821922	2.51874838886793e-05	0.000242795629578083	2434.36889293607	2234.39885486156	2270.5549774728	2937.7412244803	2624.00358445185	2853.21036770969	DNTTIP2
ENSG00000067365	0.00957608300189868	0.92395963214661	0.960588422691543	444.255675264223	475.188896735264	491.462116336104	448.84897821979	475.496779026284	476.728587792297	METTL22
ENSG00000067369	0.152644517557135	0.0166177829681514	0.0571887816998976	3101.228054307	2955.60753501295	2906.50695601172	2868.68753552341	2648.93254179885	2546.30355153439	TP53BP1
ENSG00000067445	0.20222998724122	0.00915629997497127	0.0355730427058907	1026.44940815867	1071.70261816889	979.975459974192	911.508694230959	866.050444129427	897.190925952455	TRO
ENSG00000067533	-0.345383018403579	7.11311513623882e-05	0.000597982558101159	869.485411544968	732.442460216056	789.288158835783	1051.58903468637	949.146968619457	1041.43712955485	RRP15
ENSG00000067560	-0.0266803884572202	0.576035006010274	0.732912206658024	17330.7278200506	16987.7222137841	17111.7279665905	17350.2325910542	18096.5764444955	16942.279275597	RHOA
ENSG00000067596	0.0866680687609956	0.196144072125029	0.361296363936513	2305.94380479759	2271.47032907495	2106.40663061654	2181.11008976694	2141.12044769311	1970.34175984541	DHX8
ENSG00000067601	0.37513218445741	0.148129462716108	0.29554590756114	63.736895594653	74.1429484267787	58.9754539603325	56.2294324363254	45.2414411112387	50.128113308632	PMS2P4
ENSG00000067606	0.415218949656582	0.0343215447780653	0.100283158640746	136.035463731871	162.88981093762	117.950907920665	89.769795643958	99.7158293880364	122.762726470119	PRKCZ
ENSG00000067646	-0.369252939097747	0.00265501768346988	0.013088622725259	337.710416956743	281.967879623052	358.767344925356	425.173427720285	379.474128504472	462.406269704116	ZFY
ENSG00000067704	-0.0681117205716321	0.228204166544002	0.400362709296417	5196.93523333715	4774.35652748196	4724.91678645531	5207.63462862038	5166.75723384677	5034.29480799547	IARS2
ENSG00000067715	0.0369067374924217	0.926429762857339	0.961615534318114	42.8083627128266	17.9740481034615	30.4706512128385	40.4457321033218	29.5454309297885	19.4374316911022	SYT1
ENSG00000067829	0.101116424741751	0.176472539107555	0.334475197327947	1179.60821697567	1322.21591361089	1193.27001846406	1125.57512999732	1148.57862739553	1168.2919469073	IDH3G
ENSG00000067836	-0.177361404904293	0.0572683239707223	0.147388397773563	601.219671877921	720.085302144927	610.395948489441	724.077252776541	714.630110614261	742.714495144222	ROGDI
ENSG00000067900	0.0285680134456159	0.685700594282981	0.813142222643861	5463.29837910585	4465.42757570372	5267.49096289036	5111.94594535154	4814.05865212242	4978.02855836334	ROCK1
ENSG00000067955	-0.0395225697364239	0.518832993128584	0.686447984882234	3574.02263804644	3226.34163457134	3262.32552823906	3376.72538999196	3576.84373193753	3390.29729601646	CBFB
ENSG00000067992	0.081346151289853	0.497995480101807	0.668383572052452	309.171508481526	302.188683739447	330.262542177862	279.174199640001	296.377604014441	315.090997939973	PDK3
ENSG00000068001	-0.19936602372598	0.0887074246079538	0.203425878284906	316.781884074917	393.18230226322	336.160087573895	380.781770533712	424.71556961571	392.840724704382	HYAL2
ENSG00000068024	-0.00304775050339601	0.976094704800175	0.987677845326386	480.404959332832	454.968092618869	537.659555271698	485.348785239861	507.812094105741	483.889746836387	HDAC4
ENSG00000068028	-0.00427325775452664	0.956105997303267	0.977901891123772	2514.27783666668	2900.5620126961	2872.10460786819	2481.98687736482	2837.28466397626	2990.29541226799	RASSF1
ENSG00000068078	-0.831074885858236	0.00127213314376189	0.00707520341826871	50.418738306218	44.9351202586538	44.2315904702494	68.0672076860781	78.4800509072508	102.302272058433	FGFR3
ENSG00000068079	0.192480544199976	0.210256899393115	0.379423564245261	192.161983733133	259.500319493725	212.311634257197	200.255697974983	204.971427075408	173.913862499336	IFI35
ENSG00000068097	-0.013579166641719	0.869968967713412	0.930319402050991	774.355716627575	787.487982532907	729.329780642779	764.522984879862	794.033456238067	752.944722350065	HEATR6
ENSG00000068120	0.0660792028564734	0.323687949319922	0.507253894113828	1733.26304139489	1927.71665909625	1773.19531574066	1697.7342670687	1736.71736184163	1753.46094308154	COASY
ENSG00000068137	0.0743617575012594	0.721587542734624	0.839158513263821	79.9089437306097	101.104020581971	109.104589826615	95.6886832688344	90.4828822224774	89.0029766908365	PLEKHH3
ENSG00000068305	0.0754310144934525	0.348461739502777	0.532979302671222	1931.13280682307	1543.52138088476	1846.91463319108	1655.31557242375	1728.40770939263	1670.59610271421	MEF2A
ENSG00000068308	0.00908696277188583	0.902647046750679	0.948932931388045	1581.05552952706	1818.74899246901	1542.20812106269	1603.03206507068	1651.77424791849	1652.18169374369	OTUD5
ENSG00000068323	0.0642258580260044	0.386363352964474	0.568067194101476	1349.8903708778	1489.59923657437	1391.82071346385	1439.27617411577	1294.45919261136	1311.51512778911	TFE3
ENSG00000068354	0.259317603977222	0.0132258558046091	0.0479369007326638	449.963456959267	502.149968890456	451.162222796544	392.619545783465	400.709906985257	377.495383895617	TBC1D25
ENSG00000068366	-0.141069229826298	0.047131607970843	0.127455210971533	6902.610663206	5656.20826255804	6938.46215843312	7044.46275487367	7165.69029519028	7296.19804320742	ACSL4
ENSG00000068383	0.454111127236876	6.70490357407381e-06	7.7679014854293e-05	816.212782391228	681.890449925071	653.644614727019	532.699886238872	511.505272971964	527.879723821513	INPP5A
ENSG00000068394	0.0157861787726699	0.849333783283875	0.917856222056922	738.206432558966	766.143800410047	731.295629108123	712.239477526788	742.328952110937	756.013790511818	GPKOW
ENSG00000068400	0.00899617715579908	0.886028303165582	0.939080498603368	1694.25986647876	1722.13848391291	1729.94664950309	1694.77482325626	1688.70603658073	1730.95444322868	GRIPAP1
ENSG00000068438	-0.252849394633873	0.000874102434448988	0.00510903115035166	948.443058326403	904.319295205407	993.736399231603	1141.35883033032	1096.8741232684	1156.01567426029	FTSJ1
ENSG00000068489	-0.197643770066792	0.00465362580247663	0.0206547900727413	2549.47582378612	2134.41821228605	2407.18144581424	2747.35033921344	2744.03189760411	2645.53675543107	PRR11
ENSG00000068650	0.127892081166201	0.045031484512502	0.123069562618233	2383.95015462986	2474.80174824536	2565.43224727446	2326.12283657641	2329.47256987052	2137.09446330066	ATP11A
ENSG00000068654	-0.241974783146732	2.40962284174964e-05	0.000233634776118182	3167.81884074917	3443.15358981934	3215.14516507079	3951.84397087578	3844.59919973873	3819.96683866188	POLR1A
ENSG00000068697	0.499048970680288	1.18314512158463e-13	5.55185267430372e-12	4362.64780891162	3691.42012924841	4119.43545912922	2879.53882950235	2782.81027569946	2955.51263976812	LAPTM4A
ENSG00000068724	0.0822647644809289	0.201935792646992	0.368687862214415	2666.48534853451	3014.0231913492	2713.85380640797	2564.85130411309	2673.86149914586	2686.45766425444	TTC7A
ENSG00000068745	0.216345482958295	0.000996666126185398	0.00574218221426197	2074.77864614833	2116.44416418259	1970.76308650778	1798.3553566916	1824.43035991444	1678.78028447888	IP6K2
ENSG00000068784	0.0662121329999163	0.38877007410776	0.570201203640259	1216.70879799345	1079.56626421416	1111.68730715227	1102.88606076863	1106.10707043396	1047.57526587835	SRBD1
ENSG00000068796	-0.00102761225581636	0.988360083897507	0.994156331103377	4294.1544285711	3511.67964821379	4039.81859628278	4076.14061099818	3912.92300876387	3870.09495197051	KIF2A
ENSG00000068831	0.0854185348425579	0.17239169858175	0.329376302975273	3023.22170447473	3442.03021181288	3223.99148316484	2968.32214387549	3073.64811141456	3086.45954800292	RASGRP2
ENSG00000068878	-0.098214543040514	0.0999081368271871	0.222445421924095	3961.20049636022	3550.99787844011	3884.51656752057	4137.30244978857	3949.85479742611	4117.66645035192	PSME4
ENSG00000068885	0.108103597440292	0.355469883910421	0.539704854826456	804.797219001141	549.331845162042	776.510143811045	650.091157465586	649.999480455348	680.310109188578	IFT80
ENSG00000068903	0.241588952008762	0.00281030275331036	0.0137043587205546	1139.65374511036	1355.91725380488	1205.06510925613	1053.56199722799	1009.16112519559	1064.96665212828	SIRT2
ENSG00000068912	0.181603241063417	0.0302495061537348	0.0910964946167571	1690.45467868206	1353.67049779194	1438.01815239944	1348.519897201	1341.54722315571	1264.45608264223	ERLEC1
ENSG00000068971	0.445684800945703	0.00672044708156895	0.0278373010823942	184.551608139741	178.617103028149	237.867664306674	148.958671892722	136.647618050272	156.522476249402	PPP2R5B
ENSG00000068976	-0.0548963567731811	0.910827176287198	NA	16.1720481359567	13.4805360775961	18.675560420772	12.8242565205654	24.0056626304532	13.2992953675963	PYGM
ENSG00000069020	0.423062620102578	1.47323923632742e-06	2.04499310553282e-05	868.534114595794	999.806425755046	1026.17289890979	702.374664818661	747.868720410273	706.90869992377	MAST4
ENSG00000069188	0.639178297187489	4.53587371953982e-07	7.1022358492102e-06	379.567482720396	471.818762715865	402.016011162933	297.917343785443	264.985583651541	240.410339337317	SDK2
ENSG00000069248	0.0753936363658295	0.249596541917525	0.426239368104063	3070.78655193343	2892.69836665084	2656.84420091298	2777.93125860864	2748.64837118689	2654.74395991633	NUP133
ENSG00000069275	-0.0935532577663936	0.158792003581956	0.310590415185469	19398.8473875547	15791.3246368974	17922.640458545	19429.7351099274	18713.3373151548	18534.1026288263	NUCKS1
ENSG00000069329	-0.154436736159982	0.023114117844408	0.0741420607210352	5804.81398385929	4855.23974394754	5422.79299165257	6314.46661447226	5754.89596829288	5836.34462093359	VPS35
ENSG00000069345	-0.168376638534987	0.0106671383252667	0.0402668955450619	2292.62564750916	2219.7949407775	2074.95305517103	2608.25648002885	2407.95262077777	2386.71200712324	DNAJA2
ENSG00000069399	0.0900783599739033	0.563804829742999	0.723769414093688	211.187922716611	207.824931196274	184.789755742375	162.7694096841	182.812353878067	221.995930366799	BCL3
ENSG00000069424	-0.00930035166418189	0.875060640997927	0.932556412296177	8457.02987815619	9550.95981097686	8957.38853234183	8882.27736239778	9511.7821699588	8739.68310195191	KCNAB2
ENSG00000069482	-0.67688110645632	0.00253685521473859	0.0125722196992126	91.3245071206968	87.6234845043748	101.241195965237	94.7022019980217	175.42599614562	178.005953381673	GAL
ENSG00000069493	0.303170351097828	0.0487943482945537	0.130790239851146	213.090516614959	226.922357306202	292.911421336318	177.566628746291	204.971427075408	211.765703160956	CLEC2D
ENSG00000069509	-0.160097561150524	0.210799919337799	0.380133235149833	474.697177637789	465.078494677066	353.852723761995	549.470067842688	475.496779026284	419.439315439574	FUNDC1
ENSG00000069535	0.124332297972727	0.459229318183013	0.63550216877742	202.626250174046	188.727505086346	174.960513415653	212.093473224736	166.193048980061	141.177135440637	MAOB
ENSG00000069667	0.533813146136697	0.0250910297269572	0.0791488503199838	73.2498650863922	79.7598384591104	95.3436505692042	57.2159137071381	60.014156576133	54.2202041909693	RORA
ENSG00000069702	0.310813795670074	0.344478752771424	0.529437835910515	46.6135505095223	53.9221443103845	39.3169693068883	54.2564698946999	27.6988414966768	30.6906816175298	TGFBR3
ENSG00000069849	-0.033693039215917	0.569495636052098	0.728717723829644	3549.28891736791	3276.89364486233	3247.58166474898	3370.80650236708	3405.11091465813	3538.63559050119	ATP1B3
ENSG00000069869	0.320890534648001	2.42273635853123e-05	0.000234420262438616	2046.23973767311	1791.78792031382	2117.21879717594	1593.16725236255	1505.89368270266	1672.64214815538	NEDD4
ENSG00000069943	-0.102280220014298	0.324869711702876	0.508411729211359	474.697177637789	399.922570302019	451.162222796544	479.429897614985	466.263831860726	479.79765595405	PIGB
ENSG00000069956	0.339907778263702	3.77025577114604e-06	4.67662149767591e-05	3564.5096685547	2985.93874118754	3558.18572227339	2806.5392154622	2591.68826937239	2592.33957396069	MAPK6
ENSG00000069966	0.263810610373363	0.000626655622046996	0.00388006439509763	1285.20217833397	1333.44969367555	1351.52081992429	1117.68327983082	1177.20076360876	1009.72342521673	GNB5
ENSG00000069974	-0.0889580697582762	0.192715751629856	0.356920000722441	1956.81782445076	1715.39821587411	1932.42904143356	2011.43531118715	1971.23421984683	1982.61803249243	RAB27A
ENSG00000069998	-0.0384245526376682	0.685098139249354	0.812910601166827	1270.93272409636	1462.63816441918	1189.33832153337	1158.12901193414	1418.18068462985	1449.62319506799	HDHD5
ENSG00000070010	-0.0624489705780293	0.319847784758792	0.503615980180511	1677.13652139363	1709.78132584178	1741.74174029515	1797.36887542079	1758.87643503897	1799.49696550783	UFD1
ENSG00000070018	0.125842927594296	0.100382854075456	0.223169390422221	1218.6113918918	1113.26760440815	1105.78976175623	1080.19699153993	1006.39124104592	1065.98967484887	LRP6
ENSG00000070047	0.079590318914452	0.227105557920382	0.399207107467068	2482.88503734394	2784.85407803007	2442.56671819044	2481.98687736482	2411.64579964399	2398.98827977025	PHRF1
ENSG00000070061	-0.0474734697520469	0.4343210418678	0.61314461558669	2408.68387530838	2271.47032907495	2340.34259799253	2452.39243924044	2330.39586458707	2475.71498381407	ELP1
ENSG00000070081	-0.0965338150872318	0.074108047428648	0.178418890566358	5753.4439486039	5304.59094653408	5652.79726209787	5979.06298239593	5820.44989316834	6072.66286938857	NUCB2
ENSG00000070087	1.29143216208558	2.54058585477521e-09	6.08517209068309e-08	158.866590512045	141.545628814759	120.899680618682	58.2023949779508	66.4772195920242	47.0590451468791	PFN2
ENSG00000070182	-0.259690256114575	0.0255505777515269	0.080351047672979	324.392259668308	401.045948308485	385.306299207506	464.632678552794	461.647358277946	401.024906469056	SPTB
ENSG00000070190	0.294938498658976	0.00128637630262697	0.00714641501918622	799.089437306097	694.247607996201	732.278553340795	596.821168841699	637.996649140121	580.053882571314	DAPP1
ENSG00000070214	-0.331776541732499	4.02949308986202e-07	6.35589877521321e-06	2582.77121700721	2256.86641499089	2589.0224288586	3137.01044118447	3127.19920497481	3090.55163888525	SLC44A1
ENSG00000070269	-0.0389441109884074	0.69031668708264	0.816365953768201	723.936978321357	631.338439634085	690.01281133589	701.388183547848	628.763701974563	774.428199482336	TMEM260
ENSG00000070366	0.118235048913894	0.117703434187312	0.250396427638845	1016.93643866693	1080.68964222062	1069.42156514736	998.319046062478	938.067432020786	981.07878904037	SMG6
ENSG00000070367	-0.711029019179853	4.05321338350632e-19	3.75664907507338e-17	1891.17833495776	1514.31355271663	1869.52189054254	2961.4167749798	2928.69084091529	2751.93111837184	EXOC5
ENSG00000070371	0.615356119418399	0.0947627790435144	0.213981860681965	40.9057688144788	61.7857903556489	25.5560300494774	30.5809193951945	22.1590731973414	30.6906816175298	CLTCL1
ENSG00000070404	0.196749712865472	0.157297061958735	0.308497270116306	227.359970852568	224.675601293269	227.05549774728	187.431441454418	211.434490091299	193.351294190438	FSTL3
ENSG00000070413	0.150780279083448	0.0115216544702478	0.0428209534259124	2166.10315326903	2197.32738064817	2147.68944838877	1965.07069145895	1933.37913646804	1966.24966896308	DGCR2
ENSG00000070423	-0.275015658178301	0.000291919795013713	0.00202983559235537	975.079372903273	1068.33248414949	1056.64355012262	1186.73696878771	1293.5358978948	1268.54817352457	RNF126
ENSG00000070444	-0.095851235107276	0.291388855090545	0.472188465814039	590.755405437007	651.55924375048	629.071508910213	625.429125695268	679.544911385137	693.609404556174	MNT
ENSG00000070476	0.0139601904901155	0.868021760786244	0.929236007923979	934.173604088794	1121.13125045341	976.043763043503	993.386639708415	978.692399549246	1027.11481146666	ZXDC
ENSG00000070495	-0.0974248465356349	0.335853104229637	0.520449526663318	627.855986454791	648.189109731081	571.078979182553	590.902281216823	738.635773244714	644.504313968126	JMJD6
ENSG00000070501	0.200109042066096	0.0599810647405739	0.152580540071402	514.651649503093	451.59795859947	457.059768192577	432.078796615974	385.013896803807	423.531406321912	POLB
ENSG00000070540	0.240920521649592	0.0375314565217326	0.106892785353427	356.736355940222	379.701766185624	340.091784504584	314.68752538926	288.991246281994	306.906816175298	WIPI1
ENSG00000070610	-0.15865396813377	0.0158610016265547	0.0551439576587718	1679.99041224115	1861.43735671473	1726.99787680507	1998.61105466658	1935.22572590115	1943.74316911022	GBA2
ENSG00000070614	0.0056025970551102	0.921880643744378	0.95965195069508	3194.45515532604	3155.56882016396	3113.90396910556	3258.34763749443	3148.43498345559	3019.96307116493	NDST1
ENSG00000070669	-0.220440485208698	0.0278866444099996	0.0857635012131108	594.560593233703	554.948735194374	518.983994850926	712.239477526788	644.459712156013	587.215041615404	ASNS
ENSG00000070718	0.157906839591286	0.0505334251416015	0.134485423571068	825.725751882967	844.780260862691	805.997870791211	729.009659130604	742.328952110937	747.829608747143	AP3M2
ENSG00000070731	0.281615798411806	0.633019515756954	NA	7.6103755933914	12.3571580711298	16.7097119554275	9.86481270812726	12.0028313152266	8.18418176467462	ST6GALNAC2
ENSG00000070756	0.156907820620537	0.000574021032943406	0.00361262836507023	53773.0113490053	51252.9981670205	53947.7965102142	46862.7927699585	47967.9304092283	47762.8847786411	PABPC1
ENSG00000070759	-0.608767018321288	2.98185197417596e-06	3.81278450374068e-05	194.064577631481	187.604127079879	208.379937326508	303.836231410319	301.917372313777	294.630543528286	TESK2
ENSG00000070761	-0.0712784641499038	0.355564483281602	0.53974905590316	1187.21859256906	1252.56647720997	1092.02882249882	1236.06103232835	1288.91942431203	1182.61426499548	CFAP20
ENSG00000070770	0.0611537244905227	0.314008507014082	0.497466285344955	2578.96602921051	2452.33418811603	2375.72787036873	2394.19004426249	2321.16291742151	2385.68898440265	CSNK2A2
ENSG00000070785	-0.412615455538093	4.1773809557045e-06	5.13466874967237e-05	907.537289511925	857.137418933821	760.783356088289	1227.18270089103	1052.55597687372	1082.35803837822	EIF2B3
ENSG00000070814	-0.207085552870876	0.000457753017648997	0.00298159669623223	4183.80398246692	4375.55733518641	4259.01070016868	5215.52647878688	4953.47615432236	4625.08571976174	TCOF1
ENSG00000070831	-0.0305570713680354	0.620419339129558	0.767071057772683	9992.42315412291	8437.69220656871	9345.64360424736	9585.63850848726	9371.44137304231	9418.9701884199	CDC42
ENSG00000070882	0.182638891517733	0.0219849571071899	0.0712553279655707	1191.97507731493	1033.50776594904	1151.98720069183	989.440714625164	1027.62701952671	960.618334628683	OSBPL3
ENSG00000070950	-0.431527738557419	5.44222937954627e-08	1.00401002939985e-06	1196.7315620608	1049.23505803957	1242.41623009767	1621.77520921612	1612.99586982314	1473.15271764143	RAD18
ENSG00000070961	-0.023310255727964	0.75820253303156	0.861420602854952	2078.58383394503	1706.41119182238	1976.66063190381	2008.47586737471	1955.53820966538	1895.66110124276	ATP2B1
ENSG00000071051	0.360575934664419	6.96336582076436e-07	1.05382702614042e-05	1406.96818782824	1481.73559052911	1398.70118309255	1074.27810391506	1177.20076360876	1085.42710653997	NCK2
ENSG00000071054	0.00228294791186249	0.967440048400022	0.983991575368081	7345.91504152105	6904.28122774215	6847.0502047946	7229.92123378647	6656.95490636798	7180.59647578139	MAP4K4
ENSG00000071073	0.191794396024139	0.0578874662296164	0.148581911090468	643.076737641573	548.208467155576	570.096054949881	528.753961155621	474.573484309729	541.179019189109	MGAT4A
ENSG00000071082	0.183261880902398	0.00221313787025773	0.0112023213364945	19088.724582124	20860.0062020735	17802.723702159	17365.0298101164	16517.7424791849	16976.0390253763	RPL31
ENSG00000071127	-0.13128986205237	0.00789064015259374	0.0317027820024243	10245.4681426032	10551.8896147384	10080.8709302862	11472.777179552	11451.6243694427	10892.1229060613	WDR1
ENSG00000071189	0.0611650012012801	0.468326604931472	0.642935236142922	1177.70562307732	1003.17655977445	1207.03095772147	1141.35883033032	1053.47927159027	1055.75944764303	SNX13
ENSG00000071205	0.242469468434918	0.0617661008985449	0.155740749849288	305.36632068483	292.078281681249	276.201709380891	222.944767203676	269.602057234321	245.525452940239	ARHGAP10
ENSG00000071242	0.921156058219656	1.72634153130463e-08	3.50960058993565e-07	234.970346445959	250.513295441995	201.499467697803	131.202009018093	126.491376168157	104.348317499601	RPS6KA2
ENSG00000071243	-0.344141447272565	6.89412031833391e-05	0.000581866874378839	714.424008829618	623.474793588821	659.542160123052	833.576673836753	875.283391294986	828.648403673305	ING3
ENSG00000071246	-0.261320084679424	0.00321546325691056	0.0152417861244026	698.251960693661	838.039992823893	752.919962226912	947.022019980217	864.203854696315	929.927653011154	VASH1
ENSG00000071282	0.60533142524852	0.0421927333253752	0.117252266764974	48.5161444078702	75.2663264332451	54.0608327969715	47.3511009990108	31.3920203629003	37.8518406616201	LMCD1
ENSG00000071462	0.00806305810886187	0.90848203831007	0.951925354656476	1676.18522444446	1660.35269355726	1616.91036274578	1737.19351790121	1522.51298760067	1667.52703455245	BUD23
ENSG00000071537	0.0278164659422911	0.644052784344418	0.783450286985535	3410.39956278852	3039.86088549793	3275.1035432638	3173.51024820454	3196.4463087165	3173.41647925258	SEL1L
ENSG00000071539	-0.185401789054936	0.0139979951674327	0.0501748940399787	1333.71832274184	1200.89108891252	1377.07684997376	1562.58633296736	1462.49883102453	1426.09367249455	TRIP13
ENSG00000071553	0.157011107174612	0.0116665904998414	0.0432626400195411	3796.62612415314	4052.0244693241	3744.94132648111	3283.99615053556	3683.02262434145	3427.1261139575	ATP6AP1
ENSG00000071564	0.0369352542169071	0.498660349559212	0.668914934926516	4595.71556145923	4801.31759963715	4507.69053103475	4618.70530994518	4373.64707232526	4559.61226564435	TCF3
ENSG00000071575	-0.122495915667728	0.107724319890694	0.234563300949793	1215.75750104428	1082.93639823356	1071.38741361271	1204.49363166234	1223.36549943656	1242.97260550996	TRIB2
ENSG00000071626	-0.376698512722898	9.45864571821141e-15	5.22747820026484e-13	5605.04162453277	5744.95512506888	5593.82180813754	7278.25881605629	7330.96004945378	7388.27008806001	DAZAP1
ENSG00000071655	-0.0972307495300063	0.0882620980752555	0.202716180926422	3051.76061294995	3210.61434248081	3085.39916635806	3213.95598030786	3385.72172561046	3397.45845506055	MBD3
ENSG00000071794	-0.12866084055864	0.0840787649456014	0.195909022268441	3363.786012279	2738.79557976495	3284.93278559052	3504.96795519761	3274.92635962375	3489.53049991314	HLTF
ENSG00000071859	0.0936825298391443	0.312166718411564	0.495231955362253	970.322888157404	1182.91704080906	915.102460617826	947.022019980217	972.229336533354	952.434152864009	FAM50A
ENSG00000071889	0.117229919051924	0.176205641826384	0.334054197348914	811.456297645358	756.03339835185	789.288158835783	763.53650360905	739.55906796127	670.079881982734	FAM3A
ENSG00000071894	0.106887514446058	0.064549949050379	0.161099571789556	6375.59215336365	7186.2491073652	6613.11423741862	6421.99307299084	6155.60587527813	6152.45864159414	CPSF1
ENSG00000071967	0.256819448080339	0.00137852366519055	0.00758100349376014	1632.42556478246	1431.18358023812	1765.33192187929	1372.1954477005	1300.92225562725	1371.87346830358	CYBRD1
ENSG00000071994	-0.00058089162840427	0.993739991683019	0.997215074370814	1858.83423868585	1949.06084121911	1865.59019361185	1713.5179674017	1897.37064252236	2064.45985013917	PDCD2
ENSG00000072042	-0.16687898941863	0.00947604821974738	0.0365946147865089	2192.7394678459	2091.72984804033	2050.37994935423	2395.1765255333	2245.45275066393	2473.6689383729	RDH11
ENSG00000072062	-0.0293096325486265	0.664106107247841	0.798597093428341	1368.91630986128	1437.92384827692	1397.71825885988	1462.95172461527	1433.8766948113	1392.33392271527	PRKACA
ENSG00000072071	0.187321613919715	0.00138323215360105	0.00759683113582439	2425.80722039351	2523.10700252341	2511.37141447749	2208.73156534969	2174.35905748913	2167.78514491819	ADGRL1
ENSG00000072110	0.0440951660617465	0.44250573710469	0.620818298666174	4503.43975738936	4992.29186073643	4630.55606011877	4639.42141663225	4600.77757259801	4456.28697086533	ACTN1
ENSG00000072121	0.388532981330994	8.36547025650136e-09	1.82499337964201e-07	1539.19846376341	1606.43054924687	1563.83245418148	1200.54770657909	1177.20076360876	1219.44308293652	ZFYVE26
ENSG00000072133	0.169284328976209	0.660076569714319	0.795739422627005	40.9057688144788	17.9740481034615	40.2998935395605	38.4727695616963	26.7755467801209	23.5295225734395	RPS6KA6
ENSG00000072134	0.458999520824091	0.00606247780343587	0.0255621061833484	227.359970852568	220.182089267403	268.338315519513	176.580147475478	133.877733900604	211.765703160956	EPN2
ENSG00000072135	0.00789068533562111	0.899598295711441	0.94713933314091	2281.21008411907	2426.4964939673	2313.80364371038	2292.58247336877	2438.42134642411	2248.60393984435	PTPN18
ENSG00000072182	-0.172529719380697	0.360494320709445	0.544777784110338	112.253040002523	210.071687209206	175.943437648325	181.512553829542	183.735648594623	194.374316911022	ASIC4
ENSG00000072195	-0.523670862971449	0.195928061492737	0.361032172585159	16.1720481359567	21.3441821228605	28.504802747494	32.5538819368199	41.5482622450151	20.4604544116865	SPEG
ENSG00000072201	0.104433096347214	0.647467545344474	0.785935956367872	105.593961358306	66.2793023815143	88.4631809404987	87.7968331023326	76.633461474139	78.7727494849932	LNX1
ENSG00000072210	0.058907936953093	0.417935515923682	0.597531260765851	1099.69927324506	1160.44948067973	1170.6627611126	1102.88606076863	1117.18660703263	1072.12781117238	ALDH3A2
ENSG00000072274	-0.323321243645392	1.7784056729026e-08	3.60072855509533e-07	15574.6336518755	14079.2965550427	14791.0438532514	18609.9691738821	17503.8212364666	19502.9051452196	TFRC
ENSG00000072310	-0.324919977793434	3.07148586937451e-06	3.90397888780293e-05	1945.40226106068	1933.33354912858	1932.42904143356	2215.63693424538	2611.07745842006	2451.16243852005	SREBF1
ENSG00000072364	-0.182627440795665	0.00312841765850716	0.0149001750080574	2382.04756073151	2162.50266244771	2309.87194677969	2650.67517467379	2556.60307014327	2575.97121043134	AFF4
ENSG00000072401	0.195252031822601	0.0840904227066989	0.195909022268441	549.849636622529	425.760264450744	515.052297920237	405.44380230403	438.564990364049	460.360224262947	UBE2D1
ENSG00000072415	0.260616350793376	0.0175074720221456	0.0596317045228161	827.628345781315	613.364391530624	649.71291779633	603.726537737388	590.908618595771	552.432269115537	MPP5
ENSG00000072422	0.237778814160146	0.0107150636083144	0.04041713325664	655.443597980834	604.377367478893	599.583781930047	545.524142759437	510.581978255408	521.741587498007	RHOBTB1
ENSG00000072501	-0.221221909171713	5.59680201097204e-05	0.000489539739787367	11660.998002974	11069.7668757194	10701.0961211023	13599.6307994242	12935.358978948	12437.9102368643	SMC1A
ENSG00000072506	-0.109870579113283	0.139982555883459	0.283768468807631	1361.30593426789	1501.9563946455	1319.0843202461	1539.89726373866	1548.36523966423	1420.97855889163	HSD17B10
ENSG00000072518	0.0733389517801923	0.316817378899553	0.500746629376034	1579.15293562872	1810.88534642375	1706.35646791895	1542.8567075511	1706.24863619529	1590.80033050863	MARK2
ENSG00000072571	-0.255427260422134	0.00342248450739744	0.0160004364782375	3090.76378786608	2341.11976547586	2793.47066925442	3584.87293813345	3138.27874157348	3100.7818660911	HMMR
ENSG00000072609	-0.038845369561108	0.584616997927974	0.738729345675437	1696.16246037711	1732.2488859711	1840.03416356237	1927.58440316807	1801.34799200055	1682.87237536122	CHFR
ENSG00000072682	0.153998676399619	0.464241598528572	0.639160798166595	87.5193193240011	98.8572645690383	86.4973324751543	82.864426748269	82.1732297734744	79.7957722055775	P4HA2
ENSG00000072694	-0.504666364952036	0.0316845871913557	0.0943895807684986	58.0291138996094	60.6624123491826	59.9583781930047	76.9455391233926	78.4800509072508	98.2101811760954	FCGR2B
ENSG00000072736	-0.0893646531374512	0.155091656340755	0.305072198248978	1893.08092885611	1936.70368314798	1796.7854973248	2009.46234864552	1970.31092513027	2005.12453234528	NFATC3
ENSG00000072756	-0.0585020420596132	0.49812075915829	0.668491588106845	1448.82525359189	1179.54690678966	1433.10353123608	1464.9246871569	1303.69213977692	1465.99155859734	TRNT1
ENSG00000072778	0.109855335227831	0.0759058976046114	0.181608609307061	5345.33755740828	5709.00702886196	5354.97121959819	4673.94826111069	5199.07254892623	5330.97139696493	ACADVL
ENSG00000072786	0.149090603228619	0.00423795534879668	0.0191342722283643	6329.9298998033	6522.33270554359	6055.79619749348	5735.40210850519	5690.26533813396	5623.55589505205	STK10
ENSG00000072803	-0.477955529117201	2.73743970407901e-14	1.40371392660711e-12	1446.92265969354	1472.74856647738	1477.33512170633	2044.97567439478	2004.47282964284	2074.69007734502	FBXW11
ENSG00000072818	0.0579525058977226	0.337384384147768	0.521812788168842	3662.49325431961	4131.78430778321	3779.34367462464	3645.04829565302	3767.9657382646	3700.27318035351	ACAP1
ENSG00000072832	-0.291343389373204	0.163852097154268	0.317326540394029	85.6167254256533	87.6234845043748	80.5997870791211	103.580533435336	87.7129980728098	119.693658308366	CRMP1
ENSG00000072840	0.510489715997984	0.000153441800692762	0.00116403586677041	362.444137635265	371.83812014036	320.43329985114	291.998456160567	227.130500272749	220.972907646215	EVC
ENSG00000072849	-0.213054687149898	0.0258352014299544	0.0810700459081778	705.862336287052	574.046161304302	648.729993563657	773.401316317177	700.780689865922	765.220994997077	DERL2
ENSG00000072858	0.699636849411523	1.92991854525889e-06	2.61090158951525e-05	256.85017627696	286.461391648918	292.911421336318	143.039784267845	190.198711610514	181.075021543426	SIDT1
ENSG00000072864	0.133719160269679	0.0605161758932478	0.153444753896184	1469.75378647371	1608.6773052598	1517.63501524589	1467.88413096934	1384.94207483384	1334.02162764196	NDE1
ENSG00000072952	0.229069196197733	0.281081967956858	0.46096330650096	106.54525830748	114.584556659567	89.4461051731709	74.9725765817672	104.332302970816	84.9108858084992	MRVI1
ENSG00000072954	0.171741230428015	0.539590424976534	0.703027007901845	51.370035255392	50.5520102909855	59.9583781930047	49.3240635406363	56.3209777099094	37.8518406616201	TMEM38A
ENSG00000072958	-0.0463851359568761	0.528037897871606	0.69384230653168	2078.58383394503	2261.35992701675	2047.43117665621	2100.21862556029	2413.4923890771	2077.75914550677	AP1M1
ENSG00000073008	-0.0553089564814772	0.515422525402058	0.683820236470778	734.40124476227	804.338652629902	822.707582746638	788.198535379368	858.66408639698	805.118881099866	PVR
ENSG00000073050	0.318326431281928	2.55098983001035e-06	3.33911142486092e-05	1495.43880410141	1539.02786885889	1477.33512170633	1195.61530022502	1194.74336322332	1227.62726470119	XRCC1
ENSG00000073060	-0.244270589407235	0.000347326996507275	0.0023494167914241	1952.06133970489	2113.07403016319	2029.73854046811	2224.5152656827	2535.36729166248	2456.27755212297	SCARB1
ENSG00000073111	-0.301783995475758	2.35106304743955e-08	4.62426350892023e-07	11309.9694287288	12204.3786622504	10849.5176802358	14151.0738298086	14113.4830372734	14089.0689078874	MCM2
ENSG00000073146	0.646848137936088	0.273677247769525	NA	12.366860339261	15.7272920905288	17.6926361880997	2.95944381243818	12.9261260317825	13.2992953675963	MOV10L1
ENSG00000073150	-0.268320562593918	0.49406550950212	0.665369649305609	27.5876115260438	29.2078281681249	14.7438634900831	30.5809193951945	27.6988414966768	27.6216134557768	PANX2
ENSG00000073169	0.0326515608639407	0.722958993420584	0.839794029255951	719.180493575487	807.708786649301	788.305234603111	688.563927027283	823.578887167856	748.852631467728	SELENOO
ENSG00000073331	0.096137437216552	0.242203535189721	0.417773800959544	811.456297645358	762.773666390648	809.9295677219	732.955584213855	735.865889095046	763.174949555908	ALPK1
ENSG00000073350	-0.00513233013849683	0.965121285307574	0.982838996748763	332.953932210874	385.318656217956	352.869799529323	323.565856826574	366.548002472689	383.633520219123	LLGL2
ENSG00000073417	-0.0485517742122204	0.676780086206545	0.807589959726035	366.249325431961	331.396511907571	410.862329256983	357.106220034207	399.786612268701	390.794679263213	PDE8A
ENSG00000073464	-0.753568551324749	2.57572979274403e-12	1.00879369992983e-10	321.538368820787	303.312061745913	330.262542177862	555.388955467565	562.286482382538	493.096951321646	CLCN4
ENSG00000073536	-0.019992538146411	0.79128694120707	0.881335681915107	1141.55633900871	1287.39119541043	1213.91142735018	1187.72345005852	1215.05584698755	1289.00862793625	NLE1
ENSG00000073578	-0.0429892102085074	0.414582839734539	0.594732275958353	4747.92307332706	5012.51266485283	4933.29672378181	5157.32408380893	5041.18915239517	4937.10764953996	SDHA
ENSG00000073584	-0.119881798425544	0.0513538028054757	0.135981724193294	2989.92631125365	2718.57477564855	2676.50268556642	3037.37583283238	3032.09984916955	3044.51561645896	SMARCE1
ENSG00000073605	-0.148913934571674	0.341413482811305	0.52640752123479	168.379560003785	142.669006821226	158.250801460226	174.607184933852	171.732817279396	174.93688521992	GSDMB
ENSG00000073614	0.0658345395828433	0.237642620634584	0.412721506646795	2949.02054243917	3034.2439954656	2967.4482584374	2834.16069104496	2811.43241191269	2905.38452645949	KDM5A
ENSG00000073670	-0.248244262115356	0.191362936177568	0.355054586037431	138.889354579393	122.448202704832	100.258271732565	163.755890954912	145.880565215831	119.693658308366	ADAM11
ENSG00000073711	0.0626886336258193	0.722272410820929	0.839527839765238	133.18157288435	124.694958717764	128.763074480059	124.296640122403	114.488544852931	131.969930955378	PPP2R3A
ENSG00000073712	-0.869320278602419	7.77016648647007e-13	3.26609645946779e-11	279.681303057134	217.935333254471	280.133406311579	473.511009990108	452.414411112387	499.235087645152	FERMT2
ENSG00000073734	-1.13541903699091	6.44201408441664e-05	0.000549929829334469	26.6363145768699	41.5649862392547	31.4535754455107	80.8914642066435	70.1703984582478	66.4964768379813	ABCB11
ENSG00000073737	-0.980599285785863	2.77355438170547e-41	1.21726407305321e-38	1089.23500680414	1048.1116800331	1136.26041296907	2117.97528843492	2033.09496585607	2313.05437124116	DHRS9
ENSG00000073756	-0.11334487529038	0.349148002708777	0.533700726943287	343.418198651787	329.149755894639	339.108860271912	326.525300639012	417.329211883263	349.87377043984	PTGS2
ENSG00000073792	0.15274495495748	0.00675014645754667	0.0279250583419771	3180.18570108843	3191.51691637088	3188.60621078864	2964.37621879224	2781.8869809829	2854.23339043027	IGF2BP2
ENSG00000073803	0.105167697129548	0.22365628772607	0.395613931418731	702.057148490357	671.780047866874	703.773750593301	630.361532049332	633.380175557342	669.05685926215	MAP3K13
ENSG00000073849	-0.122218691594995	0.0432041497339245	0.119317868349041	2172.76223191324	2272.59370708141	2138.84313029473	2448.44651415719	2372.86742154864	2342.72203013811	ST6GAL1
ENSG00000073910	0.155302983131422	0.0190812406833432	0.0637408268360975	1781.77918580276	1978.26866938723	1878.36820863659	1710.55852358927	1659.16060565094	1691.05655712589	FRY
ENSG00000073921	-0.187711664422015	0.0029914028200251	0.0143946187940711	5018.09140689245	4318.26505685663	4602.05125737128	5356.5933005131	5087.35388822297	5437.3657599057	PICALM
ENSG00000073969	-0.29342536657508	3.77538616118595e-05	0.000343933530508039	1191.97507731493	1286.26781740396	1186.38954883536	1558.64040788411	1456.03576800864	1474.17574036202	NSF
ENSG00000074047	0.902723200827533	0.029189731051696	0.0885843332831823	24.7337206785221	28.0844501616586	38.3340450742161	18.7431441454418	15.6960101814502	14.3223180881806	GLI2
ENSG00000074054	0.0772443263747937	0.186615579744425	0.348607621550616	2246.01209699964	2280.45735312668	2245.981871656	2131.7860262263	2145.73692127589	2141.186554183	CLASP1
ENSG00000074071	-0.262822316618733	0.000667564368016557	0.00408756483362456	1445.97136274437	1658.10593754432	1589.38848423096	1709.57204231845	1978.62057757928	1939.65107822788	MRPS34
ENSG00000074181	0.961146971643642	0.0240284935705726	0.0765321624461225	26.6363145768699	31.4545841810576	38.3340450742161	8.87833143731453	23.0823679138973	17.3913862499336	NOTCH3
ENSG00000074201	-0.0568110198801281	0.271486321880498	0.449674647030835	4590.00777976419	4655.27845879653	4498.8442129407	4725.24528719296	4863.91656681644	4704.88149196732	CLNS1A
ENSG00000074266	-0.176698993846332	0.0384932950853951	0.108952380361204	1183.41340477236	1017.78047385851	978.009611508847	1254.80417647379	1130.11273306441	1211.25890117184	EED
ENSG00000074276	0.406090383599814	0.532143603158441	NA	7.6103755933914	6.74026803879806	20.6414088861164	10.85129397894	5.53976829933535	10.2302272058433	CDHR2
ENSG00000074319	-0.618128351109912	4.97805807686553e-15	2.91304245580343e-13	898.975616969359	789.73473854584	826.639279677327	1257.76362028623	1346.16369673849	1259.34096903931	TSG101
ENSG00000074356	0.0903731709527726	0.111043557950089	0.239692170075398	2697.87814785725	2680.3799234287	2658.81004937832	2562.87834157146	2500.28209243336	2485.94521101992	NCBP3
ENSG00000074370	-0.0954908015806313	0.0805773598876236	0.189918711774304	13741.4844308173	15308.2720941169	14263.2135403064	14893.8942267305	15824.3481470514	15553.0144210435	ATP2A3
ENSG00000074416	0.253080690118942	0.00280248209651505	0.0136751595304766	985.543639344186	1085.18315424649	1110.7043829196	943.076094896966	910.36859052411	814.326085585125	MGLL
ENSG00000074582	-0.163421549330464	0.0417723185861503	0.116292264541518	940.832682733012	997.559669742114	898.392748662398	1048.62959087393	1122.72637533196	1002.56226617264	BCS1L
ENSG00000074603	-0.0757027620092665	0.268833473677105	0.4473163575167	1999.62618716359	1762.58009214569	2017.94344967604	2046.94863693641	2021.09213454085	2027.63103219814	DPP8
ENSG00000074621	0.378647666915806	0.000170484570138722	0.0012745344466984	535.58018238492	565.059137252571	599.583781930047	467.592122365232	425.638864332266	414.324201836653	SLC24A1
ENSG00000074657	0.242317961499837	0.265610796229865	0.444032625691667	94.1783979682186	82.0065944720431	125.814301782043	87.7968331023326	81.2499350569185	86.9569312496678	ZNF532
ENSG00000074660	-0.0811609174629644	0.355966515706748	0.540139551289007	855.215957307359	942.514147425263	904.290294058432	888.819625002266	1059.01903988961	907.421153158298	SCARF1
ENSG00000074695	-1.2226887734887	7.07533021780283e-76	1.17308975011171e-72	2172.76223191324	1861.43735671473	2174.22840267092	4914.649691189	4772.51038987741	4813.32190034926	LMAN1
ENSG00000074696	-0.295488638261096	3.94067463620103e-07	6.23470551655051e-06	3363.786012279	3135.34801604757	3174.84527153123	4123.49171199719	3844.59919973873	3907.94679263213	HACD3
ENSG00000074706	-0.232129082058579	0.0842490470559625	0.196125472725284	258.752770175308	216.811955248004	232.953043143313	257.471611682121	270.525351950876	305.883793454714	IPCEF1
ENSG00000074755	0.16209139083468	0.0129475566647186	0.0470653935568649	2556.13490243034	2912.91917076723	2755.1366241802	2370.51449376298	2455.04065132212	2521.75100624037	ZZEF1
ENSG00000074800	-0.209969488171837	8.31253298829743e-05	0.000683413869153578	50224.6737285865	52244.9409467303	46646.635309925	58272.4351481785	58475.9475783509	55724.0475902283	ENO1
ENSG00000074842	-0.24429723387912	2.28971937948473e-05	0.000223607281287115	2605.60234378738	2820.80217423699	2726.63182143271	3195.21283616242	3234.30139209529	3224.5676152818	MYDGF
ENSG00000074855	0.143859905415201	0.167879348886367	0.323154752848602	627.855986454791	815.572432694566	764.715053018978	614.577831716328	662.92560648713	719.184972570782	ANO8
ENSG00000074935	-0.188148686221347	0.118061864942972	0.250921399897313	435.694002721658	341.506913965769	410.862329256983	491.267672864737	397.016728119034	468.544406027622	TUBE1
ENSG00000074964	-0.300272931769644	0.345591526994305	0.530370552680421	48.5161444078702	43.8117422521874	25.5560300494774	39.459250832509	56.3209777099094	49.1050905880477	ARHGEF10L
ENSG00000074966	0.264802151907742	0.0969722464800758	0.218056037066861	203.57754712322	208.94830920274	234.918891608658	150.931634434347	171.732817279396	216.880816763877	TXK
ENSG00000075035	-0.304735855952778	0.239450217382264	0.414654304720685	65.6394894930008	85.3767284914422	45.2145147029216	89.769795643958	85.866408639698	65.473454117397	WSCD2
ENSG00000075089	-0.237065710339966	0.00566416155681135	0.0242735837882651	730.596056965574	652.682621756946	703.773750593301	851.333336711382	786.64709850562	824.556312790968	ACTR6
ENSG00000075131	-0.167524086718798	0.0864230704954436	0.199492887948961	537.482776283268	494.286322845191	562.232661088503	604.713019008201	554.900124650091	633.251064041699	TIPIN
ENSG00000075142	-0.315212427381381	5.5144972675229e-07	8.49198433704609e-06	1700.91894512298	1776.06062822329	1813.49520928022	2151.51565164255	2259.30217141227	2169.83119035936	SRI
ENSG00000075151	-0.043289379540801	0.445208749476861	0.622566297412963	3347.61396414304	3309.47160704985	3382.24228462507	3602.62960100807	3332.17063205021	3411.78077314873	EIF4G3
ENSG00000075188	-0.23543402600813	0.00370618479933491	0.0171378027814303	1017.8877356161	1008.79344980678	940.658490667303	1270.58787680679	1112.57013344985	1109.979651834	NUP37
ENSG00000075213	0.828545064027623	0.0583932718011395	NA	21.8798298310003	28.0844501616586	26.5389542821496	12.8242565205654	13.8494207483384	16.3683635293492	SEMA3A
ENSG00000075218	-0.100641567031701	0.158934677130999	0.310706570437412	1798.90253088789	1923.22314707038	1851.82925435444	2060.75937472778	2099.5721854481	1812.79626087543	GTSE1
ENSG00000075223	-0.497012154385858	1.52668314563783e-06	2.11132214079774e-05	459.476426451006	388.688790237355	452.145147029216	612.604869174703	571.519429548097	654.734541173969	SEMA3C
ENSG00000075234	0.00563333217459489	0.939099683038372	0.968635202204921	1074.01425561736	1079.56626421416	1034.03629277116	1078.22402899831	1023.01054594393	1074.17385661354	TTC38
ENSG00000075239	-0.190012134233067	0.00282027888573869	0.0137440240146939	2108.07403936942	1899.63220893459	2031.70438893345	2338.94709309697	2285.15442347583	2269.06439425604	ACAT1
ENSG00000075240	0.0918044039986345	0.112302164966433	0.241740844538261	2586.5764048039	2706.21761757742	2609.66383774471	2486.91928371888	2431.03498869166	2496.17543822576	GRAMD4
ENSG00000075275	0.250287447643127	0.143735595994081	0.288864991706892	156.963996613698	153.902786885889	175.943437648325	114.431827414276	148.650449365499	146.292249043559	CELSR1
ENSG00000075292	-0.00633085470674801	0.921082978795516	0.959273898618823	4684.18617773241	4069.99851742756	4495.89544024268	4637.44845409062	4263.77500105511	4412.2969938802	ZNF638
ENSG00000075303	-0.432816394749522	9.56358051225638e-07	1.40598766900384e-05	1403.16300003154	1063.83897212363	1329.8964868055	1699.70722961033	1678.54979469861	1753.46094308154	SLC25A40
ENSG00000075336	-0.371546163012432	1.14745412580911e-05	0.000122828626006625	976.030669852447	847.027016875624	887.580582103004	1263.6825079111	1155.04169041142	1090.54222014289	TIMM21
ENSG00000075340	-0.325923567423639	0.0529634199316526	0.139248646199494	141.743245426915	168.506700969952	123.848453316698	173.62070366304	168.039638413172	201.535475955112	ADD2
ENSG00000075391	0.347107520080069	0.00549737179430041	0.0236743959349353	386.226561364614	379.701766185624	451.162222796544	362.03862638827	316.690087778671	278.262179998937	RASAL2
ENSG00000075399	0.049306482510142	0.730135033250807	0.844121404367284	202.626250174046	252.760051454927	230.987194677969	203.215141787421	219.744142540302	239.387316616733	VPS9D1
ENSG00000075407	-0.313401024446144	3.35089906309406e-05	0.000309994518409731	1497.34139799976	1279.52754936517	1393.78656192919	1816.11201956623	1644.38789018604	1726.86235234634	ZNF37A
ENSG00000075413	0.0563639365901155	0.389277012464943	0.57074927557629	2403.92739056251	2191.71049061584	2392.43758232415	2165.32638943393	2204.82778313547	2353.97528006454	MARK3
ENSG00000075415	0.0700841876309649	0.165704846095903	0.319835430532023	14011.6527643827	14774.6675410454	13584.0128955299	13252.3893920982	13708.1566567053	13396.4825260518	SLC25A3
ENSG00000075420	0.0771416634127947	0.269905236395664	0.448367041741897	1230.97825223106	1214.37162499012	1266.0064116818	1178.84511862121	1184.58712134121	1154.99265153971	FNDC3B
ENSG00000075426	0.303090999990969	4.69869415886242e-06	5.68184070004417e-05	2179.42131055746	2402.90555583151	2235.1697050966	1789.47702525428	1925.99277873559	1806.65812455192	FOSL2
ENSG00000075539	0.215902950953401	0.000757389145359399	0.00452794904930006	3304.80560143022	2916.28930478663	3181.72574115994	2796.67440275408	2615.69393200284	2687.48068697503	FRYL
ENSG00000075568	0.0559131929049735	0.406698173196799	0.587544790438827	2077.63253699585	1919.85301305098	2207.64782658178	1979.86791052114	2015.55236624151	1976.47989616892	TMEM131
ENSG00000075618	-0.0648500130769451	0.203662113693097	0.370525001283638	6668.59161370921	7068.29441668624	6901.11103759157	7249.65085920272	7322.65039700478	7010.7747041644	FSCN1
ENSG00000075624	-0.294356498842603	5.62396301671827e-08	1.03478145666424e-06	86463.3797104181	93345.9720693144	88809.1702703994	106981.920857098	116772.77598169	105655.740536508	ACTB
ENSG00000075651	-0.546359658340372	3.21297716039363e-10	8.97828561561681e-09	666.859161370921	695.370986002667	800.100325395177	1069.34569756099	1016.54748292804	1073.15083389296	PLD1
ENSG00000075702	-0.1121119659582	0.118412158553442	0.251415229074339	1076.86814646488	1131.24165251161	1129.37994334037	1197.58826276665	1233.52174131867	1174.43008323081	WDR62
ENSG00000075711	-0.194902910173288	0.0017121679147113	0.00906190332922981	1870.24980207594	1772.69049420389	1894.09499635935	2086.40788776891	2118.96137449577	2135.04841785949	DLG1
ENSG00000075785	-0.404458261125369	8.9435692482646e-17	6.6395990210251e-15	7227.95421982348	7032.34632047931	6936.49630996777	9444.57168676104	9435.14870848466	9176.51380364142	RAB7A
ENSG00000075790	-0.180911974364391	0.047808013325497	0.128770970188279	1385.08835799723	1040.24803398783	1318.10139601343	1394.88451692919	1447.72611555964	1405.63321808287	BCAP29
ENSG00000075826	0.225499970758973	0.0726556516856324	0.176058401177818	333.905229160048	447.104446573605	426.589116979738	369.930476554772	324.999740227674	336.574475072244	SEC31B
ENSG00000075856	-0.231727907103545	0.000123355486784778	0.000966252269712578	2763.51763735025	2941.00362092889	2637.18571625953	3214.94246157867	3312.78144300254	3263.442478664	SART3
ENSG00000075884	-0.191932723199454	0.00558013816223768	0.0239754741309849	2154.68758987894	1828.85939452721	2029.73854046811	2319.21746768072	2272.22829744405	2282.36368962363	ARHGAP15
ENSG00000075886	0.0791085391747464	0.791410950281264	0.881335681915107	46.6135505095223	51.6753882974518	64.8729993563658	54.2564698946999	33.2386097960121	67.5194995585656	TUBA3D
ENSG00000075914	-0.21099344674497	0.00320798209098187	0.0152111562636262	1110.16353968597	1189.65730884786	1109.72145868692	1345.56045338856	1281.53306657958	1317.65326411261	EXOSC7
ENSG00000075945	-0.267792121498045	0.00139961020952375	0.0076557857575196	667.810458320095	697.6177420156	690.995735568562	857.252224336259	784.800509072508	833.763517276227	KIFAP3
ENSG00000075975	0.142803100762785	0.0433281001311421	0.11959709769828	1619.10740749402	1444.66411631572	1483.23266710236	1390.93859184594	1371.0926540855	1358.57417293599	MKRN2
ENSG00000076003	-0.367366622941454	2.03232609257496e-11	6.98764284640636e-10	8157.37133916641	7650.2042240358	7310.00751838321	10168.6489395376	9797.08023737457	9857.84693555058	MCM6
ENSG00000076043	-0.0687391177290326	0.365708208083948	0.549866692546038	917.050259003664	881.85173507608	922.965854479204	948.994982521842	947.300379186345	959.595311908099	REXO2
ENSG00000076053	-0.330368019541125	0.00338285332102121	0.0158688894235393	568.875575606007	439.240800528341	454.11099549456	552.429511655126	649.999480455348	638.36617764462	RBM7
ENSG00000076067	0.2934302688518	0.0101142016031942	0.0385108742849869	439.499190518353	406.662838340817	431.503738143099	390.646583241839	333.309392676677	319.18308882231	RBMS2
ENSG00000076108	0.303534289346293	1.00159250532574e-07	1.77082504318374e-06	5126.53925909828	5270.88960634009	5423.77591588525	4503.28700126009	4095.73536264194	4220.99174513093	BAZ2A
ENSG00000076201	0.165804630631522	0.0271497925472844	0.084138983258687	1673.33133359693	2005.22974154242	1784.99040653273	1673.07223529838	1602.83962794103	1590.80033050863	PTPN23
ENSG00000076242	-0.142606974605234	0.0235434472852379	0.0752261800987697	2760.66374650273	2663.5292533317	2672.57098863573	3166.60487930885	2795.73640173124	2978.01913962098	MLH1
ENSG00000076248	-0.223380441888689	6.07437999598013e-05	0.000525460280000089	2964.24129362595	3091.53627379538	2934.02883452654	3527.65702442631	3534.37217497596	3430.19518211925	UNG
ENSG00000076258	0.392552299954035	0.100065767885947	0.222696702221344	95.1296949173925	68.526058394447	76.6680901484322	62.1483200612017	59.0908618595771	62.404385955644	FMO4
ENSG00000076321	-0.0802127453065566	0.352595364496608	0.537154469527145	771.501825780053	669.533291853941	728.346856410106	760.577059796612	770.95108832417	764.197972276492	KLHL20
ENSG00000076351	-0.208254244009452	0.370592873232491	0.554329075218046	67.5420833913487	61.7857903556489	71.7534689850712	72.9996140401417	87.7129980728098	71.6115904409029	SLC46A1
ENSG00000076356	-0.0776684048463072	0.636108932574952	0.7779704525763	143.645839325263	155.026164892355	146.455710668159	139.093859184594	162.499870113837	167.77572617583	PLXNA2
ENSG00000076382	-0.16000950254104	0.0175190301932071	0.0596396860909753	3000.39057769456	2837.65284433399	2757.10247264554	3427.03593480341	3227.8383290794	2948.35148072403	SPAG5
ENSG00000076513	-0.116436096781454	0.0415309104099689	0.115728150352485	2615.11531327912	2602.86684098252	2542.824989923	2782.8636649627	2754.18813948623	2876.73989028313	ANKRD13A
ENSG00000076554	-0.0225479844782537	0.827208399972305	0.904527117449891	633.563768149834	503.273346896922	633.986130073574	606.685981549826	618.607460092448	575.961791688976	TPD52
ENSG00000076555	0.214740118154605	0.0256798686100627	0.0806386783247803	662.102676625052	734.689216228989	671.337250915118	531.713404968059	628.763701974563	619.951768674102	ACACB
ENSG00000076604	-0.439844342089963	8.74858009856503e-08	1.55783188819555e-06	776.258310525923	795.351628578172	760.783356088289	986.481270812726	1132.88261721408	1042.46015227543	TRAF4
ENSG00000076641	-0.682132301476044	1.92396908748701e-14	1.00734970959583e-12	827.628345781315	899.825783179542	1050.74600472659	1429.41136140764	1588.99020719269	1438.36994514156	PAG1
ENSG00000076650	-0.105581074462173	0.33446864633467	0.518970691546839	545.093151876659	532.481175065047	495.393813266793	549.470067842688	649.076185738792	492.073928601061	GPATCH1
ENSG00000076662	0.154933717143803	0.0262294227176598	0.0819848022188771	1573.44515393367	1728.8787519517	1586.43971153294	1488.6002376564	1406.17785331462	1494.6361947737	ICAM3
ENSG00000076685	-0.430440644734484	1.83991753300266e-11	6.35538181191335e-10	1821.73365766807	1788.41778629442	1957.00214725037	2523.41909073895	2414.41568379366	2567.78702866666	NT5C2
ENSG00000076770	-0.775793232248111	1.96963472354083e-27	4.13956187953187e-25	1963.47690309498	1635.638377415	1893.11207212667	3223.82079301599	3044.10268048478	3143.74882035564	MBNL3
ENSG00000076864	-0.0695541533098024	0.788363772106613	0.879618632923609	56.1265200012616	49.4286322845191	57.9925297276603	58.2023949779508	54.4743882767976	59.335317793891	RAP1GAP
ENSG00000076924	0.139492646031453	0.0368921109881364	0.105662971240877	1980.60024818011	2238.89236688742	2036.61901009682	1861.49015802361	1916.75983157003	1897.70714668393	XAB2
ENSG00000076928	0.148480588842123	0.01182435528887	0.0437389761082096	5222.62025096485	5794.3837573534	5157.40344883108	4765.69101929628	4910.08130264423	4912.55510424594	ARHGEF1
ENSG00000076944	0.0645054237074588	0.356358034712808	0.540403922152899	2043.38584682559	2373.69772766339	2276.45252286883	2042.01623058234	2194.67154125336	2160.6239858741	STXBP2
ENSG00000076984	0.0723415078329156	0.336961018408169	0.52142821909019	1343.23129223358	1427.81344621872	1229.63821507293	1235.07455105753	1290.76601374514	1276.73235528924	MAP2K7
ENSG00000077044	-0.0290038406032415	0.700270274121293	0.824297200916123	1559.17569969606	1867.05424674706	1620.84205967647	1678.99112292326	1721.02135166018	1745.27676131686	DGKD
ENSG00000077063	-0.0160198680453382	0.808256363516372	0.892599278892193	2121.39219665785	2206.3144046999	2239.10140202729	2087.39436903973	2191.90165710369	2361.13643910863	CTTNBP2
ENSG00000077097	0.0549527868519791	0.299702886489018	0.481118791171764	18829.0205149995	16811.3518667688	17834.1772776045	17318.6651903882	17220.3697584839	16941.2562528765	TOP2B
ENSG00000077147	-0.228503619173941	0.00192470335398701	0.00996544880228806	5825.74251674112	4599.10955847321	5433.60515821197	5993.86020145812	6287.63701974563	6304.88902696121	TM9SF3
ENSG00000077150	-0.136249542995917	0.196049410564706	0.361166580795869	491.820522722919	513.383748955119	436.418359306461	508.037854468554	577.982492563988	496.166019483399	NFKB2
ENSG00000077152	-0.200127833523933	0.00852748754387728	0.0336810929406397	951.296949173925	962.734951541657	1052.71185319194	1121.62920491407	1126.41955419819	1161.13078786321	UBE2T
ENSG00000077157	0.282757278988256	0.00168462629421403	0.00893636457954559	666.859161370921	653.805999763412	656.593387425035	567.226730717317	522.584809570635	536.063905586188	PPP1R12B
ENSG00000077232	-0.0612325582606265	0.411839852878629	0.591992513693758	3786.16185771222	3020.763459388	3553.27110111003	3713.1155033391	3603.61927871765	3497.71468167781	DNAJC10
ENSG00000077235	-0.0536186361137312	0.373664207046305	0.556857814595522	3152.59808956239	3275.77026685586	3128.64783259564	3412.23871574122	3399.57114635879	3103.85093425285	GTF3C1
ENSG00000077238	0.0473069619061154	0.440091371411454	0.618365672712026	2190.83687394755	2279.33397512021	2129.013887968	2121.92121351817	2090.33923828254	2172.90025852111	IL4R
ENSG00000077254	0.198291479124494	0.00228019648534232	0.0114833249930065	2636.04384616095	2320.89896135947	2524.14942950223	2140.66435766361	2205.75107785203	2176.99234940345	USP33
ENSG00000077312	-0.125044901514931	0.0533905217471822	0.140065640912703	2535.20636954851	2811.81515018526	2535.9445202943	2786.80959004595	3001.63112352321	2803.08225440106	SNRPA
ENSG00000077327	0.811704112136491	0.149225666476354	NA	17.1233450851307	14.6039140840625	14.7438634900831	7.89185016650181	6.46306301589124	12.2762726470119	SPAG6
ENSG00000077348	-0.561791296411394	4.9619458498858e-11	1.59230442950529e-09	622.148204759747	683.013827931537	632.02028160823	998.319046062478	962.996389367795	895.144880511286	EXOSC5
ENSG00000077380	0.104624002957237	0.0936218901086882	0.211959618297959	3292.43874109095	3106.14018787944	2959.58486457602	3023.565095041	2872.36986320538	2808.19736800398	DYNC1I2
ENSG00000077420	0.236025097003272	0.00021540174738524	0.00155577196247945	3142.13382312147	3026.38034942033	2768.89756343761	2505.66242786432	2587.99509050617	2494.12939278459	APBB1IP
ENSG00000077454	0.0593418108364658	0.449276374981593	0.626491250057818	1176.75432612815	1299.74835348156	1335.79403220153	1138.39938651789	1280.60977186302	1237.85749190704	LRCH4
ENSG00000077458	-0.183124621655143	0.0383587277067151	0.108695202210331	1204.34193765419	969.475219580455	1237.50160893431	1291.30398349386	1331.3909812736	1254.22585543639	FAM76B
ENSG00000077463	-0.0519443857035819	0.546893229907211	0.709074704724598	712.52141493127	708.851522080263	646.764145098313	722.104290234915	718.323289480484	702.816609041433	SIRT6
ENSG00000077514	-0.457858387865161	4.38599996523794e-13	1.89704033279074e-11	1439.31228410015	1424.44331219932	1403.61580425591	1975.92198543789	1929.68595760181	1956.01944175723	POLD3
ENSG00000077549	-0.0114261343613419	0.814499840075888	0.896656500292647	7390.62599813222	7453.61307290419	7259.87838251693	7562.36542205036	7445.44859430671	7270.62247519281	CAPZB
ENSG00000077585	0.172845761912672	0.242479025929613	0.417959111114899	228.311267801742	199.961285151009	212.311634257197	169.674778579789	210.511195374743	188.236180587516	GPR137B
ENSG00000077616	0.267909911691327	0.270942968816799	0.449198723869269	104.642664409132	75.2663264332451	66.8388478217102	65.1077638736399	77.5567561906949	62.404385955644	NAALAD2
ENSG00000077684	-0.0170576994161099	0.794160654739171	0.883440084241681	1757.04546512424	1710.90470384824	1831.18784546832	1859.51719548199	1759.79972975553	1744.25373859628	JADE1
ENSG00000077713	0.0279821218824403	0.78390820851924	0.876675281984868	538.434073232442	521.247395000384	500.308434430154	459.70027219873	514.275157121632	556.524359997874	SLC25A43
ENSG00000077721	-0.0115524972655366	0.853516182043219	0.920077533697651	1993.91840546855	1897.38545292166	2025.80684353742	1947.31402858432	1986.93023002828	2032.74614580106	UBE2A
ENSG00000077782	0.17900961136734	0.0655182112358871	0.162901061440823	569.826872555181	663.916401821609	636.934902771591	517.902667176681	552.130240500423	581.076905291898	FGFR1
ENSG00000077935	0.0324073774548336	0.926058171500453	0.961472903567187	29.4902054243917	32.577962187524	65.855923589038	47.3511009990108	47.0880305443505	30.6906816175298	SMC1B
ENSG00000077942	0.150462450842807	0.118647346351978	0.251771288717892	808.602406797836	866.124442985551	744.073644132862	794.117423004244	740.482362677825	642.458268526958	FBLN1
ENSG00000077943	0.211210276629077	0.396909503352102	0.578364831239608	67.5420833913487	74.1429484267787	58.9754539603325	58.2023949779508	52.6277988436859	62.404385955644	ITGA8
ENSG00000077984	-0.269709019041614	0.0167250898850488	0.0575018171885685	451.866050857614	613.364391530624	609.413024256769	641.212826028272	657.385838187795	718.161949850198	CST7
ENSG00000078018	0.301682786989806	0.495577665522977	0.666457275138236	27.5876115260438	19.0974261099278	28.504802747494	9.86481270812726	27.6988414966768	23.5295225734395	MAP2
ENSG00000078043	-0.196283032856731	0.023348188321526	0.0747642329216817	795.284249509401	690.877473976802	814.844188885261	902.630362793644	874.36009657843	862.408153452588	PIAS2
ENSG00000078053	0.687401154125426	0.261574749201939	NA	18.0746420343046	15.7272920905288	6.88046962870546	6.90536889568908	11.0795365986707	7.16115904409029	AMPH
ENSG00000078061	-0.118677726662732	0.0853722408999893	0.197691585771204	1450.72784749024	1635.638377415	1563.83245418148	1662.22094131944	1668.3935528165	1715.60910241992	ARAF
ENSG00000078070	0.013422289542435	0.84391984138467	0.914029990865299	1966.3307939425	1950.18421922557	1851.82925435444	1973.94902289626	1769.95597163765	1972.38780528658	MCCC1
ENSG00000078081	-0.383956334833323	0.42172515943503	NA	9.51296949173925	15.7272920905288	20.6414088861164	17.7566628746291	17.542599614562	24.5525452940239	LAMP3
ENSG00000078124	-0.350608999834051	8.46762447472561e-05	0.000693870908357252	781.966092220966	667.286535841008	807.963719256555	1005.22441495817	920.524832406224	956.526243746346	ACER3
ENSG00000078140	-0.392690250518539	1.37969661699162e-06	1.9258964376753e-05	3233.45833024217	2496.14593036822	3079.50162096203	4059.37042939437	3707.95158168846	3804.62149785311	UBE2K
ENSG00000078142	0.112037981898612	0.107936662139201	0.234888562409386	1758.94805902259	1624.40459735033	1726.0149525724	1526.08652594729	1528.97605061656	1675.71121631713	PIK3C3
ENSG00000078177	-0.00938105059990202	0.916726548784273	0.956400744167135	1828.39273631228	1423.31993419286	1867.5560420772	1698.72074833951	1655.46742678471	1803.58905639017	N4BP2
ENSG00000078237	-0.0169232431644936	0.908927167091548	0.952258034637372	218.798298310003	179.740481034615	241.799361237363	205.188104329047	228.053794989305	215.857794043293	TIGAR
ENSG00000078246	1.1171638735751	1.50043537277849e-17	1.19093067194684e-15	393.836936958005	384.19527821149	435.435435073788	190.390885266856	162.499870113837	207.673612278618	TULP3
ENSG00000078269	-0.398638344517643	3.12809789007158e-06	3.9658009104204e-05	740.109026457314	651.55924375048	676.251872078479	947.022019980217	908.522001090998	872.638380658431	SYNJ2
ENSG00000078304	0.122038342896882	0.0347564885163672	0.101214681879566	3182.08829498678	2997.17252125221	3116.85274180357	2895.32252983535	2889.91246281994	2758.06925469535	PPP2R5C
ENSG00000078319	0.11291782331921	0.307653405191072	0.489947077082302	397.642124754701	496.533078858124	465.906086286627	437.011202970038	412.712738300484	406.140020071978	PMS2P1
ENSG00000078369	-0.641995636851055	1.28962035077113e-38	4.8109287185517e-36	7706.45658525797	8092.81515858354	7567.53366734333	12269.8540463687	12150.5584698755	12037.9083531158	GNB1
ENSG00000078399	-0.0386756586803579	0.602088417783015	0.752814581032569	1321.35146240258	1260.43012325524	1227.67236660759	1386.99266676269	1294.45919261136	1231.71935558353	HOXA9
ENSG00000078403	0.125283257024441	0.0794049728284387	0.1877782891515	2656.97237904277	2313.0353153142	2288.2476136609	2218.59637805782	2126.34773222822	2313.05437124116	MLLT10
ENSG00000078487	0.207694482869942	0.326416419655677	0.510350567278081	113.204336951697	102.227398588437	107.138741361271	114.431827414276	93.2527663721451	71.6115904409029	ZCWPW1
ENSG00000078589	-0.0829637172685558	0.825031916451569	0.903378719546704	25.685017627696	23.5909381357932	29.4877269801662	27.6214755827563	33.2386097960121	22.5064998528552	P2RY10
ENSG00000078596	0.250833368340947	8.32572933553742e-05	0.000684121878551153	3820.40854788248	3380.24442145723	3507.07366217444	3132.0780348304	2971.16239787686	2898.2233674154	ITM2A
ENSG00000078618	-0.120832309825531	0.0317933432240818	0.0946757668309217	5560.33066792159	5015.88279887223	5387.40771927637	5872.52300514816	5640.40742343994	5850.66693902177	NRDC
ENSG00000078668	-0.0662142676069346	0.238257365915218	0.413169913148027	5316.79864893307	4788.96044156603	5011.93066239559	5369.41755703367	5228.61797985602	5233.78423850942	VDAC3
ENSG00000078674	0.0554909731219635	0.343711771958824	0.528652464090339	7330.69429033427	6497.61838940133	6857.862371354	6898.46352679339	6441.82723741046	6569.85191159255	PCM1
ENSG00000078687	0.541373904144455	2.02888766529128e-09	4.9794509443218e-08	725.839572219705	743.67624028072	811.895416187244	528.753961155621	512.42856768852	526.856701100929	TNRC6C
ENSG00000078699	0.196617246657051	0.0232606572401173	0.0745000058675747	840.94650306975	987.449267683916	888.563506335676	755.644653442548	788.493687938732	824.556312790968	CBFA2T2
ENSG00000078747	0.0241297615806141	0.773269596300996	0.870321987932076	1393.6500305398	1121.13125045341	1345.62327452825	1298.20935238955	1251.06434093323	1251.15678727463	ITCH
ENSG00000078804	0.214334665031232	0.159150441029206	0.311046873744311	205.480141021568	246.019783416129	202.482391930475	184.47199764198	167.116343696616	211.765703160956	TP53INP2
ENSG00000078808	0.00277235133206941	0.967326366749047	0.983943015993816	3646.32120618365	4109.31674765389	3611.26363083769	3562.18386890475	4019.1019011678	3758.58547542682	SDF4
ENSG00000078814	0.486403414387164	0.135933808566216	0.278130301854529	41.8570657636527	43.8117422521874	43.2486662375772	24.6620317703181	28.6221362132327	38.8748633822044	MYH7B
ENSG00000078900	0.85027592675169	0.155381657072852	NA	11.4155633900871	20.2208041163942	10.8121665593943	7.89185016650181	8.30965244900303	7.16115904409029	TP73
ENSG00000078902	0.362348112655926	2.60475108957998e-07	4.23399735933686e-06	1346.0851830811	1423.31993419286	1439.00107663211	1100.913098227	1087.64117610284	1084.40408381939	TOLLIP
ENSG00000078967	-0.167808683034579	0.257627082523401	0.435369346026521	173.136044749654	204.454797176875	174.960513415653	201.242179245796	196.661774626405	221.995930366799	UBE2D4
ENSG00000079134	-0.0221335100864388	0.790915316441643	0.881335681915107	1633.37686173163	1436.80047027045	1794.81964885945	1690.82889817301	1528.0527559	1725.83932962576	THOC1
ENSG00000079150	0.0397289207751206	0.785057723900025	0.877237633370988	202.626250174046	239.279515377331	230.987194677969	205.188104329047	248.366278753535	199.489430513944	FKBP7
ENSG00000079156	-0.398970422042117	0.00247636891876183	0.012329788790712	226.408673903394	233.662625345	259.491997425463	338.363075888765	277.911709683324	333.505406910491	OSBPL6
ENSG00000079215	-0.222470813508866	0.183926063737933	0.344792050640382	134.132869833523	138.17549479536	138.592316806781	141.06682172622	177.272585578731	160.614567131739	SLC1A3
ENSG00000079246	-0.218860625954272	8.26659388545747e-05	0.00068038672895089	15139.890946103	13576.0232081458	13622.3469406041	16879.6810248766	16193.6660336738	16204.6798940557	XRCC5
ENSG00000079257	-0.138921467263446	0.12351841492005	0.259268784278659	729.6447600164	761.650288384181	683.132341707185	854.292780523821	728.479531362599	811.257017423372	LXN
ENSG00000079263	0.0366750219084936	0.954379872059047	NA	4.75648474586963	23.5909381357932	7.86339386137767	9.86481270812726	16.6193048980061	8.18418176467462	SP140
ENSG00000079277	0.0890085368147083	0.278453462745625	0.457662464241399	956.053433919795	1030.13763192964	1059.59232282064	921.373506939086	1028.55031424326	911.513244040636	MKNK1
ENSG00000079308	-0.54531009698137	3.19330663361635e-08	6.1012191532424e-07	435.694002721658	380.825144192091	432.486662375772	600.76709392495	604.758039344109	619.951768674102	TNS1
ENSG00000079313	0.0832841215983529	0.22431925536832	0.396315129164715	1337.52351053854	1406.46926409586	1353.48666838963	1284.39861459817	1265.83705639813	1316.63024139203	REXO1
ENSG00000079332	-0.0607582406977332	0.375005967306532	0.558249126289436	1933.98669767059	1765.95022616509	1957.98507148304	2067.66474362347	1885.36781120713	1951.9273508749	SAR1A
ENSG00000079335	0.185943765982846	0.0647338258427992	0.161494315832498	644.979331539921	535.851309084446	564.198509553848	488.308229052299	522.584809570635	524.81065565976	CDC14A
ENSG00000079337	0.462944510371436	0.0184511227491631	0.0620526602801471	117.960821697567	141.545628814759	138.592316806781	114.431827414276	81.2499350569185	93.0950675731738	RAPGEF3
ENSG00000079385	0.198367278175704	0.451821252303845	0.628690481805108	76.103755933914	61.7857903556489	70.770544752399	58.2023949779508	79.4033456238067	43.9899769851261	CEACAM1
ENSG00000079387	-0.254255044990102	0.00522828526239247	0.022798501661432	1114.92002443184	1004.29993778091	1093.99467096417	1453.08691190714	1128.2661436313	1254.22585543639	SENP1
ENSG00000079432	0.0579357079091648	0.333601362344563	0.517894249782102	2680.75480277212	2820.80217423699	2759.06832111089	2538.21630980114	2644.31606821608	2751.93111837184	CIC
ENSG00000079435	-0.273337465262348	0.0148550773494472	0.0525153907151035	344.369495600961	315.669219817043	336.160087573895	423.200465178659	409.01955943426	372.380270292695	LIPE
ENSG00000079459	0.00315748590406414	0.949928627826201	0.974952540368841	12652.2494240132	12388.6126553108	11782.3127770418	12533.2445456757	12246.5811203974	11962.2046717925	FDFT1
ENSG00000079462	0.0764400459168022	0.369095607700623	0.553235022123036	902.780804766055	1068.33248414949	943.60726336532	877.968331023326	926.06460070556	957.54926646693	PAFAH1B3
ENSG00000079482	0.290965867922067	0.0277598027224605	0.085540892469884	444.255675264223	343.753669978701	401.033086930261	358.092701305019	344.388929275348	270.077998234262	OPHN1
ENSG00000079616	-0.133963681736892	0.0187267671714891	0.0628239252996765	3580.68171669065	3821.7319779985	3615.19532776838	4027.80302872836	4166.82905581674	3890.5554063822	KIF22
ENSG00000079691	0.307918422416745	0.00289054881487641	0.0140053977740011	664.956567472574	605.50074548536	613.344721187458	565.253768175692	510.581978255408	446.037906174767	CARMIL1
ENSG00000079739	0.320853156851641	2.84334911481309e-06	3.64819049795709e-05	1905.44778919537	1992.87258347129	1934.39488989891	1636.57242827831	1583.45043889335	1447.57714962682	PGM1
ENSG00000079785	-0.146712280923129	0.0200695704924322	0.0664473332345404	5698.26872555181	4947.35674047778	4963.76737499465	5853.77986100271	5619.17164495916	5811.79207563956	DDX1
ENSG00000079805	0.040262071720021	0.461162650179121	0.636701430974541	6094.00825640816	6613.32632406737	6108.87410605777	5946.50910045911	6216.54332657082	6130.97516446187	DNM2
ENSG00000079819	0.0172757852837229	0.784819561737746	0.877193548898685	4049.6711126334	3616.15380281516	3570.96373729813	3811.76363042037	3710.72146583813	3582.62556748631	EPB41L2
ENSG00000079950	0.102207977677438	0.106598260589471	0.232936962502918	2405.82998446086	2186.09360058351	2350.17184031925	2214.65045297457	2143.89033184278	2111.51889528605	STX7
ENSG00000079974	0.239129203459975	0.0199857800571509	0.0662286942067081	580.291138996094	504.396724903389	564.198509553848	427.14639026191	490.269494491179	480.820678674634	RABL2B
ENSG00000079999	-0.0450785454729655	0.437272503061869	0.615796554425181	3108.83842990039	3362.27037335377	3232.83780125889	3427.03593480341	3338.63369506611	3242.98202425232	KEAP1
ENSG00000080007	0.842915109062629	0.00734996659396548	0.0298845235736111	59.9317077979573	65.155924375048	64.8729993563658	20.7161066870672	33.2386097960121	52.1741587498007	DDX43
ENSG00000080189	-0.0567578033432646	0.44610412029298	0.62352619735967	1271.88402104554	1354.79387579841	1335.79403220153	1269.60139553598	1451.41929442586	1398.47205903878	SLC35C2
ENSG00000080200	0.242714844726074	0.0210482034573892	0.0689985263600969	480.404959332832	459.461604644735	472.786555915332	367.957514013147	396.093433402478	430.692565366002	CRYBG3
ENSG00000080298	0.213883833856869	0.0811636368079051	0.190908541684672	315.830587125743	302.188683739447	355.818572227339	293.971418702192	273.295236100544	273.147066396015	RFX3
ENSG00000080345	-0.314187371155996	9.76816909650179e-06	0.000107176925925	4825.92942315932	3938.563290671	4689.53151407911	5773.87487806688	5466.82801672744	5493.63200953784	RIF1
ENSG00000080371	-0.0776192261602287	0.284426847618232	0.464464069601605	1420.28634511667	1277.28079335223	1451.77909165685	1428.42488013683	1456.03576800864	1497.70526293546	RAB21
ENSG00000080493	0.913695794115292	0.0126008787688193	0.0460181872218115	44.7109566111745	31.4545841810576	39.3169693068883	17.7566628746291	21.2357784807855	22.5064998528552	SLC4A4
ENSG00000080503	0.0551774318527786	0.281432501761451	0.461335361011136	8152.61485442054	7871.50969130967	7795.57208932328	7934.26886114675	7496.22980371729	7496.71049644195	SMARCA2
ENSG00000080546	0.367866253035324	3.31633798759248e-06	4.17818872462345e-05	1054.03701968471	1002.05318176798	1003.56564155832	776.360760129615	765.411320024835	830.694449114474	SESN1
ENSG00000080603	-0.00685457723586732	0.951159900601542	0.975635497193093	379.567482720396	425.760264450744	484.581646707399	441.943609324101	430.255337915046	423.531406321912	SRCAP
ENSG00000080608	-0.329555205209843	1.24287654288047e-06	1.7529493169057e-05	1992.96710851937	1759.20995812629	1820.37567890893	2436.60873890743	2304.54361252351	2264.9723033737	PUM3
ENSG00000080802	0.281043549803594	0.00397686662510559	0.0181088812266785	555.557418317572	562.812381239638	627.105660444869	460.686753469543	492.11608392429	483.889746836387	CNOT4
ENSG00000080815	0.148239267877903	0.0126255193740788	0.046096892610718	2398.21960886747	2334.37949743706	2353.12061301727	2183.08305230856	2081.10629111698	2130.95632697715	PSEN1
ENSG00000080819	0.433176643772622	1.5309731088207e-11	5.33765904902396e-10	2577.06343531216	2647.80196124117	2527.09820220025	1797.36887542079	1935.22572590115	2008.19360050703	CPOX
ENSG00000080822	-0.0650113004802316	0.499212686506597	0.66923472356944	2095.70717903016	1504.20315065843	2027.77269200277	1994.66512958333	1883.52122177402	2014.33173683054	CLDND1
ENSG00000080823	0.233729775793274	0.226383128423366	0.398312586055119	117.960821697567	152.779408879423	122.865529084026	106.539977247774	96.9459452383687	130.946908234794	MOK
ENSG00000080824	-0.316744690100112	1.11497168345128e-07	1.95967107897056e-06	42500.1425012943	36819.8375399409	38119.7675914936	50987.2709632265	47182.2066054392	48109.6894809192	HSP90AA1
ENSG00000080839	-0.664561703884083	4.80014695826025e-19	4.42146869821972e-17	1757.04546512424	1480.61221252264	1713.23693754766	2777.93125860864	2539.0604705287	2537.09634704913	RBL1
ENSG00000080845	0.188039060000124	0.0432109476315655	0.119317868349041	597.414484081225	677.396937899206	630.054433142886	565.253768175692	568.74954539843	536.063905586188	DLGAP4
ENSG00000080854	0.214628378033473	0.590244635817024	0.743385419957936	18.0746420343046	31.4545841810576	34.4023481435273	28.607956853569	24.0056626304532	19.4374316911022	IGSF9B
ENSG00000080947	0.334906429416752	0.0406527196702165	0.11374833731839	232.116455598438	252.760051454927	248.679830866069	200.255697974983	144.957270499275	237.341271175564	CROCCP3
ENSG00000080986	-0.130604789614228	0.120210000139942	0.254111577006406	1812.22068817633	1416.57966615406	1596.26895385967	1850.63886404467	1757.95314032242	1677.7572617583	NDC80
ENSG00000081014	-0.222693151899204	0.0230570603285133	0.0740488616569012	740.109026457314	574.046161304302	719.500538316056	781.293166483679	796.803340387735	798.98074477636	AP4E1
ENSG00000081019	-0.316860243194675	0.000698136313272422	0.00423307194906586	601.219671877921	512.260370948653	583.856994207292	733.942065484668	689.701153267251	693.609404556174	RSBN1
ENSG00000081026	0.391561649626936	0.000704214343408913	0.0042612678152262	470.891989841093	438.117422521874	411.845253489655	375.849364179648	321.30656136145	309.975884337051	MAGI3
ENSG00000081041	-0.604429661176023	0.0105560767075005	0.0399284604890553	80.8602406797836	60.6624123491826	64.8729993563658	81.8779454774562	132.954439184048	99.2332038966798	CXCL2
ENSG00000081059	-0.277036813971703	0.41649390977404	0.596384427756282	28.5389084752178	31.4545841810576	37.3511208415439	26.6349943119436	45.2414411112387	46.0360224262947	TCF7
ENSG00000081087	-0.201054051960167	0.067323928145232	0.166049932151353	918.952852902012	634.708573653484	883.648885172315	923.346469480711	920.524832406224	962.664380069852	OSTM1
ENSG00000081138	0.919624375773207	0.0308715952744411	NA	28.5389084752178	28.0844501616586	26.5389542821496	11.8377752497527	14.7727154648943	17.3913862499336	CDH7
ENSG00000081148	1.16986238933885	0.0166705763601168	NA	28.5389084752178	16.8506700969952	24.5731058168052	10.85129397894	10.1562418821148	10.2302272058433	IMPG2
ENSG00000081154	-0.301804580622245	7.32388320859259e-05	0.000612595208736651	4029.69387670075	3240.9455486554	3818.66064393153	4761.74509421303	4249.00228559022	4666.00662858512	PCNP
ENSG00000081177	-0.0378061232894008	0.674454412183543	0.80591037304635	797.186843407749	713.345034106129	679.200644776496	759.590578525799	714.630110614261	775.45122220292	EXD2
ENSG00000081181	-0.322190724707068	0.108638290175478	0.235968059097304	126.522494240132	107.844288620769	100.258271732565	177.566628746291	125.568081451601	115.601567426029	ARG2
ENSG00000081189	-0.0292737258039606	0.680360288995563	0.81024231703047	3325.73413431204	2753.39949384901	3084.41624212539	3202.11820505811	3176.13382495227	2976.99611690039	MEF2C
ENSG00000081237	0.159590255395813	0.00249396749394689	0.0124008606946603	10090.4067398878	9198.21911694643	9484.23592105414	8735.29165304669	8437.9904146043	8590.3217847466	PTPRC
ENSG00000081307	-0.208480275546161	0.00395044104198758	0.0180380909512052	1615.30221969732	1419.94980017346	1581.52509036958	1791.44998779591	1693.32251016351	1854.74019241939	UBA5
ENSG00000081320	-0.0545339241512267	0.50834338933809	0.677216324944467	1377.47798240384	1135.73516453747	1368.23053187971	1396.85747947082	1339.7006337226	1298.21583242151	STK17B
ENSG00000081377	0.134447334684466	0.220648767759762	0.391826837142826	421.424548484049	402.169326314951	477.701177078693	405.44380230403	407.172970001148	373.403293013279	CDC14B
ENSG00000081386	-0.00775283941981275	0.933542310473561	0.965171368176157	560.313903063442	551.578601174975	538.64247950437	567.226730717317	528.12457786997	564.708541762549	ZNF510
ENSG00000081479	0.135388437516	0.667454050996282	0.800944861195539	42.8083627128266	38.1948522198557	43.2486662375772	28.607956853569	39.7016728119034	45.0129997057104	LRP2
ENSG00000081665	0.286661181140649	0.021504181084585	0.0700623122585539	344.369495600961	326.902999881706	390.220920370867	319.619931743323	287.144656848882	263.939861910756	ZNF506
ENSG00000081692	-0.154211929536162	0.155068492148632	0.30506684770493	369.103216279483	412.279728373148	364.664890321389	414.322133741345	410.866148867372	449.10697433652	JMJD4
ENSG00000081721	-0.230583526625346	0.0163096853370314	0.0563885830860014	567.924278656833	586.403319375432	530.779085642993	690.536889568908	598.294976328218	688.494290953252	DUSP12
ENSG00000081760	-0.0145596392382164	0.833635238220238	0.907926795469118	1714.23710241141	1849.0801986436	1814.4781335129	1801.31480050404	1923.22289458592	1704.35585249349	AACS
ENSG00000081791	0.0427684474790185	0.520234383232165	0.687569486610417	2182.27520140498	2261.35992701675	2256.79403821539	2003.54346102065	2278.69136045994	2220.98232638857	KIAA0141
ENSG00000081870	-0.232165017370685	0.00353509607628653	0.0164794450641511	929.417119342925	872.864711024349	905.273218291104	1088.08884170644	987.002051998249	1107.93360639283	HSPB11
ENSG00000081913	0.156132828889926	0.097785004315876	0.219406841249786	742.011620355662	840.286748836825	756.8516591576	692.509852110533	768.181204174502	635.297109482867	PHLPP1
ENSG00000081923	-0.0234676074199721	0.954370014827279	0.977348599257593	26.6363145768699	33.7013401939903	21.6243331187886	43.4051759157599	21.2357784807855	18.4144089705179	ATP8B1
ENSG00000081985	0.0702987033971675	0.441038029195247	0.619520801247432	702.057148490357	632.461817640552	671.337250915118	667.847820340215	649.076185738792	594.376200659494	IL12RB2
ENSG00000082014	0.49465910819374	0.000372477326875639	0.00249019116112826	309.171508481526	325.77962187524	278.167557846235	181.512553829542	232.670268572085	233.249180293227	SMARCD3
ENSG00000082068	0.0162909971933044	0.832873459190783	0.907547705722264	1073.06295866819	1167.18974871853	1067.45571668202	1069.34569756099	1150.42521682864	1047.57526587835	WDR70
ENSG00000082074	-0.576964937498954	8.85228445969278e-13	3.6897706342887e-11	1130.14077561862	924.540099321801	1106.77268598891	1563.57281423817	1579.75726002713	1578.52405786162	FYB1
ENSG00000082146	-0.21226356851402	0.0097327501681222	0.0373251344149883	1111.11483663514	1067.20910614303	1188.3553973007	1178.84511862121	1314.77167637559	1408.70228624462	STRADB
ENSG00000082153	-0.342515076986655	6.18357891875898e-09	1.37718454665256e-07	5447.1263309699	4808.05786767595	5376.59555271698	6727.80226694279	6532.31011963294	6566.7828434308	BZW1
ENSG00000082196	0.0240369132099692	0.914882798857418	0.955813283242343	97.0322888157404	70.7728144073797	99.275347499893	96.6751645396471	71.0936931748037	96.1641357349268	C1QTNF3
ENSG00000082212	-0.179503115829182	0.00271104511576304	0.0132941883724667	3363.786012279	3025.25697141386	3246.5987405163	3743.69642273429	3574.07384778786	3598.99393101566	ME2
ENSG00000082213	-0.0825603037095809	0.356252298627061	0.540353405175138	722.985681372183	692.000851983268	775.527219578372	838.509080190817	748.792015126828	733.507290658963	C5orf22
ENSG00000082258	-0.102547391334275	0.203452634860123	0.370234172851556	1686.64949088537	1352.54711978548	1602.1664992557	1710.55852358927	1620.38222755559	1657.29680734661	CCNT2
ENSG00000082269	-0.233552659335566	0.00574285800790455	0.0245614580664809	894.21913222349	820.065944720431	923.948778711876	1007.19737749979	975.922515399578	1122.25592448101	FAM135A
ENSG00000082397	0.318694704014858	1.04440091139609e-05	0.000113381173898441	1515.41604003406	1439.04722628339	1408.53042541927	1168.98030591308	1219.67232057033	1108.95662911341	EPB41L3
ENSG00000082438	-0.388808071964557	0.00200984109413015	0.0103445677242732	248.288503734394	222.428845280336	268.338315519513	317.646969201698	336.079276826345	315.090997939973	COBLL1
ENSG00000082458	0.0906476065885262	0.46203746944082	0.637493719443448	320.587071871613	354.987450043365	337.143011806567	288.052531077316	302.840667030333	360.103997645683	DLG3
ENSG00000082512	0.307527921168117	3.37729621947592e-06	4.24924234291903e-05	1839.80829970237	1723.26186191937	1829.22199700298	1479.72190621909	1411.71762161396	1468.03760403851	TRAF5
ENSG00000082515	-0.323643494609429	0.000285719262682685	0.00199136050338675	778.160904424271	777.37758047471	952.45358145937	1035.80533435336	1049.78609272405	1054.73642492244	MRPL22
ENSG00000082516	-0.350244910889386	2.61157039102264e-05	0.000251094416074999	1290.90996002902	1395.2354840312	1211.94557888483	1839.78757006573	1608.37939624036	1518.16571734714	GEMIN5
ENSG00000082641	-0.289947134052938	6.91246230675799e-07	1.04718540651211e-05	3261.04594176822	3213.98447650021	3025.44078816506	3995.24914679154	3889.84064084997	3728.91781652987	NFE2L1
ENSG00000082701	-0.467879755562034	1.11500128641168e-08	2.36335926077203e-07	1234.78344002775	1113.26760440815	1224.72359390957	1831.89571989923	1588.99020719269	1523.28083095006	GSK3B
ENSG00000082781	-0.443320562581017	0.132159464676372	0.272723356706023	38.051877966957	34.8247182004567	39.3169693068883	48.3375822698236	58.1675671430212	46.0360224262947	ITGB5
ENSG00000082805	-0.171947127478941	0.0178353768680764	0.060458767293375	1388.89354579393	1481.73559052911	1345.62327452825	1644.46427844481	1480.96472535565	1623.53705756733	ERC1
ENSG00000082898	-0.23263448099627	0.000245807365436001	0.00174083412768676	12332.6136490908	10579.9740649	12430.0598463727	14249.7219568898	13826.3383804245	13456.8408665662	XPO1
ENSG00000082996	0.118306276949831	0.147220919695096	0.294087090186107	1302.3255234191	1112.14422640168	1290.57951749861	1126.56161126813	1086.71788138628	1204.09774212775	RNF13
ENSG00000083093	-0.309668703648106	0.000134016572762295	0.00103885470065401	677.323427811835	696.494364009133	694.927432499251	838.509080190817	859.587381113536	865.477221614341	PALB2
ENSG00000083097	0.338630607084527	0.000166957673736106	0.00125067389934246	736.303838660618	741.429484267787	754.885810692256	606.685981549826	540.127409185197	619.951768674102	DOPEY1
ENSG00000083099	-0.83722484603552	2.6425042353348e-21	3.03318832305122e-19	753.427183745749	621.228037575888	741.124871434845	1330.76323432637	1190.12688964054	1265.47910536281	LYRM2
ENSG00000083123	-0.151726653102053	0.0937329558341151	0.212114523347993	649.735816285791	666.163157834542	582.874069974619	729.009659130604	701.703984582478	677.241041026825	BCKDHB
ENSG00000083168	-0.117355574965903	0.0380316280860673	0.107973355079965	2801.56951531721	2733.17868973262	2809.19745697717	2969.3086251463	3105.96342649402	2975.97309417981	KAT6A
ENSG00000083223	0.0799870142056308	0.279254353729788	0.458772813647022	1699.9676481738	1501.9563946455	1468.48880361228	1470.84357478177	1442.1863472603	1507.9354901413	ZCCHC6
ENSG00000083290	0.485730599693581	1.72629766522945e-08	3.50960058993565e-07	840.94650306975	896.455649160143	950.487732994025	652.064120007212	613.067691793112	654.734541173969	ULK2
ENSG00000083312	-0.712304568645319	1.28885069914282e-23	1.81436133326501e-21	4058.23278517596	3346.54308126324	4015.24549046597	6515.70879371805	6099.28489756822	6104.37657372668	TNPO1
ENSG00000083444	-0.478524387245016	1.04626316649473e-11	3.70839405473501e-10	1237.63733087528	1282.89768338456	1190.32124576604	1781.58517508778	1630.53846943771	1757.55303396387	PLOD1
ENSG00000083454	-0.226164809860912	0.163584423588571	0.317057317934474	176.94123254635	205.578175183341	191.670225371081	173.62070366304	234.516858005197	262.916839190172	P2RX5
ENSG00000083457	-0.0984406642285766	0.26443106973025	0.442785916985142	675.420833913487	694.247607996201	648.729993563657	762.550022338237	722.939763063264	674.171972865072	ITGAE
ENSG00000083520	-0.434944550674794	1.75135731842197e-10	5.10424880966654e-09	2083.3403186909	1847.95682063714	2096.57738828982	2699.99923821443	2612.00075313662	2842.98014050385	DIS3
ENSG00000083535	0.058627764126781	0.582076746285024	0.737860702691421	637.36895594653	493.162944838725	539.625403737042	538.618773863748	512.42856768852	555.50133727729	PIBF1
ENSG00000083544	-0.0859253382667122	0.444538899458444	0.622063163261082	452.817347806788	353.864072036898	418.725723118361	442.930090594914	426.562159048822	433.761633527755	TDRD3
ENSG00000083635	-0.17576041784015	0.108258309136291	0.235382557035077	451.866050857614	385.318656217956	399.067238464917	480.416378885797	491.192789207735	425.57745176308	NUFIP1
ENSG00000083642	-0.153396356490876	0.0834600586645474	0.194850997262707	2607.50493768573	2036.68432572348	2568.38101997248	2937.7412244803	2473.50654565323	2615.86909653412	PDS5B
ENSG00000083720	-0.0636470410585866	0.277197542318544	0.456283821810813	3129.76696278221	2871.35418452798	3050.01389398186	3212.96949903705	3155.82134118804	3093.62070704701	OXCT1
ENSG00000083750	0.502580486212812	6.51229266049215e-07	9.92609101939365e-06	600.268374928747	541.468199116778	595.652084999358	422.213983907847	381.320717937583	424.554429042496	RRAGB
ENSG00000083799	0.201995319452918	0.00213196827401089	0.0108614648633631	2265.98933293229	2016.46352160709	2180.12594806696	1872.34145200255	1903.83370553825	1844.50996521354	CYLD
ENSG00000083807	0.152212858993426	0.288823766015066	0.469940926450421	229.262564750916	267.36396553899	211.328710024525	199.269216704171	207.741311225076	229.157089410889	SLC27A5
ENSG00000083812	0.152618251716116	0.220355855940251	0.391446438373861	320.587071871613	410.032972360216	345.006405667945	334.417150805514	296.377604014441	335.551452351659	ZNF324
ENSG00000083814	0.275365545310791	0.00356889931979991	0.0166058982382458	625.953392556443	657.176133782811	603.515478860736	550.456549113501	488.422905058067	519.695542056838	ZNF671
ENSG00000083817	-0.229665659789472	0.211764973640943	0.381222938432882	108.447852205827	169.630078976418	122.865529084026	153.891078246785	160.653280680725	153.453408087649	ZNF416
ENSG00000083828	0.123883240697662	0.177877593390193	0.336111888288772	624.050798658095	657.176133782811	601.549630395391	548.483586571876	602.911449910998	574.938768968392	ZNF586
ENSG00000083838	0.322556109654707	0.034807386875808	0.101286237706866	192.161983733133	211.195065215673	198.550694999786	174.607184933852	144.033975782719	162.660612572908	ZNF446
ENSG00000083844	0.181277631468765	0.0944615203504654	0.213375679300518	413.814172890657	399.922570302019	428.554965445083	341.322519701203	370.241181338913	384.656542939707	ZNF264
ENSG00000083845	0.154111530639796	0.0126006895090388	0.0460181872218115	17403.977685137	20211.8170923425	17525.5390685455	15996.7802874992	16932.3018069185	16620.027118613	RPS5
ENSG00000083857	2.61020803993939	0.00204872501341876	0.0105163655487563	296.804648142265	39.318230226322	74.7022416830878	20.7161066870672	23.0823679138973	23.5295225734395	FAT1
ENSG00000083896	0.0471363851910772	0.412768402230184	0.592910059601537	3828.01892347587	3539.76409837545	3568.99788883279	3562.18386890475	3436.50293502103	3589.7867265304	YTHDC1
ENSG00000083937	-0.0386722767491156	0.662370790274882	0.797217045691385	1308.98460206332	1036.87789996844	1066.47279244935	1149.25068049683	1176.27746889221	1182.61426499548	CHMP2B
ENSG00000084070	-0.137646600971446	0.026341268890462	0.082163145223173	1836.00311190568	1845.7100646242	1796.7854973248	1974.93550416708	2070.02675451831	1980.57198705126	SMAP2
ENSG00000084072	-0.0614172472563167	0.423394892750214	0.603291240438524	1184.36470172154	1261.5535012617	1105.78976175623	1175.88567480877	1281.53306657958	1246.04167367171	PPIE
ENSG00000084073	-0.419834194540614	0.0122385978014037	0.0449536027572103	1328.96183799597	930.156989354133	1316.13554754809	1640.51835336156	1466.19200989076	1678.78028447888	ZMPSTE24
ENSG00000084090	-0.222017616476343	4.57792977671987e-05	0.00040880830717064	4707.96860146176	4510.36269596237	4424.14197125761	5158.31056507974	5485.29391105855	5268.56701100929	STARD7
ENSG00000084092	0.35173293121201	5.79806914427727e-06	6.83942986331268e-05	1690.45467868206	1855.8204666824	1526.48133333994	1343.58749084693	1316.6182658087	1312.53815050969	NOA1
ENSG00000084093	0.0882359908345228	0.262529945186251	0.440561385747777	1336.57221358936	1148.0923226086	1359.38421378566	1209.4260380164	1194.74336322332	1215.35099205418	REST
ENSG00000084110	-0.191582767504099	0.314367549119278	0.497823683323556	130.327682036828	103.350776594904	119.916756386009	108.5129397894	147.727154648943	148.338294484727	HAL
ENSG00000084112	0.224977260736789	0.000361411039501031	0.00242598989268304	1953.01263665407	1909.74261099279	1974.69478343847	1704.63963596439	1615.76575397281	1675.71121631713	SSH1
ENSG00000084207	-0.0577373792264201	0.34355675388877	0.528619703189135	8823.27920358816	9263.37504132147	8110.10784377839	9505.73352555142	9119.38191542255	8637.38082989348	GSTP1
ENSG00000084234	0.160667466449191	0.00102200478430263	0.00586101283296075	11406.0504205954	11943.7549647502	11173.8826770177	10206.1352278285	10324.281520528	10351.9669095928	APLP2
ENSG00000084444	0.284806844610067	0.0171786975977149	0.0587532719580797	323.440962719135	340.383535959302	327.313769479845	257.471611682121	285.298067415771	270.077998234262	FAM234B
ENSG00000084463	-0.110129985413108	0.0618998196978192	0.155998836265978	3469.3799736373	3354.4067273085	3152.23801417977	3617.42682007027	3663.63343529378	3485.4384090308	WBP11
ENSG00000084623	-0.0940835006597492	0.0802926552665569	0.189457147673555	4905.83836688993	5204.61030395857	4813.3799673958	5235.25610420314	5309.86791491294	5381.09951027356	EIF3I
ENSG00000084636	-1.70793602667562	0.0112440052371469	NA	5.70778169504355	7.86364604526441	0.982924232672208	15.7837003330036	14.7727154648943	16.3683635293492	COL16A1
ENSG00000084652	-0.111845380945003	0.0750658193704892	0.180114513048149	2402.02479666416	2493.89917435528	2322.64996180443	2741.43145158856	2544.60023882804	2512.54380175511	TXLNA
ENSG00000084676	-0.0133824692533555	0.848646086604396	0.91724590064543	1253.80937901123	1366.02765586307	1302.37460829068	1342.60100957612	1315.69497109215	1298.21583242151	NCOA1
ENSG00000084693	0.0796552495880818	0.269508277528079	0.447924560374839	1368.91630986128	1474.99532249031	1387.88901653316	1254.80417647379	1375.70912766828	1371.87346830358	AGBL5
ENSG00000084710	0.425345740811142	0.247018471459426	0.423241431980429	37.1005810177831	41.5649862392547	27.5218785148218	17.7566628746291	31.3920203629003	29.6676588969455	EFR3B
ENSG00000084731	0.130737528404964	0.125677670125104	0.262655769412718	1016.93643866693	1031.2610099361	961.29989955342	1012.12978385386	892.825990909548	842.970721761486	KIF3C
ENSG00000084733	-0.0126813547697942	0.836490792991761	0.909708885141247	5220.7176570665	4595.73942445381	4845.81646707399	5148.44575237162	4756.81437969596	4891.07162711367	RAB10
ENSG00000084754	0.0345109557598715	0.470552790129022	0.644847532699036	10640.2563765104	10576.6039308806	10215.5315501623	10330.4318679509	10327.9746993942	10029.7147526087	HADHA
ENSG00000084764	0.391743142065648	0.0849133309751633	0.19708768468057	78.9576467814358	99.9806425755046	87.4802567078265	72.9996140401417	71.0936931748037	58.3122950733067	MAPRE3
ENSG00000084774	-0.236353985681932	1.54688367956644e-05	0.00015886165358906	5117.02628960654	5455.12359940057	5179.02778194987	6300.65587668088	6327.33869255753	5922.27852946267	CAD
ENSG00000085063	0.0210215311543345	0.713331503379736	0.833411579504574	3242.02000278474	3079.17911572425	3169.93065036787	3225.79375555761	3034.86973331922	3095.66675248817	CD59
ENSG00000085117	0.0362349973835853	0.518861199670736	0.686447984882234	7119.50636761766	7616.50288384181	6840.1697351659	7194.40790803721	6807.45194516659	7036.350272179	CD82
ENSG00000085185	0.156941003532189	0.0433988203137648	0.119748002352441	977.933263750795	1080.68964222062	1039.9338381672	934.197763459651	944.530495036678	898.213948673039	BCORL1
ENSG00000085224	-0.0336276122689362	0.685737952670577	0.813142222643861	4287.49534992688	3439.78345579995	4111.57206526785	4430.28738721995	3645.16754096266	4048.10090535218	ATRX
ENSG00000085231	-0.077975145864202	0.392613401071535	0.573920177389248	1043.5727532438	907.689429224806	822.707582746638	1015.08922766629	977.76910483269	936.065789334659	AK6
ENSG00000085265	-1.39956026743194	2.32456471899319e-09	5.63048134271101e-08	58.0291138996094	85.3767284914422	46.1974389355938	152.904596975972	209.587900658188	134.015976396547	FCN1
ENSG00000085274	-0.113434413814237	0.232854543644819	0.406439993012983	814.31018849288	634.708573653484	744.073644132862	793.130941733432	781.107330206285	802.049812938113	MYNN
ENSG00000085276	0.165705516320287	0.0853560614579064	0.197691585771204	596.463187132051	554.948735194374	574.02775188057	550.456549113501	485.653020908399	503.327178527489	MECOM
ENSG00000085365	-0.16742637980097	0.0771244413080205	0.183927074970303	1048.32923798967	867.247820992018	1146.08965529579	1211.39900055803	1154.11839569487	1076.21990205471	SCAMP1
ENSG00000085377	0.040823268177884	0.535147034826859	0.699311619158412	1751.3376834292	1824.36588250134	1658.19318051802	1701.68019215195	1706.24863619529	1677.7572617583	PREP
ENSG00000085382	0.231418192025674	0.0385412238575299	0.109021504125044	897.073023071011	669.533291853941	842.366067400083	764.522984879862	686.931269117584	602.560382424169	HACE1
ENSG00000085415	-0.430145072514061	1.23239525878475e-09	3.10638548168682e-08	1895.93481970363	1599.69028120807	1701.44184675559	2379.39282520029	2311.92997025595	2316.12343940292	SEH1L
ENSG00000085433	-0.0719533202680462	0.45544375780557	0.631963153614907	545.093151876659	479.682408761129	521.932767548943	529.740442426434	548.4370616342	549.363200953784	WDR47
ENSG00000085449	0.186832946437909	0.00303662218325254	0.0145558869959828	2418.19684480012	2213.0546727387	2398.33512772019	2054.84048710291	2022.93872397396	2101.28866808021	WDFY1
ENSG00000085465	0.782230962296202	0.0438918670623552	0.120747148340694	35.1979871194352	31.4545841810576	33.4194239108551	20.7161066870672	24.0056626304532	13.2992953675963	OVGP1
ENSG00000085491	0.168096548277054	0.046340432915255	0.125748670660381	1399.35781223484	1177.30015077673	1447.84739472616	1213.37196309965	1134.72920664719	1237.85749190704	SLC25A24
ENSG00000085511	0.0319077032417743	0.638782749112995	0.779854275307791	1671.42873969859	1600.81365921454	1585.45678730027	1651.3696473405	1597.29985964169	1502.82037653838	MAP3K4
ENSG00000085514	-0.436407792993962	0.108820384949309	0.236226037854755	43.7596596620006	50.5520102909855	41.2828177722327	61.161838790389	52.6277988436859	69.5655449997343	PILRA
ENSG00000085552	-0.1834291588028	0.70675880257263	NA	25.685017627696	11.2337800646634	11.7950907920665	20.7161066870672	16.6193048980061	18.4144089705179	IGSF9
ENSG00000085563	0.439552647813963	0.000648328917968402	0.00399272146674556	372.908404076179	367.344608114495	363.681966088717	286.07956853569	224.360616123082	304.86077073413	ABCB1
ENSG00000085644	0.212529488812641	0.0661118124323728	0.163768333035094	503.236086113006	502.149968890456	455.093919727232	381.768251804525	490.269494491179	386.702588380876	ZNF213
ENSG00000085662	0.0414296605688371	0.483911749089839	0.656567659567065	3449.40273770465	3613.90704680223	3280.01816442716	3451.69796657373	3317.39791658532	3278.78781947277	AKR1B1
ENSG00000085719	0.0360124163075332	0.588704154088129	0.742071581965118	2012.94434445203	1805.26845639141	1853.79510281978	1885.16570852312	1811.50423388266	1838.37182889004	CPNE3
ENSG00000085721	-0.246355343630838	4.98115297988696e-05	0.00044190704379235	2109.97663326777	1959.1712432773	2074.95305517103	2444.50058907393	2428.265104542	2418.42571146135	RRN3
ENSG00000085733	0.0420344231463994	0.802538900296899	0.888718773300952	152.207511867828	217.935333254471	198.550694999786	155.864040788411	196.661774626405	198.46640779336	CTTN
ENSG00000085741	-1.20294483442331	5.07309299403087e-11	1.62099986417406e-09	74.2011620355662	79.7598384591104	96.3265748018764	169.674778579789	204.048132358852	202.558498675697	WNT11
ENSG00000085760	-0.0500017297076235	0.49650430695861	0.667226688279177	1765.6071376668	1658.10593754432	1500.92530329046	1713.5179674017	1641.61800603638	1744.25373859628	MTIF2
ENSG00000085788	0.248717707599812	0.000734215901441098	0.00441763172871489	2207.96021903268	1855.8204666824	2156.53576648282	1766.78795602559	1765.33949805487	1706.40189793466	DDHD2
ENSG00000085831	-1.13590920581832	0.103328258294619	NA	3.8051877966957	4.49351202586538	10.8121665593943	10.85129397894	24.9289573470091	6.13813632350596	TTC39A
ENSG00000085832	-0.161389820913863	0.0115877464984519	0.0430237256157996	2745.44299531595	2439.9770300449	2740.39276069012	3016.65972614532	2967.46921901064	2883.90104932722	EPS15
ENSG00000085840	-0.225620069739265	0.000254311148660793	0.00179339837444062	1741.82471393746	1722.13848391291	1707.33939215163	2042.01623058234	2034.01826057263	1970.34175984541	ORC1
ENSG00000085871	-0.210218478163122	0.00583866654572861	0.024821818289277	876.144490189185	899.825783179542	879.717188241626	1054.5484784988	1030.39690367638	986.193902643291	MGST2
ENSG00000085872	-0.0119916812352761	0.854668909409512	0.920887390151544	2103.31755462355	2297.30802322367	2156.53576648282	2093.3132566646	2297.15725479106	2217.91325822682	CHERP
ENSG00000085978	-0.000156142145012198	0.998611089847244	0.999580620671969	623.099501708921	667.286535841008	601.549630395391	648.118194923961	617.684165375892	625.066882277024	ATG16L1
ENSG00000085982	0.108324046567327	0.188460987424682	0.351351181203286	881.852271884229	912.182941250671	1004.548565791	890.792587543891	836.505013199638	869.569312496678	USP40
ENSG00000085998	-0.0846745861216792	0.255849677181648	0.433567699293449	1199.58545290832	1287.39119541043	1151.00427645916	1304.12824001442	1324.92791825771	1225.58121926002	POMGNT1
ENSG00000085999	-0.204899077591525	0.00296232044772513	0.0142776956463031	1300.42292952076	1262.67687926817	1266.98933591448	1531.01893230135	1468.03859932387	1415.86344528871	RAD54L
ENSG00000086015	-0.044618300553224	0.583157023787531	0.737884262609814	1149.1667146021	1375.01467991481	1238.48453316698	1211.39900055803	1326.77450769082	1339.13674124488	MAST2
ENSG00000086061	-0.165697671627294	0.00645530243987587	0.0269896393969817	8055.5825656048	7272.74921386311	7094.747111428	8781.65627277488	8055.74640195016	8318.19774107117	DNAJA1
ENSG00000086062	-0.00277889386376218	0.966879580097843	0.983810467414749	1432.65320545593	1384.00170396654	1443.91569779547	1413.62766107464	1454.18917857553	1401.54112720053	B4GALT1
ENSG00000086065	0.063287593804935	0.411789155318091	0.59197666432144	1135.84855731367	1099.78706833055	1021.25827774642	1002.26497114573	1036.85996669227	1078.26594749588	CHMP5
ENSG00000086102	-0.05347294509881	0.405487984698319	0.586023409943663	1618.15611054485	1730.00212995817	1670.97119554275	1715.49092994333	1735.79406712508	1755.50698852271	NFX1
ENSG00000086189	-0.2405723369471	0.0039749631625329	0.018105738800768	1962.52560614581	1499.70963863257	1736.82711913179	2057.79993091535	2087.56935413287	2002.05546418353	DIMT1
ENSG00000086200	-0.203028405882563	0.00946210881980326	0.0365597068381937	1280.4456935881	1093.04680029175	1187.37247306803	1437.30321157414	1310.15520279281	1355.50510477423	IPO11
ENSG00000086232	0.0332886014505848	0.51331661103579	0.681711504972949	5848.57364352129	5802.24740339867	5749.12383689975	5483.84938444794	5780.74822035644	5738.13443975749	EIF2AK1
ENSG00000086288	0.586647871838423	0.0305767059584855	0.0919069796353747	71.3472711880444	58.4156563362499	101.241195965237	62.1483200612017	47.0880305443505	45.0129997057104	NME8
ENSG00000086289	0.202970754871183	0.00376624212222034	0.0173509925741809	2109.97663326777	1900.75558694105	1992.38741962657	1671.09927275676	1855.82238027734	1689.01051168472	EPDR1
ENSG00000086300	0.373949078138545	2.40370270184398e-05	0.000233212299849908	1590.5684990188	1225.60540505478	1490.11313673107	1110.77791093513	1100.56730213462	1115.09476543692	SNX10
ENSG00000086475	-0.54057872879928	8.46131999925268e-19	7.60601307402701e-17	1958.72041834911	1798.52818835262	1918.66810217615	2744.390895401	2749.57166590345	2766.25343646002	SEPHS1
ENSG00000086504	-0.0790976521620266	0.331447320286484	0.515515625736388	1375.5753885055	1540.15124686536	1254.21132088974	1487.61375638559	1388.63525370006	1526.34989911182	MRPL28
ENSG00000086506	-0.577615935202216	0.202244037111342	0.368934660363746	12.366860339261	39.318230226322	11.7950907920665	24.6620317703181	36.0084939456798	32.7367270586985	HBQ1
ENSG00000086544	0.0560390937257672	0.743495761934233	0.852526664114528	196.918468479002	331.396511907571	207.397013093836	224.917729745301	242.8265104542	237.341271175564	ITPKC
ENSG00000086548	-0.74281046117068	0.0425582054326266	0.118061636264297	16.1720481359567	31.4545841810576	38.3340450742161	37.4862882908836	39.7016728119034	66.4964768379813	CEACAM6
ENSG00000086570	0.77749341376885	0.0866495651735755	NA	19.9772359326524	26.9610721551923	33.4194239108551	23.6755504995054	12.9261260317825	10.2302272058433	FAT2
ENSG00000086589	0.0700720287894728	0.246090290816223	0.422184331979728	2003.43137496029	1985.00893742603	1994.35326809191	1889.11163360637	1885.36781120713	1925.3287601397	RBM22
ENSG00000086598	-0.166873784618158	0.0180255045348901	0.0609233473770396	5677.34019266998	4704.70709108105	5763.86770038983	6014.57630814519	5977.40999498285	6140.18236894713	TMED2
ENSG00000086619	0.168651475343362	0.0652669469743966	0.162589880259089	735.352541711444	647.065731724614	762.749204553634	651.077638736399	633.380175557342	626.089904997608	ERO1B
ENSG00000086666	0.0229909984239472	0.732983497232222	0.845841755912088	2342.0930888662	2095.09998205973	2347.22306762123	2327.10931784722	2203.90448841891	2149.37073594767	ZFAND6
ENSG00000086712	-0.109984870372639	0.139514315625439	0.283278946606848	1274.73791189306	1131.24165251161	1201.13341232544	1304.12824001442	1250.14104621668	1342.20580940664	TXLNG
ENSG00000086730	-0.112305718164735	0.0425720041990235	0.118077964062793	5781.98285707912	6092.07892906698	5640.01924707313	6524.58712515537	6353.19094462109	6050.15636953571	LAT2
ENSG00000086758	-0.0980405414824461	0.0531770637433766	0.139628390846149	11292.8460836437	11875.2289063557	11294.7823576363	12372.4480985332	12668.5268058634	11840.464968043	HUWE1
ENSG00000086827	-0.0737650376925	0.347504278161524	0.532114811567599	1162.48487189054	1021.15060787791	1048.78015626125	1149.25068049683	1169.81440587632	1084.40408381939	ZW10
ENSG00000086848	0.0834622945710362	0.528176526286315	0.693850702107966	255.898879327786	277.474367597187	249.662755098741	229.850136099365	270.525351950876	237.341271175564	ALG9
ENSG00000087008	0.0255612076460115	0.830988051221852	0.906922385554114	412.862875941483	508.890236929254	383.340450742161	461.673234740356	397.016728119034	421.485360880743	ACOX3
ENSG00000087053	-0.106101508752731	0.125677623016242	0.262655769412718	1628.62037698576	1455.89789638038	1611.01281734975	1709.57204231845	1706.24863619529	1640.92844381726	MTMR2
ENSG00000087074	-0.0170489083606804	0.849436237271608	0.91790046582424	3125.01047803634	3638.62136294449	2783.64142692769	3103.47007797684	3604.5425734342	2947.32845800345	PPP1R15A
ENSG00000087076	0.663915268551838	0.000726122094034876	0.0043777212718097	123.66860339261	140.422250808293	123.848453316698	73.9860953109544	90.4828822224774	79.7957722055775	HSD17B14
ENSG00000087077	-0.119831201746081	0.122909469995705	0.258244876270898	1098.74797629588	1228.97553907418	1091.04589826615	1293.27694603548	1243.67798320079	1174.43008323081	TRIP6
ENSG00000087086	-0.0417583671809107	0.469100018084657	0.64366992826292	22396.3840744017	25620.8821934779	22612.1719726241	23861.0089784182	24507.9349562596	24328.5033182159	FTL
ENSG00000087087	-0.149480094295071	0.00528617892878774	0.0229637152766727	5934.19036894694	6228.00766784941	5962.41839538962	6951.73351541728	6722.50883124345	6425.60570799016	SRRT
ENSG00000087088	0.166177941231413	0.0162332731976394	0.0561634367389694	2027.21379868963	2311.91193730774	2208.63075081445	1886.15218979393	2040.48132358852	1904.86830572802	BAX
ENSG00000087095	0.0971507237281534	0.203426020989845	0.370230892207643	1496.39010105058	1350.30036377255	1445.88154626082	1442.23561792821	1251.98763564979	1321.74535499495	NLK
ENSG00000087111	-0.953726022745718	1.29919101039041e-40	5.38514673806823e-38	1068.30647392232	1206.50797894485	1139.20918566709	2262.98803524439	2257.45558197916	2085.94332727144	PIGS
ENSG00000087152	-0.0980709026115862	0.0745724875869166	0.179247851123062	2902.40699192965	2882.58796459264	2873.08753210086	3128.13210974715	3034.86973331922	3104.87395697343	ATXN7L3
ENSG00000087157	0.0422097919742249	0.549802501882587	0.711143298761947	1351.79296477615	1380.63156994714	1298.44291135999	1364.303597534	1265.83705639813	1283.89351433333	PGS1
ENSG00000087191	-0.186423311123248	0.000711208978706724	0.00429836386401852	3781.40537296635	3920.58924256754	3620.10994893174	4335.58518522193	4289.62725311868	4255.7745176308	PSMC5
ENSG00000087206	-0.0293112038359344	0.695035116050212	0.82032065187861	1158.67968409384	1172.80663875086	1109.72145868692	1240.0069574116	1157.81157456109	1113.04871999575	UIMC1
ENSG00000087245	0.307609748638509	0.00588779837423852	0.0249950860143349	529.872400689876	667.286535841008	535.693706806353	425.173427720285	473.650189593173	499.235087645152	MMP2
ENSG00000087253	-0.0416969093244458	0.580273258935776	0.736269547288599	3808.04168754322	3139.84152807343	3817.67771969886	3822.61492439931	3474.35801839982	3790.29917976493	LPCAT2
ENSG00000087263	-0.263350795073831	8.87598810054807e-05	0.00072178471082495	1677.13652139363	1501.9563946455	1598.23480232501	1901.93589012694	1876.13486404157	1960.11153263957	OGFOD1
ENSG00000087266	-0.126924119197612	0.0729137063479265	0.176539844916009	1412.67596952328	1561.49542898822	1583.49093883493	1598.09965871662	1710.86510977807	1665.48098911128	SH3BP2
ENSG00000087269	-0.209862062707175	0.000240795648240064	0.00170939708041781	3777.60018516966	3638.62136294449	3492.32979868436	4361.23369826306	4126.20408828828	4129.94272299893	NOP14
ENSG00000087274	0.227663744567211	2.59586428772488e-05	0.000249745241143976	6613.41639065713	6984.04106620126	6334.94667957238	5678.18619479805	5640.40742343994	5701.30562181646	ADD1
ENSG00000087299	-0.038592312342606	0.645258915593422	0.784467454659038	803.845922051967	763.897044397114	848.263612796116	871.062962127637	795.880045671179	816.372131026293	L2HGDH
ENSG00000087301	0.129772229304072	0.167487236020629	0.322524782023464	710.618821032922	638.078707672884	670.354326682446	671.793745423466	591.831913312327	583.122950733067	TXNDC16
ENSG00000087302	-0.32026918506521	7.17944123782888e-07	1.07886829960607e-05	2377.29107598564	2527.60051454927	2202.73320541842	2954.51140608411	3019.17372313777	2896.17732197423	RTRAF
ENSG00000087303	-0.0871096939227405	0.827361655681113	0.904527117449891	24.7337206785221	24.7143161422596	20.6414088861164	19.7296254162545	23.0823679138973	31.7137043381141	NID2
ENSG00000087338	-0.518407472960113	2.0050607533984e-11	6.90981906748519e-10	1483.07194376215	1242.45607515178	1513.7033183152	2065.69178108185	2027.55519755674	1984.6640779336	GMCL1
ENSG00000087365	0.0199727116482226	0.734484665817868	0.846657410840805	8097.43963136845	8889.29016516818	7811.29887704604	8235.14564874463	8349.35412181493	7867.04472129348	SF3B2
ENSG00000087448	0.0312918453288713	0.673644596755365	0.805329648516548	1335.62091664019	1251.44309920351	1435.06937970142	1306.10120255605	1354.47334918749	1276.73235528924	KLHL42
ENSG00000087460	0.188796042855138	0.000140488797369076	0.00108172024475818	22952.8927896685	24419.9911045654	22401.8261868323	20377.7436111785	20589.4721791964	20244.5966176433	GNAS
ENSG00000087470	-0.212061683912951	0.000787227028020875	0.00467449331958914	4383.57634179345	3848.69305015369	4450.68092553976	4950.16301693826	4784.51322119263	4962.68321755457	DNM1L
ENSG00000087502	-0.365571515193202	0.000181264641612095	0.00134434939469964	1033.10848680288	757.156776358316	963.265748018764	1220.27733199534	1195.66665793988	1136.57824256919	ERGIC2
ENSG00000087586	-0.242218310948205	0.00121590060858432	0.00680813091230588	1922.5711342805	1717.64497188704	1731.91249796843	2226.48822822432	2200.21130955269	1928.39782830146	AURKA
ENSG00000087589	-0.50578092606836	0.0114513479298995	0.0426127216483692	84.6654284764793	88.7468625108412	86.4973324751543	105.553495976962	142.187386349607	120.716681028951	CASS4
ENSG00000087842	-0.0505340454644798	0.762451405267624	0.8637358160154	150.30491796948	137.052116788894	144.489862202815	164.742372225725	147.727154648943	135.038999117131	PIR
ENSG00000087884	0.299220116072038	0.0325681451829811	0.0964441084382703	241.629425090177	234.786003351466	231.970118910641	199.269216704171	174.502701429064	202.558498675697	AAMDC
ENSG00000087903	0.241283124981626	0.0831859100373749	0.194439246487736	336.759120007569	286.461391648918	275.218785148218	213.079954495549	273.295236100544	274.1700891166	RFX2
ENSG00000087995	-0.242088520340072	0.0125744964219352	0.0459719213181686	527.969806791528	476.31227474173	471.80363168266	610.631906633077	570.596134831541	565.731564483133	METTL2A
ENSG00000088002	0.4163096723564	0.421263751808454	NA	28.5389084752178	11.2337800646634	19.6584846534442	6.90536889568908	18.4658943311178	19.4374316911022	SULT2B1
ENSG00000088035	-0.153526001935957	0.175798006991001	0.333511831010914	561.265200012616	416.773240399014	546.505873365748	546.51062403025	548.4370616342	604.606427865337	ALG6
ENSG00000088038	0.0407474583721741	0.562919930976458	0.723317937658719	1591.51979596798	1796.28143233968	1597.25187809234	1617.82928413287	1582.5271441768	1642.97448925843	CNOT3
ENSG00000088053	-1.4628698696288	0.00109711403967873	0.00622003636021508	13.318157288435	6.74026803879806	18.675560420772	45.3781384573854	38.7783780953475	23.5295225734395	GP6
ENSG00000088179	-0.129882170822843	0.250904787005191	0.427756002388209	457.573832552658	369.591364127427	449.196374331199	434.051759157599	505.965504672629	458.314178821779	PTPN4
ENSG00000088205	-0.137358253148374	0.0292657882799485	0.0887457900656142	4251.34606585827	3668.95256911908	3977.89436962443	4446.07108755295	4420.73510286961	4224.06081329269	DDX18
ENSG00000088247	-0.142183590285094	0.00194558344952657	0.0100561123082215	12377.3246057019	12121.2486897719	12078.1729710761	13457.5774964272	13637.9862582471	13269.6277086993	KHSRP
ENSG00000088256	0.315503258600645	0.000808251444302446	0.00478220779218125	688.738991201922	627.968305614686	617.276418118147	495.213597947988	521.661514854079	538.109951027356	GNA11
ENSG00000088280	0.239595695461017	0.500483542567995	0.670230431906477	43.7596596620006	41.5649862392547	25.5560300494774	22.6890692286927	32.3153150794562	38.8748633822044	ASAP3
ENSG00000088298	0.34156666190385	3.60344456803024e-06	4.4921136043565e-05	1349.8903708778	1515.4369307231	1430.15475853806	1116.69679856001	1100.56730213462	1171.36101506905	EDEM2
ENSG00000088305	-0.256525853778933	3.89772914909473e-06	4.81074560486283e-05	4016.37571941231	4121.67390572502	3843.23374974833	4678.88066746476	4937.78014414091	4692.60521932031	DNMT3B
ENSG00000088325	-0.0616953314002119	0.351686717812403	0.536208153999865	7404.89545236983	6572.88471583458	6703.54326682446	7585.05449127905	7414.97986866037	6586.2202751219	TPX2
ENSG00000088340	-0.453702421644808	0.346440193485586	NA	9.51296949173925	19.0974261099278	18.675560420772	12.8242565205654	24.0056626304532	27.6216134557768	FER1L4
ENSG00000088356	0.0108562281675337	0.908285994165715	0.95182406713372	587.901514589486	543.714955129711	577.959448811258	601.753575195763	541.973998618309	554.478314556705	PDRG1
ENSG00000088367	0.200937689012601	0.506534504964155	0.675409515063454	39.9544718653049	52.7987663039182	42.265742004905	34.5268444784454	40.6249675284593	41.9439315439574	EPB41L1
ENSG00000088387	0.00101092317432058	0.996084001030852	0.99829172297551	86.5680223748272	101.104020581971	94.360726336532	84.8373892898944	91.4061769390333	105.371340220186	DOCK9
ENSG00000088448	0.127638219985348	0.0875764783466648	0.201513679242703	3313.36727397278	2835.40608832105	3564.08326766943	2970.29510641712	2934.23060921463	2990.29541226799	ANKRD10
ENSG00000088451	-0.182364617694591	0.0731699785876454	0.176843065979977	519.408134248963	444.857690560672	457.059768192577	566.240249446505	534.587640885862	513.557405733332	TGDS
ENSG00000088538	0.525691335728667	0.0359103441461829	0.10360329880149	82.7628345781315	66.2793023815143	91.4119536385154	45.3781384573854	65.5539248754683	56.266249632138	DOCK3
ENSG00000088543	0.350266513102037	0.0513736784888274	0.135981724193294	147.451027121958	174.123591002283	150.387407598848	105.553495976962	145.880565215831	117.647612867198	C3orf18
ENSG00000088682	-0.0636007143546584	0.408650558149621	0.589008837317124	1009.32606307353	1087.42991025942	1062.54109551866	1075.26458518587	1167.9678164432	1055.75944764303	COQ9
ENSG00000088727	0.0941320991405278	0.628863571180875	0.772242369447566	158.866590512045	201.084663157476	180.858058811686	153.891078246785	227.130500272749	123.785749190704	KIF9
ENSG00000088766	-0.143872329314015	0.159536604493484	0.311758610494769	797.186843407749	966.105085561056	843.348991632755	816.806492232937	1066.40539762206	993.355061687382	CRLS1
ENSG00000088808	0.0258794043697776	0.876105371814956	0.932899212054099	229.262564750916	162.88981093762	207.397013093836	232.809579911803	184.658943311178	172.890839778751	PPP1R13B
ENSG00000088812	-0.09108763968901	0.187350944456885	0.3497186381268	1567.73737223863	1715.39821587411	1650.32978665664	1716.47741121414	1686.85944714761	1850.64810153705	ATRN
ENSG00000088826	0.235483709267299	0.0352294088018609	0.101937800686711	506.089976960528	453.844714612403	426.589116979738	418.268058824596	404.403085851481	354.988884042762	SMOX
ENSG00000088827	-1.61050269818687	0.00499537044876864	NA	3.8051877966957	5.61689003233172	11.7950907920665	22.6890692286927	14.7727154648943	27.6216134557768	SIGLEC1
ENSG00000088832	-0.0738551407279142	0.173046080327495	0.330161566378582	6937.80865032544	6279.68305614686	6719.27005454722	7066.16534283155	7021.65631940756	6900.28825034129	FKBP1A
ENSG00000088833	-0.144263357461574	0.0134963071144122	0.0487042067137266	2552.32971463364	2493.89917435528	2445.51549088845	2725.64775125556	2848.36420057493	2704.87207322496	NSFL1C
ENSG00000088836	-0.174057081757756	0.533728686952728	0.698316481079229	54.2239261029137	37.0714742133894	49.1462116336104	55.2429511655126	51.70450412713	52.1741587498007	SLC4A11
ENSG00000088854	0.468732668354485	7.60075723385962e-06	8.66451485436618e-05	513.70035255392	622.351415582355	615.310569652802	424.186946449472	412.712738300484	427.623497204249	C20orf194
ENSG00000088876	-0.0571132660575386	0.595141554089798	0.747596790144622	397.642124754701	420.143374418413	429.537889677755	470.55156617767	426.562159048822	400.001883748472	ZNF343
ENSG00000088881	1.35251492914604	9.82696752137848e-05	0.000789225023433852	52.3213322045659	43.8117422521874	48.1632874009382	17.7566628746291	19.3891890476737	19.4374316911022	EBF4
ENSG00000088882	0.0673924775833592	0.278349775204031	0.457604399762233	3215.38368820787	3591.4394866729	3581.77590385753	3230.72616191168	3409.72738824091	3270.60363770809	CPXM1
ENSG00000088888	0.173440594909421	0.000858814375201956	0.00503347529723628	4294.1544285711	4395.7781393028	4410.3810320002	3888.70916954376	3819.67024239173	3907.94679263213	MAVS
ENSG00000088899	-0.113257444461969	0.752742340409814	0.858091764980538	19.9772359326524	32.577962187524	42.265742004905	37.4862882908836	34.161904512568	30.6906816175298	LZTS3
ENSG00000088930	0.0671711759070727	0.216282629275307	0.386557598999417	5258.76953503346	4858.60987796694	5068.94026789058	4934.37931660525	4824.21489400454	4739.66426446719	XRN2
ENSG00000088970	0.279778387820276	0.0188443252597594	0.0631473212499729	407.15509424644	460.584982651201	368.596587252078	309.755119035196	346.23551870846	361.127020366268	KIZ
ENSG00000088986	-0.0545593970993073	0.338669042986714	0.523038051751049	3259.14334786987	3313.96511907572	3115.8698175709	3451.69796657373	3341.40357921577	3267.53456954634	DYNLL1
ENSG00000088992	-0.128194027254742	0.122583539318245	0.257668907410459	1924.47372817885	2195.08062463524	1925.54857180486	1949.28699112595	2439.34464114067	2213.82116734448	TESC
ENSG00000089006	0.186504690397201	0.000619755893129834	0.00384692073098311	7766.38829305592	7687.27569824919	7655.01392405116	6614.35692079933	6504.61127813626	7189.80368026665	SNX5
ENSG00000089009	0.0635936821452373	0.173209469478502	0.330304371061751	34870.7409689194	35861.5961004251	33470.535970954	33155.6355120157	33134.2774930413	33417.0371678871	RPL6
ENSG00000089022	0.0691334022835235	0.381982230411852	0.564741785614353	1042.62145629462	985.202511670984	1110.7043829196	957.873313959157	1041.47644027505	993.355061687382	MAPKAPK5
ENSG00000089041	0.335877675874895	0.00146579480119111	0.00795504296351133	555.557418317572	595.390343427162	604.498403093408	472.524528719296	512.42856768852	404.093974630809	P2RX7
ENSG00000089048	-0.409300259729155	1.31044714061917e-05	0.000137514010072568	920.855446800359	712.221656099662	913.136612152481	1166.02086210064	1111.64683873329	1108.95662911341	ESF1
ENSG00000089050	0.0234759894285217	0.8256968723893	0.90368151407968	552.703527470051	448.227824580071	501.291358662826	456.740828386292	508.735388822297	514.580428453917	RBBP9
ENSG00000089053	-0.0792372195785694	0.12124912914241	0.255556389115468	4883.00724010976	5095.64263733134	4911.67239066302	5222.43184768257	5311.71450434605	5193.88635240663	ANAPC5
ENSG00000089057	0.101850624996552	0.11344144422702	0.243634604311399	1797.95123393872	1879.41140481819	1862.64142091383	1734.23407408877	1656.39072150127	1771.87535205205	SLC23A2
ENSG00000089060	-0.037230565212484	0.638279311798122	0.779719300382872	1115.87132138101	1016.65709585204	1019.29242928108	1049.61607214474	1149.50192211209	1035.29899323134	SLC8B1
ENSG00000089063	-0.128724763445694	0.0339512332308051	0.0994770273668508	2492.39800683568	2360.21719158579	2285.29884096288	2558.93241648821	2600.92121653795	2645.53675543107	TMEM230
ENSG00000089091	0.312015468139297	0.0840197726605007	0.195805567334061	162.671778308741	126.941714730697	156.284952994881	104.567014706149	126.491376168157	128.900862793625	DZANK1
ENSG00000089094	-0.0050825138933229	0.926848782373548	0.96184974828417	3181.13699803761	3073.56222569192	3037.23587895712	3135.03747864284	3105.04013177747	3085.43652528233	KDM2B
ENSG00000089123	-0.171579202014895	0.149259593088033	0.296848147149091	283.48649085383	279.72112361012	271.28708821753	305.809193951945	313.920203629003	320.206111542894	TASP1
ENSG00000089127	0.496198785442172	0.000494859773104261	0.00319390031758727	252.09369153109	263.993831519591	249.662755098741	159.809965871662	201.278248209184	181.075021543426	OAS1
ENSG00000089154	-0.265871427251036	3.69250006650091e-07	5.88041472703592e-06	5742.02838521381	6079.72177099585	5743.22629150371	7106.61107493488	7171.23006348961	6836.86084166506	GCN1
ENSG00000089157	0.162134081782875	0.00305904034044208	0.0146398332136231	81258.8341014875	90768.9429224806	80649.9162149874	73754.2722123134	76262.2969980836	75796.7763908134	RPLP0
ENSG00000089159	-0.0323115301531887	0.622582778127851	0.768249630467472	1487.82842850802	1536.78111284596	1586.43971153294	1582.31595838361	1557.59818682979	1575.45498969986	PXN
ENSG00000089163	0.105194255699243	0.836898205540469	NA	12.366860339261	17.9740481034615	15.7267877227553	15.7837003330036	17.542599614562	9.20720448525895	SIRT4
ENSG00000089177	0.178797917841693	0.0889278686892417	0.203774824413523	562.21649696179	662.793023815143	608.430100024097	583.996912321134	473.650189593173	561.639473600796	KIF16B
ENSG00000089195	-0.267736341599907	0.000963337783593674	0.00557599938199566	901.829507816881	922.293343308869	923.948778711876	1200.54770657909	1081.17811308695	1026.09178874608	TRMT6
ENSG00000089199	-0.605782279065289	0.319967807566956	NA	7.6103755933914	8.98702405173075	9.82924232672208	21.70258795788	8.30965244900303	10.2302272058433	CHGB
ENSG00000089220	-0.103277151808874	0.0989853061096857	0.221079980409233	5042.82512757098	5640.48097046751	4865.47495172743	5492.72771588526	5741.04654754454	5462.94132792031	PEBP1
ENSG00000089234	0.179450404556434	0.0220749763348909	0.0714633861143571	1157.72838714467	1197.52095489312	1072.37033784538	951.95442633428	1047.01620857438	1026.09178874608	BRAP
ENSG00000089248	0.143670851146673	0.0235220529905718	0.0751919611665193	5390.99981096863	5835.94874359266	4950.00643573724	4883.08229052299	4965.47898563759	4790.8154004964	ERP29
ENSG00000089280	-0.201696240679653	4.05524010949627e-05	0.000366519036425823	16963.5271976694	18065.0417219853	16888.6041657739	20063.0560857892	20175.8361461794	19463.0072591168	FUS
ENSG00000089289	0.437607818163975	2.40976348573804e-08	4.71896203860671e-07	2058.60659801237	2318.65220534653	1863.62434514651	1503.39745671859	1553.90500796357	1547.83337624409	IGBP1
ENSG00000089327	0.185975408370473	0.00336388899078004	0.0157933608900947	4344.57316687732	4937.24633841958	4295.37889677755	3905.47935114758	4060.65016341281	3964.21304226427	FXYD5
ENSG00000089335	0.131480609525288	0.113470257194222	0.243661415722001	1446.92265969354	1244.70283116471	1281.73319940456	1166.02086210064	1143.96215381275	1320.72233227437	ZNF302
ENSG00000089351	0.161784072842695	0.0420555869793903	0.116949956933742	2037.67806513055	2454.58094412896	2134.91143336404	1810.19313194135	2090.33923828254	2019.44685043346	GRAMD1A
ENSG00000089472	-0.839585237349915	0.00602204124084868	0.025431694361293	27.5876115260438	40.4416082327884	33.4194239108551	46.3646197281981	74.7868720410273	59.335317793891	HEPH
ENSG00000089486	-0.265335016123567	0.000321371177713484	0.00219977096965165	1187.21859256906	1357.04063181134	1206.0480334888	1474.78949986502	1532.66922948278	1495.65921749429	CDIP1
ENSG00000089505	-0.0682830969876559	0.74811851834402	0.855434829940956	96.0809918665664	78.6364604526441	98.2924232672208	103.580533435336	79.4033456238067	104.348317499601	CMTM1
ENSG00000089558	-0.738886211678778	0.197060386729392	NA	3.8051877966957	14.6039140840625	12.7780150247387	22.6890692286927	17.542599614562	11.2532499264276	KCNH4
ENSG00000089597	-0.0862844428909876	0.0998586581344391	0.222401626370463	15340.6146023787	16184.5069391606	14713.3928388703	16715.9251339216	16505.7396478697	15861.96728266	GANAB
ENSG00000089639	0.148539478708739	0.029017026602296	0.0882037219310371	2034.82417428303	2233.27547685509	1948.15582915632	1847.67942023224	1855.82238027734	1901.79923756626	GMIP
ENSG00000089682	-0.00326913534390244	0.975001770732578	0.987308389174235	794.332952560227	622.351415582355	837.451446236721	775.374278858802	707.243752881813	780.566335805842	RBM41
ENSG00000089685	-0.273934668239373	1.95259387929866e-05	0.000194893684728392	2804.42340616473	2619.71751107951	2831.80471432863	3427.03593480341	3457.73871350182	3098.73582064993	BIRC5
ENSG00000089693	-0.0985045300886908	0.107819091196025	0.234666930984114	2977.55945091439	3158.93895418336	3077.53577249668	3498.06258630193	3190.90654041716	3174.43950197317	MLF2
ENSG00000089723	0.240734903550649	0.298314286661025	0.479423347932775	78.0063498322619	83.1299724785095	70.770544752399	61.161838790389	68.323809025136	66.4964768379813	OTUB2
ENSG00000089737	-0.219685207753008	0.000213301248236781	0.00154433829509425	3744.30479194857	3848.69305015369	3462.84207170419	4385.89573003338	4336.71528366302	4148.35713196945	DDX24
ENSG00000089775	-0.104538265645283	0.396933000718726	0.578364831239608	357.687652889396	343.753669978701	460.991465123266	387.687139429401	426.562159048822	436.830701689508	ZBTB25
ENSG00000089818	-0.215796081373287	0.0169359507829327	0.0581095096764595	611.683938318834	576.292917317235	572.061903415225	723.090771505728	662.92560648713	658.826632056307	NECAP1
ENSG00000089820	0.0734392861024334	0.156609564534002	0.307450062093985	6257.63133166608	6641.41077422903	6449.94881479503	6121.11628539296	6281.17395672973	5982.63686997715	ARHGAP4
ENSG00000089847	-0.0529771226217537	0.917236168580427	NA	13.318157288435	14.6039140840625	28.504802747494	12.8242565205654	33.2386097960121	12.2762726470119	ANKRD24
ENSG00000089876	-0.0266699857325659	0.728219274061161	0.842946456301696	1040.71886239627	1069.45586215596	970.14621764747	1031.85940927011	1083.94799723662	1019.95365242257	DHX32
ENSG00000089902	-0.168702816717104	0.00562011050517326	0.0241055731411887	1972.03857563755	2004.10636353596	1931.44611720089	2153.48861418418	2269.45841329438	2215.86721278565	RCOR1
ENSG00000089916	-0.00850884291854951	0.886957098463377	0.939264340591194	2848.18306582673	2660.1591193123	2885.8655471256	2895.32252983535	2768.03756023456	2783.64482270995	GPATCH2L
ENSG00000090006	0.011710445757422	0.870253392846879	0.930442677276003	1367.01371596293	1389.61859399887	1261.09179051844	1313.00657145174	1372.01594880206	1298.21583242151	LTBP4
ENSG00000090013	-0.209694525034081	0.0072928089966011	0.0297006811810266	1057.8422074814	1155.95596865387	1055.66062588995	1215.34492564128	1353.55005447094	1208.18983301009	BLVRB
ENSG00000090020	-0.000541806816751398	0.995676255817865	0.998208540538119	747.719402050705	872.864711024349	695.910356731923	693.496333381346	797.726635104291	823.533290070383	SLC9A1
ENSG00000090054	0.197349516282385	0.00867927386988981	0.0341540413202784	2135.66165089546	1862.5607347212	1899.00961752271	1818.08498210785	1594.52997549203	1734.02351139043	SPTLC1
ENSG00000090060	-0.275155781112951	1.40633833070289e-05	0.000146036051292613	6795.11410794935	5794.3837573534	6620.97763127999	7998.39014374958	7595.94563310532	7659.37110901486	PAPOLA
ENSG00000090061	-0.109754215928958	0.227449282849951	0.399528922741257	726.790869168879	674.026803879806	821.724658513966	821.738898587001	771.874383040726	807.164926541034	CCNK
ENSG00000090097	0.264946991257897	0.221755038917874	0.393136353894799	112.253040002523	110.091044633702	98.2924232672208	83.8509080190817	112.641955419819	69.5655449997343	PCBP4
ENSG00000090104	-0.731814575714351	0.000206992290296328	0.00150523340926014	108.447852205827	155.026164892355	144.489862202815	156.850522059223	273.295236100544	245.525452940239	RGS1
ENSG00000090238	0.576365888437368	0.0161858625494742	0.0560513903372601	536.531479334094	760.526910377715	492.445040568776	324.552338097387	444.104758663384	430.692565366002	YPEL3
ENSG00000090263	0.0154039220925395	0.854980675063383	0.921043938214282	995.056608835926	943.637525431729	845.314840098099	936.170726001277	880.823159594321	938.111834775828	MRPS33
ENSG00000090266	-0.0194934600884745	0.782411975787234	0.87592181284181	1314.69238375836	1319.96915759795	1284.68197210258	1313.99305272255	1390.48184313317	1266.5021280834	NDUFB2
ENSG00000090273	-0.255108503394452	5.22142525859972e-06	6.25313866041934e-05	3625.39267330183	3689.17337323547	3472.67131403091	4154.07263139239	4287.78066368556	4430.71140285072	NUDC
ENSG00000090316	-0.0907234896369224	0.141068222433178	0.28515578639229	1855.02905088915	1882.78153883759	1842.00001202772	2034.12438041584	1969.38763041372	1937.60503278672	MAEA
ENSG00000090339	-0.477210930430496	0.000326184990356164	0.00222761209432251	265.411848819525	231.415869332067	211.328710024525	297.917343785443	352.698581724351	335.551452351659	ICAM1
ENSG00000090372	0.137308063207093	0.0348406443280821	0.101323737022733	2812.9850787073	3021.88683739447	2625.39062546747	2625.02666163266	2525.21104978037	2539.1423924903	STRN4
ENSG00000090376	-0.00294417751753791	0.964472638637195	0.982312518854974	2774.93320074034	2617.47075506658	3062.7919090066	2820.34995325358	2844.6710217087	2810.24341344515	IRAK3
ENSG00000090382	-0.492287446805101	1.10315020352069e-21	1.31689658695486e-19	13517.9296477615	13568.1595621005	14243.555055653	18847.7111601479	18970.0132463574	20322.3463444077	LYZ
ENSG00000090432	0.00733868926954157	0.934874476312993	0.966080120189923	695.398069846139	845.903638869157	765.69797725165	765.509466150675	761.718141158611	765.220994997077	MUL1
ENSG00000090447	-0.31836630451642	0.000397085068492404	0.00263393550144708	588.85281153866	643.695597705215	587.788691137981	736.901509297106	725.709647212931	806.14190382045	TFAP4
ENSG00000090470	-0.0291468154906246	0.72486020177279	0.840693605693578	1383.18576409889	1416.57966615406	1217.84312428087	1244.93936376566	1466.19200989076	1386.19578639176	PDCD7
ENSG00000090487	-0.025933134470824	0.719342749715095	0.837589159703555	2005.33396885863	1899.63220893459	2003.19958618596	1822.0309071911	2156.81645787456	2036.8382366834	SPG21
ENSG00000090520	-0.474202801307921	2.0357566246634e-12	8.07913839181575e-11	1909.25297699207	1705.28781381591	1941.27535952761	2651.66165594461	2579.68543805716	2491.06032462284	DNAJB11
ENSG00000090554	-0.0649539100619076	0.846642059455364	0.916085013406812	40.9057688144788	25.8376941487259	74.7022416830878	51.2970260822617	44.3181463946828	53.197181470385	FLT3LG
ENSG00000090565	0.172415392026274	0.0381868775021029	0.108310620451431	974.128075954099	1059.34546009776	1063.52401975133	888.819625002266	863.280559979759	996.424129849135	RAB11FIP3
ENSG00000090581	0.194845098616342	0.0127704340626849	0.0465121838133717	1153.92319934797	1310.98213354622	1147.07257952847	1079.21051026912	1041.47644027505	1032.22992506959	GNPTG
ENSG00000090612	-0.0254508382895209	0.796472937882517	0.884561564385451	621.196907810573	566.182515259037	703.773750593301	667.847820340215	651.84606988846	606.652473306506	ZNF268
ENSG00000090615	-0.107474507074053	0.191677178195117	0.355481836071033	1117.77391527936	1381.7549479536	1207.03095772147	1287.35805841061	1347.08699145505	1354.48208205365	GOLGA3
ENSG00000090621	-0.530475126027291	1.05020752142763e-22	1.38683156059674e-20	4261.81033229918	4342.97937299889	4242.30098821325	5918.88762487635	6435.36417439457	6199.51768674102	PABPC4
ENSG00000090661	0.144624281493903	0.0710359121165004	0.173032628240682	996.0079057851	1087.42991025942	1036.00214123651	920.387025668273	1004.54465161281	894.121857790702	CERS4
ENSG00000090674	0.205826997236834	0.127748478339432	0.265786587791659	273.022224412917	326.902999881706	335.177163341223	291.011974889754	287.144656848882	231.203134852058	MCOLN1
ENSG00000090686	-0.0802766268026816	0.162949669284585	0.316441302064625	5489.93469368272	4869.8436580316	5146.59128227168	5457.214390136	5396.65761826919	5544.78314556705	USP48
ENSG00000090776	0.171139642364969	0.223042596335332	0.394942487895072	279.681303057134	277.474367597187	295.860194034335	301.863268868694	241.903215737644	213.811748602124	EFNB1
ENSG00000090857	-0.0842149883280129	0.158063049899699	0.309611030533382	2633.18995531342	2811.81515018526	2864.24121400681	2897.29549237698	3010.86407068876	2898.2233674154	PDPR
ENSG00000090861	0.0412870098334047	0.433123581291311	0.61183102290159	6295.68320963304	6421.22868496162	5970.28178925099	6166.49442385035	6058.65993003976	5932.50875666851	AARS
ENSG00000090863	0.0268127363314083	0.661381526120018	0.796608513039456	2519.03432141255	2648.92533924764	2712.87088217529	2570.77019173796	2675.70808857898	2486.9682337405	GLG1
ENSG00000090889	0.0276530631653448	0.70271065945123	0.826112696788092	2438.17408073277	2366.95745962459	2073.97013093836	2342.89301818022	2271.30500272749	2133.00237241832	KIF4A
ENSG00000090905	0.270657894706058	8.93641933817253e-05	0.000725907726533535	2114.73311801364	2090.60647003387	2265.64035630944	1872.34145200255	1661.93048980061	1832.23369256653	TNRC6A
ENSG00000090924	0.123042334472277	0.12515840265075	0.261997719189505	1160.58227799219	1309.85875553976	1180.49200343932	1203.50715039153	1075.63834478761	1071.10478845179	PLEKHG2
ENSG00000090971	0.197251857878139	0.0592643179122535	0.15109211547696	478.502365434484	506.643480916321	465.906086286627	391.633064512652	416.405917166707	457.291156101194	NAT14
ENSG00000090975	-0.117897483748523	0.120256103657809	0.254137031409407	1082.57592815993	1194.15082087372	1116.60192831563	1287.35805841061	1228.90526773589	1163.17683330438	PITPNM2
ENSG00000090989	0.0929112492440195	0.171477911402258	0.327936790004187	1561.07829359441	1512.0667967037	1649.34686242397	1511.2893068851	1475.42495705632	1442.4620360239	EXOC1
ENSG00000091009	-0.375692771916468	0.073768163300001	0.177911341393891	656.394894930008	432.500532489542	682.149417474513	806.94167952481	787.570393222176	704.862654482602	RBM27
ENSG00000091039	0.0636014301555958	0.441385550393478	0.619775588874704	4952.45191739945	3759.94618764285	4795.6873312077	4417.46313069939	4166.82905581674	4346.82353976281	OSBPL8
ENSG00000091073	0.297787791213283	0.0323421014724527	0.0958698526364598	260.655364073655	375.208254159759	331.245466410534	270.295868202687	252.982752336314	261.893816469588	DTX2
ENSG00000091106	-0.410951357205387	0.0435370932917641	0.120040743920862	88.470616273175	84.2533504849758	88.4631809404987	132.188490288905	96.0226505218128	119.693658308366	NLRC4
ENSG00000091127	-0.530973290453784	3.15484652185697e-11	1.04950955404754e-09	840.94650306975	797.598384591104	774.5442953457	1237.04751359916	1139.34568022997	1111.00267455458	PUS7
ENSG00000091128	-0.0264636838285325	0.965557829671726	NA	16.1720481359567	4.49351202586538	12.7780150247387	9.86481270812726	8.30965244900303	16.3683635293492	LAMB4
ENSG00000091129	0.426283792990717	0.371925264271454	0.55555109793573	36.1492840686092	30.3312061745913	11.7950907920665	18.7431441454418	11.0795365986707	28.6446361763612	NRCAM
ENSG00000091136	-0.0417253421223425	0.897136568049744	0.946082817557476	52.3213322045659	41.5649862392547	30.4706512128385	44.3916571865727	51.70450412713	31.7137043381141	LAMB1
ENSG00000091140	-0.619694300879617	6.88109919805207e-21	7.54998251715684e-19	2626.53087666921	2260.23654901028	2499.57632368543	3942.96563943846	3699.64192923946	3713.57247572111	DLD
ENSG00000091157	-0.0261356075705546	0.731728068702559	0.844981136138337	1219.56268884097	1063.83897212363	1168.69691264726	1146.29123668439	1178.12405832532	1193.86751492191	WDR7
ENSG00000091164	-0.019226403217626	0.757911022085767	0.861286137503907	1995.82099936689	2010.84663157476	1899.00961752271	1942.38162223026	2022.0154292574	2019.44685043346	TXNL1
ENSG00000091181	0.474307281966047	0.000197295136173622	0.00144528130681531	289.194272548873	312.299085797644	316.501602920451	209.134029412298	226.207205556194	225.064998528552	IL5RA
ENSG00000091262	0.515497653018697	0.059420309186231	0.151438062113909	53.2726291537398	75.2663264332451	61.9242266583491	39.459250832509	44.3181463946828	49.1050905880477	ABCC6
ENSG00000091317	-0.092545676072157	0.239094436327061	0.414086255672285	3542.6298387237	2954.48415700649	3810.79725007015	3806.83122406631	3597.15621570176	3591.83277197157	CMTM6
ENSG00000091409	0.108039866972216	0.130966186266789	0.270863122865283	1816.9771729222	1580.59285509815	1737.81004336446	1637.55890954912	1594.52997549203	1535.55710359708	ITGA6
ENSG00000091428	0.184096459674752	0.605185335896479	0.755317462549955	33.2953932210874	35.948096206923	28.504802747494	21.70258795788	30.4687256463444	33.7597497792828	RAPGEF4
ENSG00000091436	-0.223083538919043	0.000998980583328634	0.00575329535485522	2463.85909836047	2207.43778270637	2579.19318653187	2741.43145158856	2912.99483073384	2812.28945888632	MAP3K20
ENSG00000091483	-0.18268829645368	0.0108348931678616	0.0407770735437455	2680.75480277212	2529.84727056221	2277.43544710151	2897.29549237698	2951.77320882919	2648.60582359282	FH
ENSG00000091490	0.345672096808163	1.4199511896921e-07	2.44005379557597e-06	1785.58437359946	1812.00872443021	1746.65636145851	1427.43839886601	1427.41363179541	1349.36696845073	SEL1L3
ENSG00000091527	-0.266725347059606	7.02866578306253e-07	1.06263172051529e-05	5939.89815064199	5525.89641380795	5488.64891524161	6946.80110906321	6757.59403047257	6695.68370622442	CDV3
ENSG00000091536	0.538488302741388	0.374273724412242	NA	5.70778169504355	44.9351202586538	12.7780150247387	20.7161066870672	9.23294716555892	13.2992953675963	MYO15A
ENSG00000091542	-0.121907360812493	0.116775234636274	0.248931435891783	1116.82261833019	1184.04041881553	1199.16756386009	1161.08845574658	1316.6182658087	1329.92953675963	ALKBH5
ENSG00000091592	0.516689856997823	4.30708696119445e-10	1.17281663567415e-08	964.61510646236	1084.05977624002	1002.58271732565	683.631520673219	733.096004945378	714.06985896786	NLRP1
ENSG00000091622	-0.398888015621159	0.386912253829675	NA	16.1720481359567	16.8506700969952	14.7438634900831	22.6890692286927	13.8494207483384	26.5985907351925	PITPNM3
ENSG00000091640	-0.445208658642874	2.63656440233811e-09	6.30493814289892e-08	847.605581713967	893.085515140744	909.204915221793	1230.14214470347	1178.12405832532	1198.98262852483	SPAG7
ENSG00000091651	-0.287954974025996	0.000188858566554712	0.00139443222668452	1243.34511257032	1177.30015077673	1412.46212234996	1580.34299584199	1569.60101814502	1532.48803543532	ORC6
ENSG00000091732	-0.108741369520358	0.216405151257174	0.38673025952809	644.028034590747	663.916401821609	609.413024256769	706.320589901912	699.857395149366	659.849654776891	ZC3HC1
ENSG00000091831	0.607264752641586	0.0780833625037857	0.185594127951814	39.0031749161309	43.8117422521874	33.4194239108551	27.6214755827563	24.0056626304532	24.5525452940239	ESR1
ENSG00000091844	0.0653737431103833	0.788883913545769	0.879734381431131	132.230275935176	71.896192413846	106.155817128598	77.9320203942053	130.184555034381	89.0029766908365	RGS17
ENSG00000091879	-0.119069632261283	0.21006050474177	0.379206732610294	638.320252895704	558.318869213773	583.856994207292	646.145232382335	603.834744627553	686.448245512084	ANGPT2
ENSG00000091947	0.244425865646783	0.00180363521104337	0.00947767268341182	1036.91367459958	1100.91044633702	1017.32658081574	858.238705607071	872.513507145318	931.973698452322	TMEM101
ENSG00000091972	0.955845623521756	6.37095459976996e-16	4.3212447517167e-14	499.430898316311	549.331845162042	492.445040568776	258.458092952934	300.070782880665	234.272203013811	CD200
ENSG00000092010	0.0874391467278671	0.257230516248155	0.43489618892533	3809.94428144157	4205.92725620999	3363.5667242043	3833.46621837825	3407.8807988078	3466.0009773397	PSME1
ENSG00000092020	-0.0254402667777952	0.762130750615988	0.863516709240074	1437.4096902018	1182.91704080906	1429.17183430539	1290.31750222305	1431.10681066163	1403.5871726417	PPP2R3C
ENSG00000092036	0.108355241935773	0.132322157107303	0.272835598777833	1894.03222580528	1800.77494436555	1665.07365014672	1745.08536806771	1578.83396531058	1649.11262558194	HAUS4
ENSG00000092051	-0.342396647879385	0.247443437807693	0.423677679743706	44.7109566111745	40.4416082327884	32.4364996781829	44.3916571865727	54.4743882767976	50.128113308632	JPH4
ENSG00000092067	-0.302539538229727	0.199387330656599	0.365236673699703	69.4446772896965	88.7468625108412	88.4631809404987	110.485902331025	70.1703984582478	123.785749190704	CEBPE
ENSG00000092068	-0.0056944853255305	0.981870195632557	0.990499395567132	111.301743053349	105.597532607836	54.0608327969715	98.6481270812726	95.0993558052569	77.7497267644089	SLC7A8
ENSG00000092094	0.0259052625397603	0.682630629125601	0.811277918507719	1757.99676207341	1842.3399306048	1841.01708779505	1744.0988867969	1819.81388633166	1779.03651109615	OSGEP
ENSG00000092096	-0.209529223686164	0.0949309160507063	0.214208245774783	244.483315937699	256.130185474326	244.74813393538	277.201237098376	280.681593832991	303.837748013545	SLC22A17
ENSG00000092098	0.189168588795791	0.0348487535123384	0.101327572079328	912.293774257794	1006.54669379384	903.307369825759	734.928546755481	878.976570161209	859.339085290835	RNF31
ENSG00000092108	0.165520171311753	0.0555328501419124	0.144140057369563	1367.9650129121	1182.91704080906	1358.40128955299	1283.41213332736	1062.71221875583	1142.71637889269	SCFD1
ENSG00000092140	-0.110109042211833	0.199016787519374	0.364910018309415	1411.7246725741	1114.39098241461	1387.88901653316	1417.57358615789	1398.79149558218	1412.79437712696	G2E3
ENSG00000092148	0.00536195745172469	0.916041126365365	0.956400744167135	6415.54662522895	6139.26080533857	6203.23483239431	6346.03401513826	6272.86430428073	6070.6168239474	HECTD1
ENSG00000092199	-0.149091943835656	0.00589287107038656	0.0250023946864681	26049.3643592296	25122.1023586069	23311.0311020541	28448.1468876974	26789.3962008692	27354.6045257043	HNRNPC
ENSG00000092200	-0.422337223677395	0.366495409520924	NA	29.4902054243917	11.2337800646634	11.7950907920665	22.6890692286927	27.6988414966768	20.4604544116865	RPGRIP1
ENSG00000092201	-0.255790367616214	2.08285139738621e-06	2.79248055272211e-05	11525.9138361913	11039.4356695448	10623.4451067212	13850.1970422107	12851.3391597415	12926.9150973036	SUPT16H
ENSG00000092203	-0.0572685527367251	0.369194114290245	0.553290606953804	1803.65901563376	1774.93725021682	1784.99040653273	1829.92275735761	1808.73434973299	1943.74316911022	TOX4
ENSG00000092208	-0.357153512322765	0.00303001553305836	0.0145335557005133	292.048163396395	281.967879623052	274.235860915546	365.984551471521	327.769624377342	393.863747424966	GEMIN2
ENSG00000092295	0.395228396412796	0.311371574530363	0.494285812249156	53.2726291537398	22.4675601293269	30.4706512128385	20.7161066870672	25.852252063565	34.7827724998671	TGM1
ENSG00000092330	0.17061411058541	0.0241557539738224	0.0768390877845615	1282.34828748645	1436.80047027045	1269.93810861249	1225.20973834941	1163.35134286042	1152.94660609854	TINF2
ENSG00000092421	0.240418297229703	0.281794100794049	0.461725219287229	98.9348827140882	137.052116788894	104.189968663254	75.9590578525799	124.644786735045	85.9339085290835	SEMA6A
ENSG00000092439	-0.014354222192003	0.848274239541334	0.916981791225577	3706.25291398161	3083.67262775011	3602.41731274364	3713.1155033391	3238.91786567807	3549.88884042762	TRPM7
ENSG00000092445	-0.039639192309891	0.69100791747018	0.816859711993189	473.745880688615	544.838333136177	476.718252846021	523.821554801557	508.735388822297	502.304155806905	TYRO3
ENSG00000092470	-0.229454562053911	0.00107080859907442	0.00609405259930909	1542.05235461093	1497.46288261964	1517.63501524589	1921.66551554319	1712.71169921118	1709.47096609641	WDR76
ENSG00000092529	0.253459721290831	0.375599618349808	0.558793370390413	42.8083627128266	61.7857903556489	64.8729993563658	40.4457321033218	44.3181463946828	57.2892723527223	CAPN3
ENSG00000092531	-0.0619278607686895	0.37881427870895	0.561747649533777	2791.1052488763	2693.86045950629	2770.86341190296	3150.82117897585	2608.30757427039	2861.39454947436	SNAP23
ENSG00000092621	0.0460761619215209	0.443702881722733	0.621494009303979	3978.32384144535	4308.15465479843	4205.93279160438	4240.88298322391	4034.79791134925	3820.98986138246	PHGDH
ENSG00000092758	-0.994384447981593	0.0163499664348225	0.0565016672395602	18.0746420343046	21.3441821228605	12.7780150247387	35.5133257492581	45.2414411112387	22.5064998528552	COL9A3
ENSG00000092820	0.0684015549219906	0.201698394265009	0.36843474589576	6869.31526998491	6724.54074670754	6410.63184548814	6573.911188696	6343.03470273898	6160.64282335882	EZR
ENSG00000092841	-0.0851060148086882	0.144559684570631	0.290130411992328	7159.46083948296	8066.97746443482	7180.26151967048	7964.84978054195	7754.75232435294	8044.02765195457	MYL6
ENSG00000092847	0.124700630592613	0.0392044457004553	0.110462375140142	2041.48325292724	2090.60647003387	2051.3628735869	1892.07107741881	1865.97862215946	1913.05248749269	AGO1
ENSG00000092853	-0.454672464712826	3.63944934010259e-09	8.49888310688747e-08	1573.44515393367	1371.64454589541	1581.52509036958	2226.48822822432	1934.30243118459	2048.09148660982	CLSPN
ENSG00000092871	0.201013049370883	0.0261261429538361	0.0817304622970949	758.183668491618	707.728144073797	789.288158835783	623.456163153643	705.397163448702	633.251064041699	RFFL
ENSG00000092929	-0.119815875336571	0.018783251980231	0.062985097988541	6606.75731201291	7084.02170877677	6742.86023613135	7472.5956264064	7324.49698643789	7402.59240614819	UNC13D
ENSG00000092931	-0.0549931291671152	0.592100738905829	0.744972556229285	638.320252895704	535.851309084446	556.33511569247	563.280805634066	575.212608414321	661.89570021806	MFSD11
ENSG00000092964	0.0405298535092704	0.61237702431281	0.760603459030776	989.348827140882	1052.60519205896	1135.2774887364	1010.15682131223	1078.40822893728	999.493198010888	DPYSL2
ENSG00000092978	0.0996192810976367	0.37682852121031	0.560063266284885	488.966631875397	390.935546250288	494.410889034121	412.349171199719	424.71556961571	448.083951615935	GPATCH2
ENSG00000093000	0.0593424602103399	0.312877228168745	0.496095420118373	5820.98603199525	5105.75303938953	5567.28285385539	5326.99886238872	5231.38786400568	5275.72817005338	NUP50
ENSG00000093009	-0.198805045553279	0.00176128869804528	0.00928362767652127	1981.55154512929	1988.37907144543	1886.23160249797	2258.05562889033	2323.00950685462	2138.11748602124	CDC45
ENSG00000093010	-0.166801958118086	0.00766174748290854	0.0309163320551545	2826.30323599573	3171.29611225449	2851.46319898208	3318.52299501401	3382.02854674423	3227.63668344355	COMT
ENSG00000093072	0.172507011979794	0.0213271093082571	0.0696526866049055	1897.83741360198	2270.34695106848	2220.42584160652	1887.13867106474	1952.76832551571	1825.07253352244	ADA2
ENSG00000093144	-0.204453270751664	0.00276953861279157	0.013527677636686	1761.80194987011	1625.5279753568	1810.54643658221	2085.4214064981	1915.83653685348	1991.82523697769	ECHDC1
ENSG00000093167	0.19856970912975	0.00284373929979225	0.0138357606232475	2299.28472615338	2161.37928444125	2100.50908522051	1814.1390570246	1993.39329304417	1909.98341933094	LRRFIP2
ENSG00000093183	-0.011896391617812	0.8456981667343	0.915584999202585	2386.80404547738	2205.19102669343	2316.75241640839	2372.48745630461	2282.38453932617	2314.07739396175	SEC22C
ENSG00000093217	-0.0985727531186508	0.431739993837157	0.610540578851219	286.340381701351	283.091257629519	316.501602920451	317.646969201698	283.451477982659	348.850747719256	XYLB
ENSG00000094631	0.0539619860492807	0.408528932576952	0.588935246054804	1783.68177970111	1724.38523992584	1842.98293626039	1777.63925000453	1713.63499392774	1664.4579663907	HDAC6
ENSG00000094804	-0.247477317150305	7.69403523435313e-05	0.000640683000932017	2222.22967327029	1999.61285151009	2137.86020606205	2504.67594659351	2547.37012297771	2501.29055182868	CDC6
ENSG00000094841	0.0410575370032874	0.65912963310389	0.794878087900451	610.73264136966	554.948735194374	594.669160766686	543.551180217812	583.522260863324	585.168996174235	UPRT
ENSG00000094880	-0.18892102886335	0.00504580948080692	0.0221126487731574	1831.24662715981	1669.33971760899	1691.61260442887	2051.88104329047	1974.0041039965	1894.63807852217	CDC23
ENSG00000094914	-0.0624403615243056	0.354785114115144	0.538949757999203	1517.31863393241	1636.76175542146	1493.06190942908	1642.49131590319	1595.45327020858	1612.2838076409	AAAS
ENSG00000094916	-0.146642823625993	0.0222731584959643	0.0720667739021454	6615.31898455548	5851.67603568319	6847.0502047946	7171.71883880852	7390.97420602992	6821.51550085629	CBX5
ENSG00000094975	0.016705231883866	0.832630888766351	0.907547705722264	1572.4938569845	1397.48224004413	1714.21986178033	1592.18077109174	1558.52148154635	1482.35992212669	SUCO
ENSG00000095002	-0.123748383177646	0.0704259316595619	0.171967886143673	4482.51122450754	3719.50457941007	3962.16758190167	4568.39476513373	4351.48799912792	4338.63935799813	MSH2
ENSG00000095015	0.181999568080802	0.0172832713207339	0.0590297492899957	1230.97825223106	1118.88449444048	1135.2774887364	1014.10274639548	1068.25198705517	990.285993525629	MAP3K1
ENSG00000095059	0.157203847733595	0.0227594525677277	0.0733196354092472	1836.95440885485	2105.21038411793	1923.58272333951	1723.38278010983	1739.4872459913	1794.38185190491	DHPS
ENSG00000095066	0.190983896386058	0.0590662202109118	0.150690056075778	463.281614247701	456.091470625336	458.042692425249	407.416764845656	405.326380568037	393.863747424966	HOOK2
ENSG00000095139	-0.0692917340649131	0.19078719789154	0.354315689724649	4500.58586654184	4656.401836803	4755.38743766814	4984.6898614167	4819.59842042176	4791.83842321699	ARCN1
ENSG00000095209	-0.360984991980956	4.52585724496859e-05	0.000404642551284729	787.67387391601	669.533291853941	788.305234603111	1007.19737749979	970.382747100243	909.467198599467	TMEM38B
ENSG00000095261	-0.152154663985981	0.0577265889391862	0.148209938085089	1016.93643866693	905.442673211873	1057.6264743553	1109.79142966432	1131.03602778097	1073.15083389296	PSMD5
ENSG00000095303	-0.170499721952161	0.00214540111297805	0.0109261690811804	3637.75953364109	3880.14763433475	3595.53684311494	4113.62689928907	4190.83471844719	4199.50826799866	PTGS1
ENSG00000095319	-0.158155267496458	0.0129623966177072	0.0471078622331776	3576.87652889396	3983.49841092966	3715.45359950095	4121.51874945557	4464.12995454774	3990.81163299946	NUP188
ENSG00000095321	0.0711617839397031	0.428695873158969	0.608077857287087	836.19001832388	994.189535722715	928.863399875237	799.049829358308	922.371421839336	902.306039555377	CRAT
ENSG00000095370	0.226648690601107	0.0148215228494749	0.0524464699928539	1478.31545901628	1955.80110925791	1500.92530329046	1399.81692328326	1429.26022122852	1384.14974095059	SH2D3C
ENSG00000095380	-0.139147110094162	0.0536149952931058	0.140481643505483	1722.79877495398	1917.60625703805	1691.61260442887	2002.55697974983	2030.32508170641	1834.2797380077	NANS
ENSG00000095383	0.60442457288432	1.81573686918021e-05	0.000182946830262708	284.437787803004	335.890023933437	287.996800172957	178.553110017103	228.053794989305	189.259203308101	TBC1D2
ENSG00000095397	0.410184921021666	0.428711663650495	NA	18.0746420343046	16.8506700969952	14.7438634900831	13.8107377913782	7.38635773244714	16.3683635293492	WHRN
ENSG00000095464	-0.0749090742069213	0.884073456541165	NA	14.2694542376089	15.7272920905288	10.8121665593943	12.8242565205654	15.6960101814502	14.3223180881806	PDE6C
ENSG00000095485	-0.168250465335808	0.0508555274274436	0.135173883197776	849.508175612315	785.241226519975	870.870870147577	1025.94052164523	896.519169775771	895.144880511286	CWF19L1
ENSG00000095539	0.2228655039369	0.282320355500685	0.462048443541857	104.642664409132	142.669006821226	143.506937970142	131.202009018093	84.0198192065862	119.693658308366	SEMA4G
ENSG00000095564	-0.057477280671758	0.330002826385108	0.514287433453638	3001.34187464373	2809.56839417233	3040.18465165514	3134.05099737203	2985.93511334175	3094.64372976759	BTAF1
ENSG00000095574	-0.160996904768751	0.105423278808888	0.231240065616085	535.58018238492	489.792810819326	596.63500923203	633.32097586177	602.911449910998	579.030859850729	IKZF5
ENSG00000095585	0.231590873370116	0.0443032009589923	0.121479670104756	351.979871194352	342.630291972235	335.177163341223	291.011974889754	294.53101458133	291.561475366533	BLNK
ENSG00000095627	-0.979078304191232	0.0989658970075083	NA	5.70778169504355	7.86364604526441	8.84631809404987	12.8242565205654	12.9261260317825	18.4144089705179	TDRD1
ENSG00000095637	-0.065977125675106	0.524109873489508	0.690819497589475	471.843286790267	428.007020463677	496.376737499465	460.686753469543	517.968335987855	483.889746836387	SORBS1
ENSG00000095739	0.476670478321333	0.0569282767650902	0.146738087409054	84.6654284764793	101.104020581971	63.8900751236935	58.2023949779508	69.2471037416919	51.1511360292164	BAMBI
ENSG00000095787	-0.0393210897290302	0.444799498653292	0.622227254045601	4666.1115356981	4593.49266844088	4552.90504573767	4820.93397046179	4637.70936126025	4736.59519630544	WAC
ENSG00000095794	-0.0391105355316366	0.760148101692497	0.862341163035137	259.704067124482	267.36396553899	246.713982400724	246.620317703181	266.832173084653	281.33124816069	CREM
ENSG00000095906	-0.108860999148753	0.140938215358956	0.285008815501604	1293.76385087654	1498.5862606261	1352.50374415696	1484.65431257315	1528.97605061656	1451.66924050916	NUBP2
ENSG00000095917	0.312826188112754	9.75456321325123e-05	0.000783831945439606	878.998381036707	885.221869095479	923.948778711876	728.023177859792	707.243752881813	729.415199776625	TPSD1
ENSG00000095932	0.0899172845702605	0.20011933186647	0.366132990450155	1616.2535166465	1712.02808185471	1554.98613608743	1525.10004467647	1600.99303850792	1458.83039955325	SMIM24
ENSG00000095951	-0.0285433075139423	0.804179704442611	0.890143853226881	318.684477973265	321.286109849374	304.706512128385	322.579375555761	318.536677211783	322.252156984063	HIVEP1
ENSG00000096006	-1.51669600876188	4.43789156880342e-07	6.9634298622171e-06	34.2466901702613	21.3441821228605	26.5389542821496	92.7292394563962	83.0965244900303	60.3583405144753	CRISP3
ENSG00000096060	-0.649761603517145	8.4096558358988e-26	1.47633981627391e-23	4120.06708687227	3545.38098840778	3832.42158318894	6166.49442385035	5902.62312294182	5977.52175637422	FKBP5
ENSG00000096063	-0.208505144959399	0.000428850213359051	0.00281989824936944	2883.38105294617	2714.08126362269	2917.31912257111	3406.31982811634	3212.14231889795	3223.54459256122	SRPK1
ENSG00000096070	0.0735311616430735	0.315308539312639	0.498943162632365	1057.8422074814	1067.20910614303	1066.47279244935	1021.00811529117	984.232167848581	1028.13783418725	BRPF3
ENSG00000096080	-0.074113330066473	0.432018202752595	0.610702502981642	725.839572219705	640.325463685816	616.293493885475	743.806878192795	669.388669503022	675.194995585656	MRPS18A
ENSG00000096092	-0.595747831216276	2.59684957471787e-06	3.38429601344455e-05	334.856526109222	244.896405409663	311.58698175709	493.240635406363	435.795106214381	421.485360880743	TMEM14A
ENSG00000096093	0.493642188330524	8.19606248056598e-06	9.25125902685367e-05	441.401784416701	429.130398470143	489.49626787076	307.78215649357	321.30656136145	337.597497792828	EFHC1
ENSG00000096384	-0.137225464396323	0.00304330416508219	0.014583232097417	60363.5966128822	61231.964998461	57654.4037916211	66216.5688220334	66450.4440452441	64466.799760342	HSP90AB1
ENSG00000096401	-0.14333463917333	0.0281279687177268	0.0862567918631155	2871.96548955608	2626.45777911831	2484.83246019534	3001.86250708312	2886.21928395372	2930.9600944741	CDC5L
ENSG00000096433	0.251748672650377	0.0610614242232216	0.154434474678665	237.824237293481	293.201659687716	281.116330544252	228.863654828552	227.130500272749	225.064998528552	ITPR3
ENSG00000096654	0.107747410468049	0.290571704862809	0.471345904985633	508.94386780805	488.66943281286	492.445040568776	502.118966843677	428.408748481934	453.199065218857	ZNF184
ENSG00000096717	-0.185426247308512	0.0157556522921307	0.0548415776774374	1093.04019460084	969.475219580455	995.702247696947	1155.1695681217	1135.65250136375	1189.77542403957	SIRT1
ENSG00000096746	-0.392689087987917	1.50456286026452e-11	5.25786580816563e-10	8007.06642119693	7103.11913488669	7138.97870189825	9988.12286697885	9569.94973710182	9656.31145959546	HNRNPH3
ENSG00000096872	0.0666564741548204	0.519857264957851	0.687305808013705	576.485951199399	485.299298793461	506.205979826187	526.780998613996	466.263831860726	506.396246689242	IFT74
ENSG00000096968	0.252754286824338	0.000871715874528327	0.00509707847951085	1403.16300003154	1305.36524351389	1446.86447049349	1098.94013568538	1153.19510097831	1237.85749190704	JAK2
ENSG00000096996	0.154226410487633	0.270225694068471	0.448532570288067	252.09369153109	296.571793707115	232.953043143313	229.850136099365	216.050963674079	255.755680146082	IL12RB1
ENSG00000097007	0.100822846209894	0.103044711745386	0.227860935624989	2863.40381701351	3090.41289578891	2785.60727539304	2796.67440275408	2696.94386705976	2652.69791447516	ABL1
ENSG00000097021	-0.302786202077107	0.000500032387526129	0.00321998805766321	1035.01108070123	1288.5145734169	1036.00214123651	1345.56045338856	1420.02727406296	1372.89649102417	ACOT7
ENSG00000097033	0.197428508992577	0.000472701235258831	0.00307080880824217	4006.86274992057	3701.5305313066	3855.0288405404	3321.48243882645	3334.94051619988	3431.21820483983	SH3GLB1
ENSG00000097046	-0.298031724113304	0.000556532214093046	0.00351590757777156	1474.51027121958	1269.41714730697	1672.9370440081	1877.27385835662	1796.73151841777	1760.62210212563	CDC7
ENSG00000097096	-0.00826421798644645	0.973053350581563	0.985894856874658	61.8343016963051	58.4156563362499	80.5997870791211	69.0536889568908	61.8607460092448	71.6115904409029	SYDE2
ENSG00000099139	-0.0398189109463702	0.886347899028613	0.939152407108213	87.5193193240011	38.1948522198557	92.3948778711876	67.0807264152653	76.633461474139	81.8418176467462	PCSK5
ENSG00000099194	-0.309696105873534	4.43740450227836e-10	1.20172323018145e-08	16269.0804247725	14922.9534378989	15612.7685117654	19365.6138273246	19508.2940661094	19142.8011475739	SCD
ENSG00000099203	-0.00364114317329571	0.969798984616143	0.984511902064228	512.749055604746	521.247395000384	503.257207128171	515.929704635056	487.499610341511	538.109951027356	TMED1
ENSG00000099204	0.199710442860877	0.00112862285908315	0.00637204324753645	2548.52452683695	2381.56137370865	2571.3297926705	2172.23175832962	2137.42726882689	2225.07441727091	ABLIM1
ENSG00000099219	-0.284527142061043	7.40390948888057e-06	8.4659875396993e-05	2234.59653360955	2107.45714013086	1990.42157116122	2549.06760378008	2558.44965957638	2606.66189204887	ERMP1
ENSG00000099246	-0.413227543404031	5.38700987595826e-07	8.31281916949836e-06	1202.43934375584	960.488195528724	1078.26788324141	1428.42488013683	1453.26588385897	1439.39296786215	RAB18
ENSG00000099250	0.132083635653848	0.558021721211525	0.718819071470855	77.0550528830879	87.6234845043748	78.6339386137767	84.8373892898944	67.4005143085801	69.5655449997343	NRP1
ENSG00000099251	0.187890670204393	0.152879520169885	0.301834903410297	251.142394581916	255.00680746786	281.116330544252	236.755504995054	236.363447438308	217.903839484462	HSD17B7P2
ENSG00000099256	0.00255883223256445	0.982041369948036	0.99060510527713	351.028574245178	372.961498146826	393.169693068883	340.33603843039	374.857654921692	400.001883748472	PRTFDC1
ENSG00000099282	-0.373822025782334	0.211099448407402	0.380479986835891	73.2498650863922	35.948096206923	44.2315904702494	83.8509080190817	50.7812094105741	65.473454117397	TSPAN15
ENSG00000099284	0.339369970405598	0.000665960243380081	0.00407941656474448	577.437248148573	676.273559892739	624.156887746852	486.335266510674	529.971167303082	465.475337865869	H2AFY2
ENSG00000099290	0.0754619860991035	0.202620597115665	0.369440927438899	2545.67063598942	2528.72389255574	2436.6691727944	2428.71688874093	2308.23679138973	2391.82712072616	WASHC2A
ENSG00000099308	-0.121893345737183	0.208890872550445	0.377918234747543	499.430898316311	571.799405291369	520.94984331627	550.456549113501	605.681334060665	573.915746247808	MAST3
ENSG00000099326	0.156111442863299	0.0819081218659981	0.192205220079324	654.49230103166	707.728144073797	734.24440180614	611.61838790389	613.990986509668	655.757563894554	MZF1
ENSG00000099330	-0.0732173916786954	0.677291063231362	0.807941261934478	121.766009494262	185.357371066947	148.421559133503	162.7694096841	153.266922948278	161.637589852324	OCEL1
ENSG00000099331	-0.0322915536417406	0.521890138945257	0.688867284682983	5700.17131945016	6010.07233459494	5865.10889635507	5943.54965664667	6041.1173304252	5985.7059381389	MYO9B
ENSG00000099337	0.128253529214089	0.0710288306707626	0.173032628240682	1427.89672071006	1426.69006821226	1525.49840910727	1305.11472128524	1295.38248732792	1408.70228624462	KCNK6
ENSG00000099338	0.520857628451256	0.251367394713137	NA	21.8798298310003	21.3441821228605	22.6072573514608	20.7161066870672	12.9261260317825	12.2762726470119	CATSPERG
ENSG00000099341	-0.14281826392024	0.0141207812558434	0.0505091906986291	2662.68016073782	2842.14635635985	2639.15156472488	2973.25455022956	3006.24759710598	3008.70982123851	PSMD8
ENSG00000099364	-0.0669176763680012	0.338779318070374	0.523102750853283	2048.14233157146	2322.02233936593	2023.84099507208	2235.36655966164	2141.12044769311	2318.16948484409	FBXL19
ENSG00000099365	0.109326306695529	0.639597275745726	0.78023996425389	89.421913222349	86.5001064979085	69.7876205197268	85.8238705607071	82.1732297734744	59.335317793891	STX1B
ENSG00000099377	-1.1348426953132	0.0114355293996242	0.0425857174198133	15.2207511867828	6.74026803879806	20.6414088861164	39.459250832509	30.4687256463444	24.5525452940239	HSD3B7
ENSG00000099381	-0.158558473914424	0.0158774185479335	0.0551881760009933	2068.11956750411	2216.4248067581	1967.81431380976	2394.19004426249	2332.24245402018	2248.60393984435	SETD1A
ENSG00000099385	0.0601822156131539	0.785482855999572	0.877608216679274	605.97615662379	856.014040927354	632.02028160823	557.36191800919	804.189698120182	645.527336688711	BCL7C
ENSG00000099622	0.121725577592034	0.0247346345749268	0.0783132223906338	5022.84789163832	5350.6494447992	4998.16972313818	4594.04327817486	4771.58709516085	4759.10169615829	CIRBP
ENSG00000099624	-0.0117100794044928	0.968767687361605	0.984242960815803	950.345652224751	1488.47585856791	1021.25827774642	847.387411628131	1444.03293669342	1195.91356036308	ATP5F1D
ENSG00000099625	0.0541015560977053	0.878535047616901	0.934657064062413	30.4415023735656	28.0844501616586	32.4364996781829	24.6620317703181	32.3153150794562	30.6906816175298	CBARP
ENSG00000099725	-0.133760259403588	0.224825859375661	0.396804653694001	351.028574245178	353.864072036898	398.084314232244	387.687139429401	401.633201701813	421.485360880743	PRKY
ENSG00000099783	-0.219415203437165	1.2777963241392e-05	0.00013437122444542	18441.8426566857	18285.2238112527	17219.8496321844	21611.8316809652	20807.3697323036	20387.8197985251	HNRNPM
ENSG00000099785	-0.650573458460968	6.12650388757509e-07	9.37637856516877e-06	256.85017627696	281.967879623052	217.226255420558	365.984551471521	377.62753907136	441.945815292429	MARCH2
ENSG00000099795	-0.0114293922394942	0.901712138393833	0.94850809217498	834.287424425532	1079.56626421416	945.573111830664	999.305527333291	937.144137304231	942.203925658165	NDUFB7
ENSG00000099797	-0.0264901032980076	0.666504830538858	0.800191896476051	2407.7325783592	2533.21740458161	2444.53256665578	2483.95983990644	2626.77346860151	2408.19548425551	TECR
ENSG00000099800	-0.173550559463391	0.0080390841463941	0.0321520272400142	1777.97399800607	1909.74261099279	1766.31484611196	2116.98880716411	2063.56369150242	1967.27269168366	TIMM13
ENSG00000099804	0.136899920472019	0.104826208026119	0.23033796360735	941.783979682186	1076.19613019476	982.924232672208	843.44148654488	960.226505218128	922.766493967063	CDC34
ENSG00000099810	-0.199982706764975	0.00270117217594749	0.0132632086901903	1763.70454376846	1571.60583104642	1704.39061945361	1939.42217841782	1914.91324213692	1938.6280555073	MTAP
ENSG00000099814	-0.340224860311057	0.229672773266209	0.402203628996405	56.1265200012616	40.4416082327884	38.3340450742161	62.1483200612017	48.9346199774623	60.3583405144753	CEP170B
ENSG00000099817	-0.237680419271012	5.81430821830042e-06	6.85316802792092e-05	4095.33336619375	4163.23889196427	4014.2625662333	4936.35227914688	4735.57860121517	4797.9765595405	POLR2E
ENSG00000099821	0.0254356382957967	0.702401920566827	0.825879872247907	1799.85382783707	1778.30738423622	1955.03629878502	1783.55813762941	1783.80539238598	1871.10855594873	POLRMT
ENSG00000099840	-0.123831926082211	0.746173186167114	0.853995726644093	37.1005810177831	43.8117422521874	20.6414088861164	55.2429511655126	30.4687256463444	24.5525452940239	IZUMO4
ENSG00000099849	0.0513838666843471	0.691668710296675	0.817298558638489	268.265739667047	328.026377888172	263.423694356152	280.160680910814	269.602057234321	278.262179998937	RASSF7
ENSG00000099860	-0.144544186525441	0.357692712862908	0.541987272678749	142.694542376089	166.259944957019	155.302028762209	169.674778579789	169.886227846284	172.890839778751	GADD45B
ENSG00000099864	0.274193912045696	0.00489912702221991	0.0215584704882234	625.002095607269	635.831951659951	600.566706162719	465.619159823607	517.0450412713	556.524359997874	PALM
ENSG00000099866	0.260181346689117	0.610067854290109	NA	16.1720481359567	22.4675601293269	22.6072573514608	5.91888762487635	16.6193048980061	28.6446361763612	MADCAM1
ENSG00000099875	-0.0605915042547566	0.327787594157728	0.511636661090128	2314.50547734016	2518.61349049754	2343.29137069054	2435.62225763662	2477.19972451946	2568.81005138725	MKNK2
ENSG00000099889	0.180578100834207	0.172868342459041	0.329906817518072	259.704067124482	314.545841810576	278.167557846235	257.471611682121	228.053794989305	265.985907351925	ARVCF
ENSG00000099899	-0.0282470270576855	0.701522599167754	0.825236123356817	1469.75378647371	1619.91108532447	1388.87194076583	1562.58633296736	1519.743103451	1481.33689940611	TRMT2A
ENSG00000099901	-0.429220584133663	9.3472293752218e-11	2.86405249973429e-09	4321.74204009714	4274.45331460444	3949.38956687693	5121.81075805967	5853.68850296436	5916.14039313917	RANBP1
ENSG00000099904	-0.00326019033464065	0.967674596326785	0.984028916886213	1015.98514171775	1175.0533947638	1116.60192831563	1142.34531160114	1130.11273306441	1039.39108411368	ZDHHC8
ENSG00000099910	-0.0446681884475679	0.649874136123892	0.787751974016882	517.505540350615	606.624123491826	581.891145741947	614.577831716328	546.590472201088	597.445268821247	KLHL22
ENSG00000099917	0.279186693353057	1.19915679233051e-05	0.000127448843697691	2088.09680343677	2219.7949407775	2072.98720670569	1768.76091856722	1787.49857125221	1699.24073889057	MED15
ENSG00000099940	0.123594420920131	0.0782332785016898	0.185861643337401	1551.56532410267	1413.20953213466	1469.47172784495	1377.12785405457	1385.86536955039	1308.44605962735	SNAP29
ENSG00000099942	-0.0323943327945773	0.590683247467291	0.743812271620837	2637.94644005929	2498.39268638115	2518.2518841062	2515.52724057245	2611.07745842006	2703.84905050438	CRKL
ENSG00000099949	0.182665116768204	0.010264591050366	0.0389542796677419	1382.23446714971	1472.74856647738	1518.61793947856	1248.88528884891	1271.37682469746	1332.99860492138	LZTR1
ENSG00000099953	-0.807251540114301	0.033843047369076	0.0992738259959409	16.1720481359567	21.3441821228605	24.5731058168052	27.6214755827563	36.9317886622357	43.9899769851261	MMP11
ENSG00000099956	-0.105383574546428	0.0666448181641554	0.164757120053931	2955.67962108338	3166.80260022862	3015.61154583834	3239.60449334899	3363.56265241311	3223.54459256122	SMARCB1
ENSG00000099958	-0.119326025069679	0.358112399469883	0.542447532765097	237.824237293481	276.350989590721	271.28708821753	270.295868202687	310.22702476278	271.101020954847	DERL3
ENSG00000099968	-0.0650492204514249	0.328862289223088	0.512831338675611	1546.8088393568	1448.03425033512	1559.90075725079	1610.92391523718	1568.67772342846	1587.73126234688	BCL2L13
ENSG00000099974	-0.0157687944866392	0.950687179933533	0.975462703635301	61.8343016963051	61.7857903556489	76.6680901484322	84.8373892898944	52.6277988436859	65.473454117397	DDTL
ENSG00000099977	0.0117106310722998	0.913321326932837	0.954917379518763	495.625710519615	596.513721433629	531.762009875665	555.388955467565	474.573484309729	580.053882571314	DDT
ENSG00000099985	-0.756759677236751	3.76378624706474e-09	8.74816485649532e-08	188.356795936437	213.441821228605	234.918891608658	366.971032742334	344.388929275348	364.196088528021	OSM
ENSG00000099991	0.0273982649865709	0.645514145980954	0.784505630917134	3376.15287261826	3538.64072036898	3481.51763212496	3256.37467495281	3599.00280513487	3342.215228149	CABIN1
ENSG00000099992	0.141091384627463	0.249946547172103	0.426647676926137	383.372670517092	488.66943281286	363.681966088717	375.849364179648	385.013896803807	357.03492948393	TBC1D10A
ENSG00000099995	-0.130272070997773	0.028634220428241	0.0873112700834565	5272.08769232189	5566.33802204074	4910.68946643035	5690.0239700478	5949.71115348617	5592.86521343452	SF3A1
ENSG00000099998	-0.428466920768686	0.0203633943910219	0.0670926410030535	121.766009494262	114.584556659567	107.138741361271	185.458478912792	145.880565215831	130.946908234794	GGT5
ENSG00000099999	0.374279663100488	0.00629113150208169	0.0263889549646817	257.801473226134	243.773027403197	278.167557846235	202.228660516609	186.50553274429	213.811748602124	RNF215
ENSG00000100003	-0.42949751044912	0.0041545866393781	0.0188147926654932	196.918468479002	177.493725021682	163.165422623587	244.647355161556	211.434490091299	269.054975513678	SEC14L2
ENSG00000100014	0.0441284153681489	0.549709853907025	0.711143298761947	1214.8062040951	1241.33269714531	1189.33832153337	1233.10158851591	1107.03036515051	1195.91356036308	SPECC1L
ENSG00000100023	0.0973250311066715	0.142426423768385	0.286929539013344	1507.80566444067	1565.98894101408	1507.80577291917	1463.93820588608	1408.02444274774	1409.7253089652	PPIL2
ENSG00000100027	-0.000865442427589046	0.995632519039409	0.998208540538119	154.110105766176	185.357371066947	162.182498390914	158.823484600849	164.346459546949	178.005953381673	YPEL1
ENSG00000100028	-0.106131743220033	0.0458197483589569	0.124721321600211	4013.52182856479	3934.06977864514	3824.55818932756	4282.31519659804	4227.76650710943	4160.63340461646	SNRPD3
ENSG00000100029	-0.16746359905602	0.0179074921657512	0.0606481157733408	2833.91361158912	3225.21825656487	2741.37568492279	3273.14485655662	3478.05119726605	3126.3574341057	PES1
ENSG00000100030	0.0297042097986256	0.583143447242999	0.737884262609814	4321.74204009714	4210.42076823586	4175.46214039154	4041.61376651974	4297.01361085112	4109.48226858724	MAPK1
ENSG00000100031	-0.851414935588693	2.65677866521636e-15	1.62477259189994e-13	303.463726786482	283.091257629519	292.911421336318	523.821554801557	503.195620522961	561.639473600796	GGT1
ENSG00000100034	-0.0474828399885526	0.412331173227929	0.592413418727821	3739.5483072027	3841.9527821149	4037.85274781743	4112.64041801825	4065.26663699559	3829.17404314714	PPM1F
ENSG00000100036	-0.268287317138935	0.38136953286603	0.564227262485317	34.2466901702613	49.4286322845191	39.3169693068883	40.4457321033218	62.7840407258007	43.9899769851261	SLC35E4
ENSG00000100038	-0.0584080340943331	0.784396711655022	0.877090125988478	80.8602406797836	84.2533504849758	82.5656355444655	94.7022019980217	80.3266403403626	82.8648403673305	TOP3B
ENSG00000100055	0.0953835418532715	0.230724973423349	0.403761938949598	1208.14712545088	1396.35886203767	1282.71612363723	1299.19583366036	1183.66382662465	1152.94660609854	CYTH4
ENSG00000100056	0.0866221973778924	0.405602069330249	0.586131520293045	612.635235268008	709.974900086729	540.608327969715	568.21321198813	582.598966146768	601.537359703584	ESS2
ENSG00000100058	-0.0255808702630919	0.821403455402205	0.90111618596616	336.759120007569	381.948522198557	352.869799529323	355.133257492581	385.937191520363	347.827724998671	CRYBB2P1
ENSG00000100060	-0.170063236996224	0.003829634103062	0.017572509251504	3772.84370042379	4221.65454830052	3850.11421937704	4404.63887417882	4501.06174320997	4415.36606204196	MFNG
ENSG00000100065	-0.0411757958120745	0.895435156572405	0.944622368778609	38.051877966957	44.9351202586538	47.180363168266	29.5944381243818	48.0113252609064	56.266249632138	CARD10
ENSG00000100068	0.150416760381364	0.326292404702964	0.510210129202308	176.94123254635	179.740481034615	201.499467697803	155.864040788411	178.195880295287	168.798748896414	LRP5L
ENSG00000100075	-0.0447885413543264	0.536305017460497	0.70017793930748	2362.07032479886	2738.79557976495	2325.59873450244	2417.86559476199	2621.23370030218	2616.89211925471	SLC25A1
ENSG00000100077	0.0749323562320955	0.269350196481686	0.447791820326979	1882.6166624152	1722.13848391291	1784.00748230006	1745.08536806771	1751.49007730653	1620.46798940557	GRK3
ENSG00000100078	-0.906479888454405	0.104479365326966	NA	10.4642664409132	10.1104020581971	6.88046962870546	20.7161066870672	20.3124837642296	10.2302272058433	PLA2G3
ENSG00000100083	0.0160198248473252	0.816894374156987	0.898150445856952	1399.35781223484	1471.62518847091	1519.60086371123	1434.3437677617	1498.50732497021	1407.67926352403	GGA1
ENSG00000100084	-0.143239529276398	0.112888802590262	0.24272719196713	616.440423064703	641.448841692282	716.55176561804	723.090771505728	706.320458165257	751.921699629481	HIRA
ENSG00000100092	-0.189994182235641	0.00513021993289017	0.0224298686898878	1571.54256003532	1768.19698217803	1656.22733205267	1950.27347239676	1895.52405308925	1849.62507881646	SH3BP1
ENSG00000100095	1.01090658319859	0.0738864391803844	NA	28.5389084752178	8.98702405173075	30.4706512128385	17.7566628746291	12.0028313152266	4.09209088233731	SEZ6L
ENSG00000100097	0.152833661534405	0.0259268358554084	0.0812602908284822	8228.71861035445	9109.47225443558	7517.40453147705	7888.89072268937	7234.01410421541	7230.72458909003	LGALS1
ENSG00000100099	0.134047996344029	0.0341994689407052	0.100016738095599	2383.95015462986	2484.91215030355	2256.79403821539	2093.3132566646	2197.44142540302	2200.52187197689	HPS4
ENSG00000100100	0.867721283501224	4.665569632624e-11	1.51183123536534e-09	352.931168143526	389.812168243821	337.143011806567	179.539591287916	219.744142540302	191.305248749269	PIK3IP1
ENSG00000100104	-0.20500119344899	0.0216623530996272	0.0704238851748665	546.995745775007	585.279941368965	577.959448811258	640.226344757459	660.155722337463	670.079881982734	SRRD
ENSG00000100105	-0.102085621399927	0.106811407500186	0.233210407486578	1779.87659190441	1905.24909896692	1818.40983044359	1990.71920450008	1995.23988247728	1918.16760109561	PATZ1
ENSG00000100106	0.228882467669136	0.0123388727559319	0.0452607323657856	1221.46528273932	1523.30057676836	1472.42050054297	1079.21051026912	1236.29162546834	1280.82444617158	TRIOBP
ENSG00000100109	-0.104352200484456	0.142726503405892	0.287377864321109	1388.89354579393	1308.73537753329	1245.36500279569	1407.70877344976	1386.78866426695	1445.53110418565	TFIP11
ENSG00000100116	-0.025713571987106	0.782693656160549	0.875973504629694	680.177318659356	690.877473976802	587.788691137981	650.091157465586	652.769364605016	690.540336394421	GCAT
ENSG00000100122	-0.511821906088776	0.037975854411051	0.107835527977489	53.2726291537398	68.526058394447	54.0608327969715	68.0672076860781	99.7158293880364	81.8418176467462	CRYBB1
ENSG00000100124	0.0459575676384843	0.665003246319664	0.799140074881985	691.592882049444	832.423102791561	715.568841385368	613.591350445515	794.956750954623	758.059835952987	ANKRD54
ENSG00000100129	0.15343724019205	0.00333931890599635	0.0157041653688237	11632.4590944988	12615.535012617	11540.5134158044	10567.1873729459	10835.7867935	10770.3832023118	EIF3L
ENSG00000100138	-0.178760894597707	0.00190403089657226	0.00988241705692219	2746.39429226512	2746.65922581021	2622.44185276945	3090.64582145627	3120.73614195892	2972.90402601805	SNU13
ENSG00000100139	0.0364601833419167	0.630770765171694	0.7735975472912	1009.32606307353	1070.57924016243	1124.46532217701	1028.89996545767	1042.3997349916	1052.69037948127	MICALL1
ENSG00000100147	0.334938599819273	0.0880054192725955	0.202314089799544	113.204336951697	130.311848750096	106.155817128598	88.7833143731453	99.7158293880364	87.9799539702522	CCDC134
ENSG00000100150	0.00251413366238142	0.973394794131443	0.986082628515234	936.076197987142	970.598597586921	947.538960296009	955.900351417531	960.226505218128	931.973698452322	DEPDC5
ENSG00000100151	0.139634677887321	0.165509680698115	0.319665474421081	490.869225773745	575.169539310768	581.891145741947	502.118966843677	488.422905058067	504.350201248073	PICK1
ENSG00000100154	0.629817761962293	8.28724860934122e-14	3.98910721769644e-12	851.410769510663	859.384174946753	903.307369825759	567.226730717317	556.746714083203	565.731564483133	TTC28
ENSG00000100156	-0.341686307131485	0.449386673394881	NA	14.2694542376089	20.2208041163942	16.7097119554275	15.7837003330036	20.3124837642296	28.6446361763612	SLC16A8
ENSG00000100162	-0.341721361084433	5.98723759719993e-06	7.0403120114592e-05	890.413944426794	833.546480798027	868.905021682232	1111.76439220594	1090.41106025251	1085.42710653997	CENPM
ENSG00000100167	0.025116332167614	0.957021335556172	NA	14.2694542376089	16.8506700969952	20.6414088861164	15.7837003330036	15.6960101814502	19.4374316911022	SEPT3
ENSG00000100181	0.0990174737054142	0.20941899263027	0.378460992922729	1029.30329900619	1088.55328826589	1038.95091393452	1006.21089622898	911.291885240665	1030.18387962842	TPTEP1
ENSG00000100196	-0.222491062676158	0.318503453570968	0.502200906135305	67.5420833913487	85.3767284914422	72.7363932177434	99.6346083520853	82.1732297734744	80.8187949261619	KDELR3
ENSG00000100197	0.275034832662206	0.393334793659967	0.574468218752474	30.4415023735656	71.896192413846	52.094984331627	47.3511009990108	40.6249675284593	38.8748633822044	CYP2D6
ENSG00000100201	0.0429680900838883	0.418334110153209	0.597986549641362	20938.0458513181	19442.303157913	21814.0374956943	20335.3249165335	19902.5409100788	20136.1562092613	DDX17
ENSG00000100206	-0.0594034260723875	0.633117909805005	0.775392765110824	387.177858313788	321.286109849374	427.572041212411	403.470839762405	354.545171157463	428.646519924833	DMC1
ENSG00000100207	-0.0225660407832623	0.730579292187021	0.844411053734024	2102.36625767437	2014.21676559416	1911.78763254745	2115.01584462248	2045.0977971713	1963.18060080132	TCF20
ENSG00000100209	0.216738055402678	0.0602183119139121	0.152975425668947	345.320792550135	357.234206056297	335.177163341223	300.876787597881	287.144656848882	304.86077073413	HSCB
ENSG00000100211	0.40391044879498	0.00850164470974852	0.0336235203707573	215.944407462481	196.59115113161	216.243331187886	175.593666204665	160.653280680725	139.131089999469	CBY1
ENSG00000100216	-0.24947169982237	6.90922608940513e-05	0.000582812163403637	2132.80776004794	2170.36630849298	1971.74601074045	2479.02743355238	2529.82752336314	2448.0933703583	TOMM22
ENSG00000100219	-0.185158449926697	0.00175224801066194	0.00924577256545174	6107.3264136966	6028.0463826984	5956.52084999358	6309.53420811819	7134.29827482738	7125.35324886984	XBP1
ENSG00000100220	-0.168162803879739	0.00842295555881736	0.0333707390106482	2641.75162785599	2714.08126362269	2436.6691727944	2965.36270006305	3003.47771295632	2783.64482270995	RTCB
ENSG00000100221	-0.0473805582872486	0.446998496006645	0.624442619313268	2189.88557699838	2343.36652148879	2135.89435759671	2312.31209878503	2319.3163279884	2256.78812160903	JOSD1
ENSG00000100225	-0.160555128532735	0.00252452023024311	0.0125235674453749	4370.25818450501	4323.88194688896	4185.29138271826	4679.86714873557	4789.12969477541	4926.87742233412	FBXO7
ENSG00000100226	-0.0948909426123703	0.149223932808651	0.296838490533406	1832.19792410898	2016.46352160709	1826.27322430496	2013.40827372877	2062.64039678586	1980.57198705126	GTPBP1
ENSG00000100227	-0.0819418156614025	0.16852415883351	0.32402998395109	3724.32755601592	3985.74516694259	3561.13449497141	3945.9250832509	4083.73253132671	3895.67051998512	POLDIP3
ENSG00000100234	-0.335191905909977	1.46219160606255e-08	3.03397214956492e-07	3109.78972684956	3329.69241116624	3205.31592274407	3841.35806854475	4152.9796350684	4169.84060910172	TIMP3
ENSG00000100239	0.0593032836178142	0.397939481129881	0.579487346043228	1735.16563529324	1941.19719517384	1878.36820863659	1675.04519784001	1848.4360225449	1804.61207911075	PPP6R2
ENSG00000100241	0.0408525027925445	0.473145112914234	0.647493706429402	3840.38578381514	4186.82983010007	4181.35968578757	3955.78989595903	3911.99971404731	3997.97279204355	SBF1
ENSG00000100242	0.254968466433372	1.45012477937462e-05	0.00014993627955405	6431.71867336491	6898.66433770982	6282.85169524076	5347.71496907579	5785.36469393922	5298.23466990623	SUN2
ENSG00000100243	-0.024547597407835	0.711235328339208	0.832265806891285	2768.27412209612	3153.32206415103	2829.83886586329	2823.30939706602	3006.24759710598	3068.0451390324	CYB5R3
ENSG00000100246	0.23530815064299	0.068424438520838	0.168070694914888	310.1228054307	359.48096206923	284.065103242268	261.417536765372	288.067951565438	258.824748307835	DNAL4
ENSG00000100258	0.10994041405982	0.124857551593486	0.261527847400055	1510.65955528819	1640.13188944086	1614.94451428044	1528.05948848891	1511.433451002	1373.91951374475	LMF2
ENSG00000100263	-0.0358052506305086	0.655429920106967	0.791865052856948	850.459472561489	878.481601056681	851.212385494132	895.724993897955	916.831653540001	830.694449114474	RHBDD3
ENSG00000100266	-0.0341815491491419	0.547237587879455	0.709299150591524	3242.97129973391	3393.72495753483	3133.562453759	3327.40132645132	3309.08826413632	3365.74475072244	PACSIN2
ENSG00000100271	-0.0905349784742203	0.511092257205625	0.679785957930506	237.824237293481	232.539247338533	301.757739430368	294.957899973005	263.138994218429	264.962884631341	TTLL1
ENSG00000100276	-0.902638506455948	0.149399654552911	NA	3.8051877966957	15.7272920905288	5.89754539603325	8.87833143731453	19.3891890476737	18.4144089705179	RASL10A
ENSG00000100280	-0.151108363156825	0.00737894894396911	0.0299860229144627	4780.26716959897	4987.79834871057	4482.13450098527	5327.98534365953	5294.17190473149	5197.97844328897	AP1B1
ENSG00000100281	-0.0915367407809136	0.175187296384579	0.332831407375238	1536.34457291589	1412.08615412819	1496.0106821271	1584.28892092524	1608.37939624036	1544.76430808233	HMGXB4
ENSG00000100284	0.349218129723641	0.000817902504517433	0.00482973532742744	740.109026457314	960.488195528724	810.912491954572	591.888762487635	668.465374786466	708.954745364939	TOM1
ENSG00000100285	-0.12936053048766	0.123038849512865	0.258480319925521	743.914214254009	757.156776358316	731.295629108123	832.59019256594	761.718141158611	848.085835364407	NEFH
ENSG00000100288	0.0694453450664546	0.636414539106278	0.778216647754148	190.259389834785	185.357371066947	191.670225371081	172.634222392227	180.042469728399	188.236180587516	CHKB
ENSG00000100290	0.245713736535846	0.312569302721553	0.495783464720944	70.3959742388705	78.6364604526441	97.3094990345486	69.0536889568908	84.0198192065862	54.2202041909693	BIK
ENSG00000100292	0.173238315085816	0.555018231141163	0.716007365727234	43.7596596620006	52.7987663039182	54.0608327969715	54.2564698946999	45.2414411112387	33.7597497792828	HMOX1
ENSG00000100294	-0.0275619050466243	0.773094697157846	0.87024582670439	544.141854927485	512.260370948653	538.64247950437	513.95674209343	539.204114468641	573.915746247808	MCAT
ENSG00000100296	0.0324014581231383	0.64789015269563	0.786193125032463	1537.29586986506	1454.77451837392	1390.83778923117	1472.8165373234	1444.95623140997	1367.78137742125	THOC5
ENSG00000100297	-0.225265176723498	1.58100070974488e-05	0.00016136588639407	8490.32527137728	9191.47884890763	8437.42161325824	10277.161879327	10132.2362194844	10118.7177292996	MCM5
ENSG00000100298	0.347260918274899	0.440100178045633	NA	33.2953932210874	16.8506700969952	18.675560420772	17.7566628746291	22.1590731973414	14.3223180881806	APOBEC3H
ENSG00000100299	0.480151372709172	3.32009046580649e-05	0.000307525697894254	460.42772340018	589.773453394831	615.310569652802	393.606027054278	393.32354925281	406.140020071978	ARSA
ENSG00000100300	-0.148249261261894	0.0788997220907759	0.186879627466438	1518.26993088158	1788.41778629442	1591.35433269631	1617.82928413287	1987.85352474484	1817.91137447835	TSPO
ENSG00000100304	-0.298270197775575	2.0619042770575e-07	3.43007086089766e-06	3452.25662855217	3747.58902957172	3440.23481435273	4270.47742134829	4451.20382851596	4357.05376696865	TTLL12
ENSG00000100307	0.414426605768403	0.0433189631805298	0.119593999737255	99.8861796632621	104.47415460137	108.121665593943	80.8914642066435	73.8635773244714	79.7957722055775	CBX7
ENSG00000100316	0.197219413891316	0.000230227144926538	0.0016453301995181	98463.0394272979	106098.55919872	93374.8533311618	87085.5801060766	86462.8570265931	86316.519026582	RPL3
ENSG00000100319	0.136930854327749	0.273393708790544	0.451880917431601	351.028574245178	372.961498146826	296.843118267007	327.511781909825	285.298067415771	315.090997939973	ZMAT5
ENSG00000100320	0.705925448248023	2.3974663089203e-19	2.29326873472492e-17	1282.34828748645	1255.93661122937	1280.75027517189	724.077252776541	830.965244900303	785.681449408763	RBFOX2
ENSG00000100321	0.173540683445074	0.0270147335173765	0.0838597573426861	1470.70508342289	1788.41778629442	1601.18357502303	1415.60062361626	1491.12096723777	1398.47205903878	SYNGR1
ENSG00000100324	0.0278593971567006	0.681497686606161	0.810693624454927	1324.2053532501	1400.85237406353	1354.4695926223	1339.64156576368	1330.46768655704	1329.92953675963	TAB1
ENSG00000100325	-0.414845338265113	9.14168095675718e-09	1.9769878729961e-07	1418.38375121832	1551.38502693002	1477.33512170633	1981.84087306277	2106.95854318055	1835.30276072828	ASCC2
ENSG00000100330	0.136388380199921	0.239531426447744	0.414746802675009	323.440962719135	353.864072036898	331.245466410534	299.890306327069	314.843498345559	301.791702572377	MTMR3
ENSG00000100335	-0.136944862063307	0.0217951090566847	0.0707937782637897	2246.01209699964	2249.00276894562	2319.70118910641	2580.63500444609	2489.20255583468	2423.54082506427	MIEF1
ENSG00000100336	-1.23535760226502	2.53472748144091e-06	3.32365584165741e-05	38.051877966957	40.4416082327884	31.4535754455107	91.7427581855835	74.7868720410273	92.0720448525895	APOL4
ENSG00000100342	0.302182148791692	0.00543505139973146	0.0234805550048619	498.479601367137	549.331845162042	462.95731358861	398.538433408341	381.320717937583	445.014883454182	APOL1
ENSG00000100344	-0.253575623225104	0.440027306777878	0.618333880001837	26.6363145768699	37.0714742133894	32.4364996781829	39.459250832509	36.9317886622357	37.8518406616201	PNPLA3
ENSG00000100345	-0.00984393452447931	0.845470788727485	0.915405246654443	28034.7210921556	29978.4654805609	27791.199754574	28722.3886809833	29662.6893587911	28001.1548851136	MYH9
ENSG00000100346	0.416641689824902	0.0058853180198894	0.0249916663326094	196.918468479002	242.64964939673	232.953043143313	156.850522059223	163.423164830393	183.121066984595	CACNA1I
ENSG00000100347	-0.107802707312906	0.0825999126537716	0.193463490287173	2116.63571191198	2181.60008855764	2165.38208457688	2377.41986265867	2383.94695814731	2201.54489469747	SAMM50
ENSG00000100348	-0.00151934553471235	0.982194727292809	0.990681308720469	2285.96656886494	2544.45118464627	2208.63075081445	2258.05562889033	2398.71967361221	2385.68898440265	TXN2
ENSG00000100350	-0.132026411517129	0.066917448705313	0.165294184668214	1615.30221969732	1786.17103028149	1726.0149525724	1763.82851221315	2011.85918737529	1839.39485161062	FOXRED2
ENSG00000100351	-0.208772997609706	0.000895611237052045	0.0052245155900276	1744.67860478498	1727.75537394524	1669.98827131008	2035.11086168665	1962.00127268127	1945.78921455139	GRAP2
ENSG00000100353	0.218966822558314	0.000179957485333523	0.00133598288365514	8311.48144493258	9166.76453276537	7984.29354199635	7331.52880468018	7283.87201890943	7257.32317982522	EIF3D
ENSG00000100354	0.0360936235205632	0.641257844733476	0.781539123008184	877.095787138359	891.962137134277	894.46105173171	875.008887210888	878.053275444653	843.99374448207	TNRC6B
ENSG00000100359	0.139406914123991	0.0874220351762581	0.201251405260741	1799.85382783707	2202.9442706805	2017.94344967604	1661.23446004863	1904.75700025481	1896.68412396334	SGSM3
ENSG00000100360	0.527527102237987	1.89638817913568e-10	5.48409000175633e-09	955.102136970621	1029.01425392317	1088.09712556813	693.496333381346	720.169878913596	717.138927129613	IFT27
ENSG00000100364	-0.032956404357626	0.53360550684611	0.698316481079229	4902.98447604241	5254.03893624309	5061.0768740292	5276.68831757727	5178.760065162	5111.0215120393	KIAA0930
ENSG00000100365	-0.298584029975039	6.58691196258213e-06	7.66691890059676e-05	3359.9808244823	3707.14742133894	3171.89649883322	3997.22210933316	4261.928411622	4329.43215351287	NCF4
ENSG00000100368	-0.0546681771863045	0.31729781798568	0.50110257750017	15352.0301657688	16574.3191074044	15369.0033020626	16490.0209229055	15572.2886894317	17057.8808430231	CSF2RB
ENSG00000100372	-0.182774848925331	0.027868674099214	0.0857259028877491	704.911039337878	715.591790119061	685.098190172529	817.79297350375	806.95958226985	764.197972276492	SLC25A17
ENSG00000100376	0.121066566588515	0.0694860959317879	0.17019068214795	1601.03276545972	1509.82004069077	1572.67877227553	1450.12746809471	1457.88235744175	1399.49508175936	FAM118A
ENSG00000100379	0.23354809704515	0.0553803094427963	0.14385910804112	421.424548484049	443.734312554206	340.091784504584	344.281963513641	322.229856078006	358.057952204515	KCTD17
ENSG00000100380	0.0867930997016991	0.0832056387868502	0.194454900857851	11571.5760897516	11298.9359890385	10976.3149062506	11005.1850571868	10383.3723823876	10482.9138178276	ST13
ENSG00000100385	-0.827401068791762	0.000327724798692281	0.00223602783241314	62.7855986454791	61.7857903556489	45.2145147029216	104.567014706149	94.176061088701	102.302272058433	IL2RB
ENSG00000100387	-0.0580844373007849	0.414775824977678	0.594894738592551	1254.76067596041	1297.50159746863	1197.20171539475	1256.77713901541	1331.3909812736	1313.56117323028	RBX1
ENSG00000100393	-0.140000831092115	0.0137686331092755	0.0495312302933001	2871.96548955608	3029.75048343973	2988.08966732351	3343.18502678433	3180.75029853505	3270.60363770809	EP300
ENSG00000100395	-0.0963900415195239	0.234349291548841	0.408384951344962	1021.6929234128	1223.35864904185	1115.61900408296	1204.49363166234	1236.29162546834	1147.83149249562	L3MBTL2
ENSG00000100401	-0.204309639643042	0.000139104867662451	0.00107439070147986	4411.16395331949	4586.75240040208	4521.45147029216	5398.02551388724	5100.28001425475	5076.23873953943	RANGAP1
ENSG00000100403	0.0288783259805621	0.578641168533095	0.734967728689033	4512.00142993193	4660.89534882886	4550.93919727232	4417.46313069939	4449.35723908284	4584.16481093837	ZC3H7B
ENSG00000100410	-0.0228831177630467	0.743995299362467	0.852811327169053	1286.15347528315	1352.54711978548	1328.91356257283	1399.81692328326	1292.61260317825	1338.1137185243	PHF5A
ENSG00000100412	-0.183837715900087	0.00354301458424315	0.0165060454655249	2558.03749632868	2781.48394401067	2540.85914145766	2919.98456160567	3128.12249969136	2898.2233674154	ACO2
ENSG00000100413	-0.252220397070175	0.000307211844401145	0.0021194897094486	1123.48169697441	1099.78706833055	1117.5848525483	1297.22287111873	1321.23473939148	1361.64324109774	POLR3H
ENSG00000100416	-0.0272861986258824	0.712060312807414	0.832708776466476	1010.27736002271	1026.76749791024	1019.29242928108	1053.56199722799	1002.6980621797	1058.82851580478	TRMU
ENSG00000100417	0.208856111279553	0.120236590029628	0.254131784195766	243.532018988525	293.201659687716	261.457845890807	215.052917037174	240.979921021088	233.249180293227	PMM1
ENSG00000100418	-0.146262054079769	0.0529671167288788	0.139248646199494	906.585992562751	909.936185237739	927.880475642565	978.589420646224	1029.47360895982	1029.16085690783	DESI1
ENSG00000100422	-0.107871567737321	0.0653724092336125	0.162771081358913	2535.20636954851	2405.15231184444	2520.21773257154	2622.06721782022	2732.02906628888	2687.48068697503	CERK
ENSG00000100425	-0.0263320996919873	0.673472249101201	0.805314506689234	1802.70771868459	1841.21655259834	1842.98293626039	1869.38200819012	1908.45017912103	1808.70416999309	BRD1
ENSG00000100426	0.0503324133848676	0.385977119295226	0.567888097697654	2828.20582989408	2914.0425487737	2829.83886586329	2869.67401679422	2700.63704592598	2706.91811866613	ZBED4
ENSG00000100427	-0.379443043367776	6.64698589668248e-14	3.24138312255869e-12	5399.5614835112	5743.83174706242	5495.52938487032	7232.88067759891	7193.38913668696	7214.35622556068	MLC1
ENSG00000100429	0.266584179408634	0.0349433986957875	0.101424896973068	323.440962719135	383.071900205023	436.418359306461	317.646969201698	300.994077597221	331.459361469322	HDAC10
ENSG00000100433	-0.149242129890725	0.698280454344452	0.823234082577395	20.9285328818264	39.318230226322	23.590181584133	22.6890692286927	38.7783780953475	30.6906816175298	KCNK10
ENSG00000100439	-0.175992429557144	0.0654196048610911	0.16283425249995	466.135505095223	519.000638987451	502.274282895498	566.240249446505	563.209777099094	549.363200953784	ABHD4
ENSG00000100441	0.302662225726695	8.48221519989473e-07	1.25691772803207e-05	3311.46468007443	3546.50436641425	3443.18358705075	2616.14833019535	2853.90396887426	2879.80895844488	KHNYN
ENSG00000100442	-0.512791706045344	2.72599189398835e-15	1.6602959609018e-13	2188.9342800492	1956.92448726437	2095.59446405715	3093.60526526871	2848.36420057493	2968.81193513572	FKBP3
ENSG00000100445	0.245019695515397	0.00469140887308304	0.0207915661431972	763.891450186662	869.49457700495	870.870870147577	710.266514985163	688.777858550696	713.046836247276	SDR39U1
ENSG00000100448	0.0829145408069303	0.370189970421061	0.554059652820769	1651.45150376593	2025.45054565882	2075.9359794037	1624.73465302856	1779.1889188032	2026.60800947755	CTSG
ENSG00000100453	-1.90692908192568	0.00301298940114831	NA	3.8051877966957	4.49351202586538	5.89754539603325	12.8242565205654	24.9289573470091	15.3453408087649	GZMB
ENSG00000100461	-0.00242664943559646	0.969693166305762	0.984471453777016	2288.82045971246	2561.30185474326	2328.54750720046	2431.67633255337	2362.71117966653	2392.85014344674	RBM23
ENSG00000100462	-0.223159151154333	0.00013714304278749	0.00106033600231861	2608.4562346349	2626.45777911831	2468.12274823991	3074.86212112327	2970.2391031603	2945.28241256228	PRMT5
ENSG00000100473	0.278611539492273	0.0121900737708919	0.0448030248298643	484.210147129528	442.61093454774	545.522949133076	418.268058824596	424.71556961571	371.357247572111	COCH
ENSG00000100478	0.258106634865509	0.0232473153644913	0.0744732588812666	367.200622381135	370.714742133894	402.016011162933	337.376594617952	311.150319479336	304.86077073413	AP4S1
ENSG00000100479	-0.472621514887151	1.29860425293532e-06	1.81780231353666e-05	675.420833913487	534.72793107798	609.413024256769	820.752417316188	902.982232791662	804.095858379281	POLE2
ENSG00000100483	-0.379396945597177	0.00361437736390242	0.0167652281703922	246.385909836047	212.318443222139	248.679830866069	325.538819368199	281.604888549547	315.090997939973	VCPKMT
ENSG00000100485	-0.266018173674344	0.000539454256086604	0.00342541974864864	1294.71514782571	1115.51436042108	1293.52829019663	1517.20819450997	1428.33692651196	1513.05060374422	SOS2
ENSG00000100490	-0.364140405780417	0.131991791564784	0.272417913378935	96.0809918665664	51.6753882974518	66.8388478217102	94.7022019980217	97.8692399549246	84.9108858084992	CDKL1
ENSG00000100503	-0.308507509090033	5.36358926057553e-08	9.91986048238591e-07	5258.76953503346	4824.90853777295	4961.80152652931	6432.84436696978	6250.70523108339	5951.94618835962	NIN
ENSG00000100504	-0.00246323359872756	0.963652929428779	0.981969546914127	3721.47366516839	3700.40715330014	3673.18785749604	3821.6284431285	3672.86638245934	3619.45438542735	PYGL
ENSG00000100505	0.191184331778585	0.439086233560735	0.617534851761856	70.3959742388705	77.5130824461777	59.9583781930047	54.2564698946999	59.0908618595771	68.5425222791499	TRIM9
ENSG00000100519	-0.0896056202228579	0.161576362633485	0.314470129544393	2436.27148683442	2228.78196482923	2310.85487101236	2446.47355161556	2383.02366343076	2597.45468756361	PSMC6
ENSG00000100522	-0.191406796872271	0.0637407321932672	0.159396080614568	1191.02378036575	856.014040927354	1168.69691264726	1152.21012430926	1243.67798320079	1280.82444617158	GNPNAT1
ENSG00000100523	0.153659555117273	0.0280803566382246	0.0861914923554993	1386.03965494641	1325.58604763029	1425.2401373747	1236.06103232835	1272.30011941402	1211.25890117184	DDHD1
ENSG00000100526	-0.0686201082098304	0.410237336398485	0.590347654791164	859.021145104054	799.845140604037	904.290294058432	901.643881522831	937.144137304231	850.131880805576	CDKN3
ENSG00000100528	0.0936979690179616	0.153995725904143	0.303757332708741	2688.36517836551	2357.97043557286	2448.46426358647	2389.25763790842	2352.55493778441	2284.4097350648	CNIH1
ENSG00000100532	0.18090381204194	0.228730391895725	0.401023958156269	214.041813564133	212.318443222139	200.51654346513	210.120510683111	180.965764444955	161.637589852324	CGRRF1
ENSG00000100554	-0.430212934939036	4.56330223228518e-06	5.5496003186764e-05	664.0052705234	579.663051336634	537.659555271698	806.94167952481	796.803340387735	797.957722055775	ATP6V1D
ENSG00000100564	-0.0151923322258113	0.891142413730717	0.941758293037518	409.057688144788	378.578388179158	351.886875296651	366.971032742334	397.016728119034	387.72561110146	PIGH
ENSG00000100567	-0.11450965460033	0.110598909256791	0.239043586895978	2663.63145768699	2211.93129473223	2529.06405066559	2769.05292717132	2653.54901538163	2598.47771028419	PSMA3
ENSG00000100568	0.143943875378861	0.0174162301059714	0.0593915203496051	2427.70981429186	2304.04829126247	2303.97440138366	2075.55659378998	2132.81079524411	2160.6239858741	VTI1B
ENSG00000100575	-0.124229090086532	0.194541403753109	0.359409041327707	812.407594594532	799.845140604037	660.525084355724	873.035924669262	768.181204174502	835.809562717395	TIMM9
ENSG00000100577	-0.0542936376120165	0.611434277251636	0.759938554485167	535.58018238492	660.54626780221	505.223055593515	571.172655800568	614.914281226224	576.984814409561	GSTZ1
ENSG00000100578	-0.213185524788464	0.00998857457393568	0.0381298311057222	1173.90043528062	1033.50776594904	1141.17503413243	1400.80340455407	1183.66382662465	1301.28490058326	KIAA0586
ENSG00000100580	-0.126108679776807	0.044184791381136	0.1211995325348	2157.54148072646	1986.1323154325	2176.19425113627	2325.13635530559	2287.9243076255	2287.47880322656	TMED8
ENSG00000100583	-0.590296972516144	0.204237913414087	NA	20.9285328818264	10.1104020581971	14.7438634900831	16.7701816038163	23.0823679138973	29.6676588969455	SAMD15
ENSG00000100591	-0.31792635803211	5.07197651943939e-08	9.41343701779534e-07	2943.31276074412	3080.30249373072	2906.50695601172	3874.89843175239	3593.46303683553	3661.39831697131	AHSA1
ENSG00000100592	-0.128049132915742	0.160965026977768	0.313678895120991	560.313903063442	561.689003233172	559.283888390486	647.131713653148	590.908618595771	599.491314262416	DAAM1
ENSG00000100596	-0.0487270064322951	0.383287600506662	0.565551030827688	6352.76102658347	5884.25399787071	6310.37357375558	6684.39709102703	6205.46378997215	6298.7508906377	SPTLC2
ENSG00000100599	-5.26047348575502e-05	0.999404285398769	0.999703072864247	2627.48217361838	2836.52946632752	2638.16864049221	2442.52762653231	2779.11709683324	2878.7859357243	RIN3
ENSG00000100600	0.246308990736529	0.147439245657098	0.294365590539901	199.772359326524	190.974261099278	184.789755742375	159.809965871662	197.585069342961	126.854817352457	LGMN
ENSG00000100601	-0.212490380211848	0.101525618661831	0.225173198821617	217.847001360829	232.539247338533	228.038421979952	269.309386931874	258.52252063565	257.80172558725	ALKBH1
ENSG00000100603	0.0642742907631346	0.332754813770591	0.517041704261328	3555.94799601213	3210.61434248081	3113.90396910556	3326.41484518051	3061.64528009934	3063.95304815006	SNW1
ENSG00000100605	0.103892128986072	0.152466425015466	0.301218587856584	2017.7008291979	2204.06764868697	1881.31698133461	1808.22016939973	1880.75133762435	1987.73314609535	ITPK1
ENSG00000100612	0.262872797394222	0.000562377411709251	0.00354682829143087	1755.14287122589	1867.05424674706	1555.96906032011	1456.04635571958	1462.49883102453	1394.37996815644	DHRS7
ENSG00000100614	-0.128437420564864	0.0588596110717125	0.1502657170936	1639.08464342667	1467.13167644505	1555.96906032011	1680.96408546488	1687.78274186417	1730.95444322868	PPM1A
ENSG00000100628	-0.688654681757953	0.00178289754934397	0.00938095812105458	62.7855986454791	84.2533504849758	57.0096054949881	104.567014706149	117.258429002598	105.371340220186	ASB2
ENSG00000100629	0.0841289925713933	0.315438351981537	0.49903573642787	876.144490189185	778.500958481176	798.134476929833	783.266129025304	770.027793607614	762.151926835324	CEP128
ENSG00000100632	-0.160056030834725	0.00218464891945994	0.0110882078830548	4611.88760959519	4658.64859281593	4531.28071261888	5283.59368647296	4996.87100600049	5140.68917093624	ERH
ENSG00000100644	0.0793538757504885	0.189385411282312	0.352502071492411	3296.24392888765	2967.96469308408	3115.8698175709	3019.61916995775	2971.16239787686	2890.03918565072	HIF1A
ENSG00000100647	-0.0884972790526295	0.234674621027569	0.408803956919611	1215.75750104428	1181.79366280259	1289.59659326594	1237.04751359916	1379.4023065345	1304.35396874502	SUSD6
ENSG00000100650	0.161997949001919	0.00068905345408096	0.00419162480301512	13332.4267426726	13362.5813869172	12713.1420253823	11868.3561691479	11582.7322191937	11770.8994230433	SRSF5
ENSG00000100664	-0.171952199254914	0.0153797182469751	0.0538621833518314	5502.30155402198	4483.40162380718	5156.4205245984	5960.31983825049	5644.10060230617	5459.87225975855	EIF5
ENSG00000100678	0.141634853045714	0.0541867321886899	0.14170599679629	1170.09524748393	1137.98192055041	1183.44077613734	1078.22402899831	1082.10140780351	1004.60831161381	SLC8A3
ENSG00000100697	-0.0346178813579598	0.57492152756431	0.732182216805892	3595.90246787744	3181.40651431269	3565.0661919021	3536.53535586362	3568.53407948852	3492.59956807489	DICER1
ENSG00000100711	0.292227856364986	0.00162411988440762	0.0086739860111419	631.661174251486	639.20208567935	643.815372400296	538.618773863748	485.653020908399	540.155996468525	ZFYVE21
ENSG00000100714	-0.289639035083191	9.04840728383619e-08	1.6093007567271e-06	7466.72975406614	7421.03511071667	6893.2476437302	9117.05990485121	8944.87921399348	8559.63110312907	MTHFD1
ENSG00000100722	0.0157269119083499	0.831709061185876	0.907373264670167	2077.63253699585	1837.84641857894	1836.10246663169	1998.61105466658	1762.5696139052	1931.46689646321	ZC3H14
ENSG00000100726	-0.102930754412315	0.115643588994036	0.247097907368419	1668.57484885106	1788.41778629442	1842.00001202772	1884.17922725231	1883.52122177402	1922.25969197795	TELO2
ENSG00000100731	0.252012291350791	3.0528933840104e-05	0.000286511164001278	3401.83789024596	3071.31546967898	3163.05018073917	2706.90460711012	2654.47231009819	2733.51670940132	PCNX1
ENSG00000100744	-0.147228406203392	0.104259709087299	0.229697280310734	638.320252895704	567.305893265504	611.378872722114	676.72615177753	644.459712156013	693.609404556174	GSKIP
ENSG00000100749	-0.232012218029949	0.00236975901780711	0.011872176783258	1998.67489021442	1674.95660764132	1987.47279846321	2327.10931784722	2218.67720388381	2107.42680440371	VRK1
ENSG00000100764	-0.172633250277001	0.0148377670529998	0.0524915030736991	2609.40753158408	2395.04190978625	2406.19852158157	3042.30823918645	2588.91838522272	2724.30950491606	PSMC1
ENSG00000100767	0.401471649757348	0.00882448989008429	0.0345614273332908	204.528844072394	205.578175183341	186.75560420772	139.093859184594	156.036807097946	156.522476249402	PAPLN
ENSG00000100784	-0.0795442405118026	0.370236031354784	0.554073017739052	772.453122729227	681.890449925071	782.407689207078	803.982235712371	741.405657394381	821.487244629215	RPS6KA5
ENSG00000100796	-0.0379113764234202	0.526852604898198	0.692721347280897	2911.91996142138	2688.24356947396	2898.64356215034	2823.30939706602	2956.38968241197	2948.35148072403	PPP4R3A
ENSG00000100802	0.217876720402624	0.0522419674526372	0.137754839782338	404.301203398918	406.662838340817	368.596587252078	319.619931743323	358.238350023686	335.551452351659	C14orf93
ENSG00000100804	-0.0801328326179713	0.231047060661757	0.404007096202485	2250.76858174551	2426.4964939673	2141.79190299274	2324.14987403478	2516.90139733136	2363.1824845498	PSMB5
ENSG00000100811	-0.0841651948433315	0.120734313521915	0.254931006986559	5614.55459402451	5255.16231424956	5383.47602234569	5538.10585434264	5774.28515734055	5920.2324840215	YY1
ENSG00000100813	-0.0493871359965073	0.325505072316883	0.509245826075962	8786.17862257037	8496.10786290496	8207.41734281294	8940.47975737573	8771.29980728098	8666.02546606984	ACIN1
ENSG00000100814	0.370366610828139	2.39205337695935e-08	4.69043633258704e-07	2108.07403936942	2060.27526385928	2084.78229749775	1678.00464165245	1652.69754263505	1505.88944470013	CCNB1IP1
ENSG00000100815	0.017695310073718	0.84143783463945	0.912627952354257	1679.03911529198	1312.10551155269	1628.70545353785	1628.68057811181	1468.03859932387	1471.10667220026	TRIP11
ENSG00000100823	0.0180488825051734	0.731542881419661	0.844981136138337	10897.1065527873	11029.3252674866	10041.5539609793	10622.4303241114	10537.5626000524	10408.2331592249	APEX1
ENSG00000100836	0.0397665525930566	0.459897523155783	0.636078247517045	4641.37781501958	4811.42800169535	4874.32126982148	4586.15142800836	4542.61000545499	4809.22980946692	PABPN1
ENSG00000100852	-0.0193432872365775	0.819057086290115	0.89963528417409	1894.03222580528	1457.02127438685	1774.17823997334	1719.43685502658	1718.25146751052	1761.64512484621	ARHGAP5
ENSG00000100865	-0.0183499678972351	0.841723149031805	0.912804711471845	605.024859674616	625.721549601754	571.078979182553	602.740056466575	582.598966146768	639.389200365205	CINP
ENSG00000100883	-0.204399937133763	0.00186652004248911	0.0097351317979806	2298.3334292042	2040.05445974288	2186.02349346299	2592.47277969584	2407.95262077777	2521.75100624037	SRP54
ENSG00000100888	0.0626285585212259	0.225567564225159	0.397402362909056	4777.41327875145	4983.3048366847	4844.83354284131	4646.32678552794	4598.9309831649	4738.6412417466	CHD8
ENSG00000100889	-0.152675533253692	0.0358597227789766	0.103480716168611	1665.72095800354	1879.41140481819	1644.4322412606	1987.75976068764	1966.61774626405	1809.72719271368	PCK2
ENSG00000100890	-0.13966849132947	0.221433902835275	0.392707000012832	429.986221026614	451.59795859947	577.959448811258	542.564698946999	552.130240500423	513.557405733332	KIAA0391
ENSG00000100897	0.044077150428694	0.439391011585054	0.617788813235859	2636.04384616095	2621.96426709245	2559.53470187843	2492.83817134376	2540.90705996181	2548.34959697556	DCAF11
ENSG00000100902	-0.208889746277789	0.00145307301573527	0.00789612364923589	2803.47210921556	2571.41225680146	2552.65423224972	3179.42913582941	2858.52044245704	3128.40347954687	PSMA6
ENSG00000100906	0.0106726444738304	0.903256656928198	0.949049136366889	1292.81255392736	1385.125081973	1139.20918566709	1156.15604939251	1378.47901181795	1251.15678727463	NFKBIA
ENSG00000100908	0.204507451393477	0.0767587470973528	0.183204418455966	379.567482720396	389.812168243821	337.143011806567	328.498263180638	324.999740227674	305.883793454714	EMC9
ENSG00000100911	-0.0454441765921006	0.455022256203525	0.631671979446368	2623.67698582169	2814.06190619819	2658.81004937832	2909.13326762673	2732.95236100544	2711.01020954847	PSME2
ENSG00000100916	-0.999545925259889	1.16615908301942e-09	2.95942616272378e-08	125.571197290958	103.350776594904	144.489862202815	278.187718369189	248.366278753535	221.995930366799	BRMS1L
ENSG00000100918	-0.0257031603382145	0.715352624503956	0.834727233566471	1537.29586986506	1608.6773052598	1441.94984933013	1488.6002376564	1601.91633322447	1577.50103514103	REC8
ENSG00000100926	-0.00341497142817501	0.978065184605445	0.988487777113222	312.025399329047	319.039353836442	312.569905989762	296.93086251463	359.161644740242	288.49240720478	TM9SF1
ENSG00000100934	-1.26086256771883	2.26941331192244e-56	2.60493734157743e-53	1063.54998917645	875.111467037282	937.709717969287	2431.67633255337	2178.05223635535	2291.57089410889	SEC23A
ENSG00000100938	0.213607577400138	0.000372970828119928	0.00249237380080858	2828.20582989408	2926.39970684483	2723.68304873469	2475.08150846913	2480.89290338568	2352.95225734395	GMPR2
ENSG00000100941	0.0162479480213266	0.745362504549568	0.853613593104652	10454.7534714214	10180.051494598	10553.6574862015	10311.6887238054	9906.02901392817	10625.1139759888	PNN
ENSG00000100949	0.0520090363520749	0.570168780350255	0.729203711059312	605.024859674616	650.435865744013	637.917827004263	569.199693258943	638.919943856677	616.882700512349	RABGGTA
ENSG00000100968	-0.095417218574774	0.386643478873709	0.568311070897703	363.395434584439	410.032972360216	406.930632326294	413.335652470532	393.32354925281	454.222087939441	NFATC4
ENSG00000100979	-0.102512841491859	0.25622570740893	0.434022022370282	578.388545097746	620.104659569422	628.088584677541	633.32097586177	686.931269117584	639.389200365205	PLTP
ENSG00000100982	0.0380928812099467	0.583555191311405	0.738150088025784	1676.18522444446	1552.50840493649	1724.04910410705	1677.01816038163	1555.75159739668	1593.86939867038	PCIF1
ENSG00000100983	-0.141062823380302	0.033401980430983	0.0982310508457092	1666.67225495272	1583.96298911755	1512.72039408253	1753.96369950503	1745.95030900719	1753.46094308154	GSS
ENSG00000100985	-2.20586974112354	0.00379438858664556	NA	2.85389084752178	3.37013401939903	4.91462116336104	10.85129397894	34.161904512568	6.13813632350596	MMP9
ENSG00000100991	-0.0181258628164071	0.762791147108549	0.863875526052428	3172.57532549504	3497.07573412973	3317.3692852687	3245.52338097387	3462.3551870846	3401.55054594289	TRPC4AP
ENSG00000100994	-0.385035344302544	6.32444150232642e-09	1.40227809952028e-07	1536.34457291589	1395.2354840312	1480.28389440435	1904.89533393937	1954.61491494882	1904.86830572802	PYGB
ENSG00000100997	-0.0060721145608829	0.955886692373658	0.977901891123772	948.443058326403	1137.98192055041	1025.18997467711	834.563155107566	1193.82006850677	1093.61128830465	ABHD12
ENSG00000101000	-0.119743439194603	0.42247680690679	0.602292816725243	251.142394581916	323.532865862307	214.277482722541	291.998456160567	256.675931202538	306.906816175298	PROCR
ENSG00000101003	-0.280102250388263	0.000361270387665432	0.00242598989268304	1270.93272409636	1098.66369032408	1323.01601717679	1529.04596975972	1504.04709326955	1454.73830867091	GINS1
ENSG00000101004	0.383183940250346	0.364921113461287	0.549159550061146	31.3927993227395	25.8376941487259	39.3169693068883	27.6214755827563	10.1562418821148	36.8288179410358	NINL
ENSG00000101017	-0.348758371491723	0.106211880430967	0.232502597868184	72.2985681372183	83.1299724785095	68.8046962870546	85.8238705607071	97.8692399549246	101.279249337848	CD40
ENSG00000101019	-0.0262388339432629	0.72484127179644	0.840693605693578	1062.59869222727	1176.17677277026	1115.61900408296	1167.99382464227	1136.5757960803	1108.95662911341	UQCC1
ENSG00000101040	0.0677648626402895	0.20674252931831	0.374464153593531	3824.21373567918	4020.56988514305	3981.82606655512	3716.07494715154	3769.81232769771	3796.43731608844	ZMYND8
[truncated: 14,893 more rows]
