# Supplementary material for: BRD9 regulates normal human hematopoietic stem cell function and lineage differentiation
Source: Cell Death Differ. 2024 May 30;31(7):868–80. doi: 10.1038/s41418-024-01306-5 (PMC11239944; doi:10.1038/s41418-024-01306-5)
Supplement: Supplementary file 5 — Supplemental table 3 [file 41418_2024_1306_MOESM5_ESM.csv]

ID	log2FoldChange	pvalue	padj	ShBRD9-81-A	ShBRD9-81-B	ShBRD9-81-C	ShNT-A	ShNT-B	ShNT-C	Gene.name
ENSG00000000003	0.557835622535169	0.373940353718221	0.564460297581651	53.3390053910254	41.5042304485236	161.364590983166	47.7935180306717	57.0243610747734	69.6938542025562	TSPAN6
ENSG00000000419	0.0498619797872697	0.449495888002961	0.636174068274839	1512.98140291851	1526.91879386937	1570.50029726931	1612.77701269458	1367.63425977665	1476.24254810869	DPM1
ENSG00000000457	0.313899871960161	0.000749950527924425	0.0042820029201709	625.707563240874	542.831645603059	616.11934739027	473.867646857298	468.550166831055	495.248751833316	SCYL3
ENSG00000000460	0.205825388315978	0.00654363267519507	0.026575840792537	951.896096209068	1051.80457689285	937.985617105355	886.722291973314	807.845115225957	854.277697725272	C1orf112
ENSG00000000938	-0.348236245391588	0.012674507659268	0.0459390317047798	194.892519697977	266.500848143152	210.550589304238	277.609157922838	306.030737767951	269.271709418967	FGR
ENSG00000000971	0.436243361132853	3.04778695411609e-07	3.92690647061772e-06	1030.87885419193	1060.54230961885	1114.01971635972	907.059959220408	733.713445828752	729.673534151005	CFH
ENSG00000001036	-0.110338778097334	0.0516099981035315	0.138402408707348	1994.05820154141	1861.13707063906	1981.24652886283	2019.53035763647	2064.2818709068	2220.69962709054	FUCA2
ENSG00000001084	0.0432496095540065	0.392998783507571	0.582241749891785	2250.4957274598	2210.64637967926	2200.42624067953	2205.62001294738	2166.92572084139	2090.81562607668	GCLC
ENSG00000001167	-0.445809751893438	3.21521560495912e-15	1.1157607471214e-13	1387.83989027033	1426.43486752031	1455.73296785348	1975.80437305522	1873.25026130631	1970.43533245409	NFYA
ENSG00000001460	-0.0363158866990308	0.811129167314464	0.897075425068233	172.326017417159	171.478004747848	157.912941978178	172.870171600302	172.973895260146	167.898830578885	STPG1
ENSG00000001461	0.0423653230392603	0.543517920711135	0.715055892043407	985.745849630296	1040.88241098534	969.050458150242	991.461278295849	935.199521626285	980.993796275374	NIPAL3
ENSG00000001497	0.00924560148386279	0.856965206395413	0.924315601350386	2925.43929567701	2957.72252775268	2890.75604167704	2986.5864352358	3017.53910687343	2709.61257399635	LAS1L
ENSG00000001561	0.259623638440453	0.00372504506225215	0.0166099113111008	946.7673456907	765.643830116186	965.598809145255	781.983305650778	743.217506007881	714.889989320159	ENPP4
ENSG00000001626	-0.625092095536442	0.00725571761561896	0.0288573190770683	51.2875051836782	60.0719124912842	65.5813310947626	81.3506689883774	95.0406017912891	97.1490088884116	CFTR
ENSG00000001629	0.332791095022758	1.16870902249995e-08	1.85586097656667e-07	2095.60746180509	1898.27243472458	1953.63333682293	1550.74712759094	1544.40977910845	1628.30186636881	ANKIB1
ENSG00000001630	-0.0200986752007487	0.808777689437234	0.895485736253108	1160.1233672548	1118.42978892864	1124.37466337468	1193.82106740444	980.819010486103	1278.77662786811	CYP51A1
ENSG00000001631	0.143334324454692	0.00852134541961986	0.0330840254194918	1938.66769594304	1875.33588631882	1986.42400237031	1749.03938325011	1712.63164427903	1794.08876197186	KRIT1
ENSG00000002016	0.0197337387316606	0.830367453805382	0.908689497932994	518.00380235515	547.200511966062	566.933349069198	501.323497640876	539.830618174522	570.222443475459	RAD52
ENSG00000002330	0.128109751217746	0.206458000567412	0.380490709628452	421.583292609835	445.624369026254	428.004476618451	419.972828652498	388.716061326372	375.924425698636	BAD
ENSG00000002549	0.0308777230772411	0.503359501158922	0.682410766589939	2931.59379629905	2952.26144479893	2929.58709298314	2957.09681772752	2869.27576807902	2799.36981046934	LAP3
ENSG00000002586	-0.0804666528044025	0.0529982457060326	0.141151808242358	4659.982720989	4567.6497825191	4584.65279087465	5048.82589409117	4810.95526267505	4744.46192321341	CD99
ENSG00000002587	0.287867980639181	0.607813797089641	NA	8.20600082938852	22.9365484057631	16.3953327736907	13.2194837106113	18.0577143403449	7.39177241542262	HS3ST1
ENSG00000002726	0.161302212682167	0.616764782945553	0.770044812082193	54.3647554946989	41.5042304485236	33.6535777986282	31.5233842329962	44.6690828419059	39.0707970529481	AOC1
ENSG00000002822	-0.093546496782825	0.175298151167558	0.340165894108255	1177.56111901725	1260.41794572622	1290.91672786533	1426.68735738367	1313.46111675561	1239.70583081517	MAD1L1
ENSG00000002834	0.0521533057964737	0.147789973503578	0.30116029940631	7896.2242980791	8138.10581768289	7831.79159231665	7571.71351609322	7750.56107607962	7691.6671819912	LASP1
ENSG00000002919	0.153142649037629	0.0381528886252792	0.109518939239515	905.737341543758	867.219973055994	846.516918473186	784.017072375487	800.241867082654	769.80029869187	SNX11
ENSG00000003056	0.167786768160347	8.8862446235004e-06	8.44889653387985e-05	8407.04784970854	8733.36385964198	8633.437073725	7816.78240642071	7399.86125546977	7729.68201155623	M6PR
ENSG00000003096	0.00356310063776679	0.974726976305456	0.986931777162364	344.652034834318	327.664977225187	314.96297170511	340.65592638883	332.642106269512	310.45444144775	KLHL13
ENSG00000003147	0.155261881542455	0.0706723685659595	0.17566734458331	710.84482184578	706.664134215653	705.862221519945	693.514453125917	581.648482962689	632.524525262593	ICA1
ENSG00000003249	0.160483375595446	0.680128728952543	0.815799428503149	20.5150020734713	29.4898479502668	31.9277532961344	23.3883173341585	23.7601504478223	26.3991871979379	DBNDD1
ENSG00000003393	-0.00808405641435409	0.862324312763674	0.92706282454708	4230.19342754978	4325.17769937246	4448.31265517765	4530.21537929027	4117.15886959864	4435.06344925357	ALS2
ENSG00000003400	-0.00858454477463895	0.902461548635851	0.949705860853982	922.149343202535	946.951784180789	921.590284331664	941.633993540468	902.885717017246	963.042348980776	CASP10
ENSG00000003402	-0.38569264452799	5.19336854606772e-17	2.12857929732749e-15	2511.03625379289	2590.73775326048	2614.62412127804	3289.61767721751	3400.55273209232	3392.82353867898	CFLAR
ENSG00000003436	0.0280484874506277	0.789863866257738	0.884804327238799	357.986786182074	374.630290627463	365.011882277429	356.926060186506	359.253474771073	360.084913379873	TFPI
ENSG00000003509	-0.00174173351674506	0.984376698609753	0.992313061030282	559.033806502093	517.710664015795	572.110822576679	539.965065410355	553.136302425302	559.662768596284	NDUFAF7
ENSG00000003756	0.0899181758204913	0.0566179944867818	0.148497386093401	4107.10341510895	4150.42304485236	4499.22447800121	3997.36849741639	3898.56548547868	4098.20982060789	RBM5
ENSG00000003987	0.480047842688267	0.127397482875201	0.271384018514176	57.4420058057196	49.149746583778	59.5409453360345	54.9117015671547	39.9170527523414	24.2872522221029	MTMR7
ENSG00000003989	0.582726571161223	0.297644127293516	NA	14.3605014514299	12.0143824982568	19.8469817786782	7.11818353648302	13.3056842507805	10.5596748791752	SLC7A2
ENSG00000004059	0.0873784281635905	0.131307698237204	0.276628970972313	2199.20822227612	2057.73605697417	1927.74596928552	1929.0277383869	1927.42340432734	1960.93162506283	ARF5
ENSG00000004139	-0.201533514539161	0.374817098635549	0.565413438854878	67.6995068424553	72.0862949895411	97.509084390897	100.671452873117	79.8341055046828	93.9811064246591	SARM1
ENSG00000004142	0.0808799249682382	0.113934946499691	0.251173639143452	3360.3573396346	3572.64046834529	3405.05174342017	3168.6085570973	3473.73399547162	3126.71973172377	POLDIP2
ENSG00000004399	-0.0479236960075958	0.208438665021879	0.382982432151025	7039.72296151167	7368.0931212037	6961.9760430598	7248.34460686443	7439.77830822211	7397.05225286221	PLXND1
ENSG00000004455	0.0272610036466063	0.479306183538708	0.662173478488158	9020.44641170533	9467.33340862639	8951.85169443509	9178.38922861368	8699.06628195669	9045.41750150146	AK2
ENSG00000004468	-0.77374941180152	4.5470730832679e-12	1.14927272179596e-10	338.497534212276	330.941626997439	343.439075996257	483.019597118491	616.813505625466	632.524525262593	CD38
ENSG00000004478	0.00503843459005219	0.89832763170744	0.947680123540239	7980.33580658033	8193.80886381117	7807.63004928174	7698.82393638756	7943.49349771594	8252.3859180754	FKBP4
ENSG00000004487	0.064348741169385	0.128450751093359	0.272746519228618	5611.87881719807	5689.35622121999	5278.43424087714	5177.97008111022	5369.79400120783	5300.95678934594	KDM1A
ENSG00000004534	0.322738351048631	1.82553138165127e-11	4.29878624266171e-10	5496.99480558663	5890.32407391811	5950.64288459846	4851.55052179436	4370.91727638138	4644.14501186124	RBM6
ENSG00000004660	-0.29650777439458	0.0337593562130329	0.0996614048998721	176.429017831853	217.351101559374	226.945922077928	269.474091024	249.006376693177	244.984457196864	CAMKK1
ENSG00000004700	0.0522061849395498	0.334959461068101	0.52680441914062	2502.8302529635	2608.21321871249	2495.54223060597	2607.2889410775	2405.47763133753	2321.0165384427	RECQL
ENSG00000004766	0.132005007590871	0.115500799462599	0.253554341715661	709.819071742107	724.139599667663	797.330920152114	649.788468544664	665.284212539024	724.393696711417	VPS50
ENSG00000004776	-0.303628921944111	0.530532135142299	NA	16.412001658777	10.9221659075062	19.8469817786782	24.4052006965132	13.3056842507805	21.1193497583503	HSPB6
ENSG00000004777	-0.127175828601119	0.202856863912986	0.376078770322791	488.257049348617	557.030461282817	611.804786134035	657.923535443502	562.640362604431	592.397760721727	ARHGAP33
ENSG00000004779	0.0190752245092967	0.781952555623082	0.879044514901708	1558.11440748014	1363.08630525678	1347.86893644762	1438.88995773193	1441.76592917386	1329.46306728815	NDUFAB1
ENSG00000004799	-0.650119555500079	0.237828454122647	NA	9.23175093306208	8.73773272600498	12.0807715174563	19.3207838847396	12.3552782328676	15.8395123187628	PDK4
ENSG00000004809	-0.0534727192373598	0.596342733005718	0.755580043949513	380.553288462893	392.105756079473	402.980021332291	406.753344941887	412.476211774195	401.267645408657	SLC22A16
ENSG00000004838	0.252809939219922	0.421039709265666	0.609494768138014	45.1330045616368	52.4263963560299	37.9681390548626	41.6922178565434	41.8178647881672	29.5670896616905	ZMYND10
ENSG00000004864	0.00712646094190035	0.89915941030313	0.948080097139049	1564.26890810219	1533.47209341387	1548.0645787369	1547.69647750388	1521.60003467854	1554.38414221459	SLC25A13
ENSG00000004866	-0.187356886948994	0.00867177370517527	0.0335820858628659	936.509844653965	921.830802593525	908.646600562961	978.241794585238	1078.71083033113	1092.92634999463	ST7
ENSG00000004897	0.213270169052369	1.03597520933979e-06	1.18839364974568e-05	3880.4126421971	3917.78091102248	3895.1859021284	3466.55538226723	3354.9332432325	3263.99550515305	CDC27
ENSG00000004961	0.0847948415875982	0.399940153188097	0.590046932882333	457.48454623841	581.059226279331	549.67510404426	504.37414772794	498.963159404268	494.192784345398	HCCS
ENSG00000004975	0.00243901025791098	0.961097136678814	0.980625585530123	2373.58573990063	2319.86803875432	2246.16058999562	2283.9200318487	2293.32972122381	2348.47169312856	DVL2
ENSG00000005007	0.398228130050775	1.50121682247423e-16	5.86751368887157e-15	3996.32240391221	4353.57533073198	3975.43674149436	3092.3423049207	3184.8105660261	3069.69748737622	UPF1
ENSG00000005020	-0.0949662763803903	0.0787423189961661	0.190242617665709	2551.04050783616	2615.85873484774	2902.83681319449	2849.30718131792	2893.03591852684	2883.84720950274	SKAP2
ENSG00000005022	0.101408260870313	0.00387835602693163	0.0171873960106424	15840.6588510309	14834.485735575	15346.8943884257	14359.409959811	14419.5601037744	14120.397248433	SLC25A5
ENSG00000005059	-0.0812600969208798	0.377852284270224	0.568018164432013	1096.52686082704	1000.47039712757	825.807024443261	956.887243975789	1114.82625901182	1014.78475588873	MCUB
ENSG00000005075	0.0349777557484564	0.702190163579435	0.831561608534911	605.192561167403	623.655673318605	556.578402054235	588.775466803381	534.128182067045	618.796947919665	POLR2J
ENSG00000005100	0.324920644687139	1.19113643761334e-11	2.87179397081182e-10	2797.22053271781	2808.08885481985	2850.19916586843	2262.56548123925	2294.28012724172	2193.24447240468	DHX33
ENSG00000005108	0.403726164538458	0.301621526548548	0.490676941655088	27.6952527991862	40.412013857773	52.6376473260595	27.4558507835774	17.107308322432	47.5185369562883	THSD7A
ENSG00000005156	-0.235400442545083	9.72362626668178e-05	0.000707915469679449	1339.62963539768	1283.35449413198	1302.99749938278	1604.64194579574	1529.20328282184	1487.85819047578	LIG3
ENSG00000005175	-0.146284790362432	0.00817182077823964	0.0319067101189506	1557.08865737647	1599.00508885891	1597.25057705797	1796.83290128079	1733.54057667311	1730.73071269681	RPAP3
ENSG00000005187	-0.0640772005578144	0.491751801034104	0.672566383719534	681.098068839247	567.952627190323	623.022645400245	611.146900775185	633.920813947898	713.834021832242	ACSM3
ENSG00000005189	-0.165555235630325	0.0351135420573842	0.102699491861182	737.514324541293	719.77073330466	776.621026122189	891.806708785087	800.241867082654	816.262868160241	REXO5
ENSG00000005194	0.136914539196859	0.0147404803018103	0.0518936156718803	2058.68045807284	1963.80543016962	1863.89046269325	1796.83290128079	1766.80478730006	1786.69698955644	CIAPIN1
ENSG00000005206	0.111402729410447	0.0779320472291619	0.188792251793968	1532.47065488831	1726.79442997673	1652.47696113777	1588.37181199807	1506.39353839193	1450.89932839867	SPPL2B
ENSG00000005238	-0.0657656612878081	0.587368628539993	0.749028359553396	387.733539188607	306.912862000925	365.011882277429	328.453326040574	371.60875300394	410.771352799914	FAM214B
ENSG00000005243	0.0541998220362808	0.8902920826966	0.943485634807404	29.7467530065334	24.0287649965137	22.4357185324188	22.3714339718038	27.5617745194738	23.2312847341854	COPZ2
ENSG00000005249	-1.1906328185248	3.25101278212376e-106	2.73897826893927e-103	1403.22614182544	1451.55584910758	1294.36837687031	3149.28777321256	3153.44716743497	3154.17488640962	PRKAR2B
ENSG00000005302	-0.0308154113926322	0.664912512570782	0.806096548574157	1013.44110242948	958.966166679046	989.760352180167	1063.65999702303	949.455611894978	1014.78475588873	MSL3
ENSG00000005339	-0.177170053368625	0.00121551473717263	0.00653542392838629	2050.47445724346	2225.93741194977	2158.14354036844	2523.90450536441	2445.39468408987	2304.12105863602	CREBBP
ENSG00000005379	0.317752899239601	5.21452374591178e-09	8.80604149295681e-08	3728.60162685341	4127.4864964466	4188.57606755234	3161.49037356082	3412.90801032519	3088.70490215874	TSPOAP1
ENSG00000005381	0.300175497751747	0.000240876145652231	0.00157655880397759	152664.439429944	159400.273687327	139581.23411269	112372.729723733	125291.074935438	129139.543934873	MPO
ENSG00000005436	-0.102689126417308	0.190242559430938	0.360358283009014	790.853329932318	727.416249439914	762.814430102239	784.017072375487	867.720694354469	797.255453377726	GCFC2
ENSG00000005448	0.602151073744187	1.56556075262917e-09	2.89533278214895e-08	673.917818113532	794.041461475702	690.329800997501	438.276729174883	534.128182067045	446.67424738911	WDR54
ENSG00000005469	0.345471031699865	0.00112133790328547	0.00607541597117692	475.948048104534	452.177668570758	500.489105723188	350.824760012377	355.451850699421	420.275060191172	CROT
ENSG00000005471	0.0287663840585689	0.930679655284755	0.964317912844582	35.9012536285748	54.6108295375311	30.2019287936407	43.7259845812528	39.9170527523414	33.7909596133606	ABCB4
ENSG00000005483	0.0635047305583002	0.241262907654826	0.422488682977534	2060.73195828019	2221.56854558677	2280.67708004549	2103.93167671191	2095.64526949792	2083.42385366126	KMT2E
ENSG00000005486	0.152455135060897	0.0308222765111951	0.0931671961914038	950.870346105394	976.441632131056	951.792213125305	892.823592147442	857.266228157427	839.494152894426	RHBDD2
ENSG00000005700	0.133495924944615	0.0039211380283103	0.0173314072280168	2961.34054930558	2963.18361070644	3081.4596492026	2781.17599604015	2717.21080521295	2714.89241143594	IBTK
ENSG00000005801	-0.182592690779285	0.0307325521316728	0.0929886578365558	985.745849630296	839.914558287228	862.049338995629	1113.48728177842	1016.93443916679	918.69171448824	ZNF195
ENSG00000005810	0.0370667942381003	0.365269135032485	0.556714214348505	6913.55569875983	6832.90699173589	6924.00790400494	7028.69780059581	6433.29833525236	6687.44210098164	MYCBP2
ENSG00000005812	-0.46796581594389	2.2534275239722e-09	4.09750940060413e-08	1209.35937223113	1176.31726823842	1126.96340012842	1460.24450834137	1548.2114031801	1850.05503883149	FBXL3
ENSG00000005844	-0.170386561317364	2.60175374821325e-05	0.00021980833198693	4871.28724234576	4807.93743248424	4891.84955231854	5476.93378964251	5628.30443808014	5291.45308195468	ITGAL
ENSG00000005882	-0.0849640141539174	0.49836393338479	0.67844094358377	325.16278286452	327.664977225187	285.623955162716	280.659808009902	348.799008574031	364.308783331544	PDK2
ENSG00000005884	0.51047088600595	0.330605764881285	NA	19.4892519697977	13.1065990890075	17.2582450249375	10.1688336235472	14.2560902686934	10.5596748791752	ITGA3
ENSG00000005889	-0.0574759485315077	0.406249027933047	0.596107064209448	911.891842165799	924.015235775026	967.324633647748	984.343094759366	966.56292021741	968.322186420364	ZFX
ENSG00000005893	-0.56456710003302	5.51772692808057e-35	6.91539907969767e-33	3229.06132636438	3076.7741361445	3104.75827998626	4808.84142057546	4653.18786370151	4454.07086403609	LAMP2
ENSG00000005961	-0.68016726300014	4.53759780225986e-72	1.52917045936157e-69	7231.53823089863	7802.79532432244	7383.07722166827	11905.670406449	12095.8173899774	11910.2572962217	ITGA2B
ENSG00000006007	0.269248156224299	3.54943881120079e-06	3.66171697767755e-05	2449.49124757247	2396.32320010686	2190.07129366457	1962.5848893446	1857.09335900179	2015.84193443454	GDE1
ENSG00000006015	0.00373957826836015	0.962852275914857	0.98103028515512	900.60859102539	857.390023739238	818.903726433286	792.152139274325	932.348303572546	842.662055358179	REX1BD
ENSG00000006016	-0.0816090099326167	0.745524405690754	0.857486233719925	54.3647554946989	62.2563456727855	74.2104536072314	59.9961183789283	77.933293468857	64.4140167629686	CRLF1
ENSG00000006025	0.146914394690052	0.105867054998557	0.237601581922911	549.802055569031	621.471240137104	592.820716606604	549.117015671547	501.814377458006	542.767288789604	OSBPL7
ENSG00000006042	-0.558993957778876	0.0205117121527713	0.0674165831809226	82.0600082938852	64.4407788542867	72.4846291047376	146.431204179079	82.6853235584215	93.9811064246591	TMEM98
ENSG00000006047	-0.527456672132869	0.27021220722073	NA	16.412001658777	12.0143824982568	14.6695082711969	14.236367072966	24.7105564657352	23.2312847341854	YBX2
ENSG00000006062	0.0808204197812969	0.509916230318421	0.688346059531676	332.343033590235	358.247041766204	351.205286257479	281.676691372257	379.212001147243	323.12605130276	MAP3K14
ENSG00000006125	0.0691041549102173	0.0544917751161876	0.144066905445778	7976.23280616564	8088.95607109911	8275.32848945754	7611.37196722506	7811.38706122605	7782.4803859521	AP2B1
ENSG00000006194	0.0894146330434557	0.203064362370508	0.376328304908775	1416.56089317319	1489.78342978385	1310.76370964401	1242.63146879746	1290.65137232571	1427.66804366448	ZNF263
ENSG00000006282	-0.0216250981664626	0.76141078349473	0.866874833970175	867.784587707836	904.355337141515	919.86445982917	937.566460091049	904.786529053072	891.236559802385	SPATA20
ENSG00000006327	0.209517444265063	0.273378329387563	0.459904328094631	131.296013270216	179.123520883102	119.944802923316	137.279253917887	111.197504095808	122.492228598432	TNFRSF12A
ENSG00000006432	0.64809073037298	0.00035097908546152	0.0021966974127214	164.12001658777	187.861253609107	143.243433706981	101.688336235472	116.899940203286	96.0930414004941	MAP3K9
ENSG00000006451	0.132107383919532	0.0159595051924172	0.0552066369167442	2265.8819790149	2111.25466992095	2145.19985659973	1938.17968864809	2073.78593108593	1937.70034032864	RALA
ENSG00000006453	-0.26168867520603	0.554518018099644	0.724277409782593	16.412001658777	16.3832488612593	19.8469817786782	23.3883173341585	20.9089323940836	19.0074147825153	BAIAP2L1
ENSG00000006459	-0.667704582485664	5.74242182291624e-07	7.00030763219652e-06	187.712268972262	172.570221338598	171.719537998128	268.457207661645	288.923429445519	287.223156713565	KDM7A
ENSG00000006468	0.999983041862493	8.27490943326326e-06	7.91728716438091e-05	107.703760885724	105.94500930281	125.122276430797	47.7935180306717	63.6772032001637	58.0782118354635	ETV1
ENSG00000006530	0.115400079693773	0.0713891541330642	0.176919910504728	1455.53939711279	1437.35703342782	1585.16980554051	1400.24838996245	1312.5107107377	1426.61207617657	AGK
ENSG00000006534	-0.426130832368339	2.46588994990109e-07	3.22094927564599e-06	579.548808575564	577.782576507079	533.27977127057	759.611871678974	773.630498581093	734.953371590592	ALDH3B1
ENSG00000006576	0.277580064254706	8.00879242590817e-06	7.70431522255193e-05	1542.72815592504	1417.69713479431	1539.43545622443	1223.31068491272	1228.87498116137	1262.93711554935	PHTF2
ENSG00000006607	-0.362701308439887	8.18992521589106e-06	7.84587592539406e-05	572.368557849849	562.49154423657	603.175663621567	751.476804780136	755.572784240748	729.673534151005	FARP2
ENSG00000006625	0.085086278031804	0.140703465002033	0.29066449349623	2394.1007419741	2116.71575287471	2177.12760989587	2102.91479334956	2170.72734491304	2029.56951177747	GGCT
ENSG00000006634	-0.350439453566884	2.65800296802586e-07	3.44518077009505e-06	1080.11485916826	1004.83926349057	1126.10048787717	1365.67435564239	1429.41065094099	1302.0079126023	DBF4
ENSG00000006638	-0.126417580706126	0.532526023884815	0.706231495602381	93.3432594342944	83.0084608970473	108.726943657106	104.738986322536	110.247098077895	97.1490088884116	TBXA2R
ENSG00000006652	0.37225570981686	6.35665957443128e-07	7.64462668090803e-06	1260.64687741481	1120.61422211014	1327.1590424177	958.921010700498	993.174288718971	915.523812024488	IFRD1
ENSG00000006695	0.231721179446402	0.00680551938411746	0.0273973192089571	663.660317076796	747.076148073426	723.983378796129	643.687168370536	588.301325088079	586.061955794222	COX10
ENSG00000006704	0.129410083472356	0.277067550977716	0.463578871162519	291.313029443292	310.189511773177	339.124514740022	282.693574734611	299.377895642561	278.775416810225	GTF2IRD1
ENSG00000006712	0.00595411308248184	0.917269173187017	0.957817738165744	1727.36317458628	1814.17175723678	1756.88934353864	1820.22121861494	1788.66412571206	1665.26072844592	PAF1
ENSG00000006715	-0.00662487350372222	0.896639020499684	0.947265408776623	2730.54677597903	2760.03132482682	2768.22250199998	2932.691617031	2638.32710572618	2727.56402129095	VPS41
ENSG00000006740	0.221839769210034	0.612971202319904	0.767047808173244	14.3605014514299	24.0287649965137	33.6535777986282	21.3545506094491	22.8097444299094	17.9514472945978	ARHGAP44
ENSG00000006744	0.0823905211073588	0.106148226417033	0.237933533100581	3411.64484481828	3367.30374928417	3166.02504982479	2976.41760161226	3282.70238587112	3127.77569921169	ELAC2
ENSG00000006747	0.493498453226154	0.0859869478584823	0.203780600761663	59.4935060130668	48.0575299930274	81.9766638684532	41.6922178565434	51.3219249672961	42.2386995167007	SCIN
ENSG00000006756	-0.0730512307841747	0.36392551366611	0.555954921051817	749.823325785376	771.104913069939	683.426502987526	791.13525591197	738.465475918316	786.695778498551	ARSD
ENSG00000006757	-0.18294252293994	0.114840700633761	0.252399887697244	297.467530065334	318.927244499182	351.205286257479	349.807876650023	401.07133955924	348.469271012781	PNPLA4
ENSG00000006831	0.360589879843115	1.1839192267105e-18	5.44064699183779e-17	5077.46301318414	5208.78092128972	5159.35235020507	3988.2165471552	4116.20846358073	3922.91921761358	ADIPOR2
ENSG00000006837	0.128735688014556	0.75692095337094	0.864816262930032	22.5665022808184	32.7664977225187	37.9681390548626	23.3883173341585	16.1569023045191	46.4625694683708	CDKL3
ENSG00000007038	-0.129850745150351	0.26944963226838	0.455642693281666	322.085532553499	363.708124719957	315.825883956357	370.145543897117	324.088452108296	401.267645408657	PRSS21
ENSG00000007047	0.00253847855203728	0.974052228583829	0.986806202583591	931.381094135597	822.439092835219	813.726252925804	884.688525248604	832.555671691692	844.773990334014	MARK4
ENSG00000007062	-0.505059475422912	3.12047908630525e-14	9.94161036634856e-13	1286.29063000665	1095.49324052287	1240.86781729301	1768.36016713485	1675.56580958043	1702.21959052304	PROM1
ENSG00000007080	0.181835168748115	0.000378418797279566	0.00235193486096091	2851.58528821251	2887.82066594465	2856.23955162716	2682.53830989174	2421.63453364205	2474.13182419074	CCDC124
ENSG00000007129	-0.128861946128415	0.635871936169641	0.78494257972262	62.5707563240874	41.5042304485236	55.2263840798001	58.9792350165736	63.6772032001637	51.7424069079584	CEACAM21
ENSG00000007168	0.00747959523960636	0.855966176945548	0.923697934489379	4609.720965909	4686.70139091092	4749.46903086281	4754.94660237066	4705.46019468672	4513.20504335947	PAFAH1B1
ENSG00000007202	-0.14810744429553	2.31868692236592e-05	0.000198997663710691	7673.63652558194	7669.54490025087	7774.83938373436	8688.2514479587	8501.38183023081	8429.78845604554	KIAA0100
ENSG00000007237	-0.151540225894574	0.00489687261027038	0.0208305955497196	2027.90795496264	2189.894264455	2147.78859335348	2362.22005075001	2443.49387205404	2262.93832660724	GAS7
ENSG00000007255	-0.137442889811374	0.0857722603041887	0.203367155646189	675.969318320879	745.983931482675	674.797380475057	760.628755041329	749.870348133271	794.087550913973	TRAPPC6A
ENSG00000007264	0.0700112692296223	0.141258483443706	0.291493387049096	3710.13812498728	3878.46111375546	3544.84352812217	3504.18006667436	3641.00545462428	3453.01368549028	MATK
ENSG00000007312	-0.0289876385525513	0.743624820664004	0.85620457105532	540.570304635969	524.263963560299	547.08636729052	528.779348424453	570.243610747734	545.935191253356	CD79B
ENSG00000007314	-0.203734239145835	0.62196839289103	0.773824815669248	23.592252384492	37.1353640855212	15.5324205224438	24.4052006965132	24.7105564657352	38.0148295650306	SCN4A
ENSG00000007341	0.140401946941374	0.229046292211497	0.408806109307393	308.750781205743	328.757193815937	326.180830971319	292.862408358159	271.816121123087	310.45444144775	ST7L
ENSG00000007372	0.324503672803115	0.220167226800739	0.397622483557604	56.4162557020461	73.1785115802917	58.6780330847876	51.8610514800906	47.5203008956445	50.6864394200408	PAX6
ENSG00000007376	-0.015099006152787	0.848115280320094	0.918821847839279	1064.72860761316	1001.56261371832	956.106774381539	909.093725945117	1058.75230395496	1084.47861009129	RPUSD1
ENSG00000007384	0.206631222744648	0.353002039356717	0.54514011474996	84.1115085012323	108.129442484312	107.001119154613	69.1480686401208	106.445474006244	83.4214315454839	RHBDF1
ENSG00000007392	0.0769597967881385	0.224881473328563	0.403445823142986	1672.99841909158	1629.58715339993	1874.24540970822	1585.321161911	1676.51621559834	1651.533151103	LUC7L
ENSG00000007402	-1.08677199946517	0.0012453593091841	0.00667581262770478	20.5150020734713	22.9365484057631	28.4761042911469	55.9285849295095	40.8674587702543	57.0222443475459	CACNA2D2
ENSG00000007516	-0.0948353860827107	0.872943627178236	NA	17.4377517624506	9.8299493167556	6.90329800997501	15.2532504353208	10.4544661970418	10.5596748791752	BAIAP3
ENSG00000007520	0.0156173274012124	0.933412801939142	0.965830045128759	926.252343617229	936.029618273283	714.491344032414	695.548219850627	962.761296145758	889.12462482655	TSR3
ENSG00000007541	-0.204207332075785	0.0258200933491398	0.0809513573784795	539.544554532295	654.237737859623	549.67510404426	655.889768718793	689.044362986846	659.979679948448	PIGQ
ENSG00000007545	0.0871948084506943	0.235043604917974	0.415823176456028	858.552836774774	873.773272600498	894.840004543011	860.283324552091	817.349175405086	796.199485889808	CRAMP1
ENSG00000007866	-0.633898175662985	0.0846871926267312	0.201285999964206	19.4892519697977	27.3054147687656	21.5728062811719	37.6246844071245	32.3138046090383	35.9028945891956	TEAD3
ENSG00000007923	0.0558806326988771	0.354982007112666	0.547194769044886	2238.18672621572	2462.94841214265	2574.06724546943	2468.99280379725	2316.13946565371	2216.47575713887	DNAJC11
ENSG00000007944	0.0365191478669798	0.731720916502238	0.849854307938763	511.849301733109	528.632829923301	467.698440175807	420.989712014853	548.384272335738	498.416654297068	MYLIP
ENSG00000007968	-0.153984882835267	0.0476794274189847	0.130257344047722	714.947822260475	808.24027715546	754.18530758977	813.506689883774	856.315822139515	862.725437628612	E2F2
ENSG00000008018	0.0681703665464468	0.140478389816431	0.29024718872279	3882.46414240444	3572.64046834529	3608.69903471444	3511.29825021084	3531.7087625643	3508.97996234991	PSMB1
ENSG00000008056	-0.365824463471764	0.533522882171335	NA	11.2832511404092	27.3054147687656	3.45164900498751	17.2870171600302	19.0081203582578	16.8954798066803	SYN1
ENSG00000008083	-0.0533025084760734	0.272807090662503	0.459322696779933	2361.27673865655	2286.00932444105	2319.5081313516	2390.69278489594	2447.29549612569	2390.71039264526	JARID2
ENSG00000008086	0.155121829677485	0.445128109400745	0.632169145998315	98.4720099526622	97.2072765768054	97.509084390897	90.5026192495698	90.2885717017246	82.3654640575664	CDKL5
ENSG00000008128	0.0873350023519249	0.36735888453285	0.558607989966978	502.617550800047	543.92386219381	546.223455039273	552.167665758612	469.500572848968	478.353272026635	CDK11A
ENSG00000008130	0.12121408183758	0.0236357039620395	0.0754124659340056	2983.9070515864	3031.99325592373	2782.02909801993	2547.29282269857	2720.06202326669	2817.32125776394	NADK
ENSG00000008226	0.585105816234335	0.279883787821719	NA	21.5407521771449	13.1065990890075	13.80659601995	11.1857169859019	9.50406017912891	11.6156423670927	DLEC1
ENSG00000008256	0.100940152226996	0.297086584496101	0.485598071896702	455.433046031063	478.390866748773	474.601738185782	419.972828652498	461.897324705665	430.834735070347	CYTH3
ENSG00000008277	0.527421476489613	3.42969952371538e-09	6.03380432449463e-08	670.840567802511	654.237737859623	672.208643721317	471.833880132589	429.583520096627	485.745044442058	ADAM22
ENSG00000008282	0.179002651988137	9.93728237423695e-05	0.00072173796554264	4480.47645284613	4300.0567177852	4586.37861537715	4101.09060037657	3928.97847805189	3780.36360674471	SYPL1
ENSG00000008283	0.109447134899852	0.184918617190125	0.35300740554988	748.797575681702	701.203051261899	731.749589057351	694.531336488272	704.250859273452	623.020817871335	CYB561
ENSG00000008294	0.335670741209302	2.12310070272011e-12	5.56076375764256e-11	3014.67955469661	2966.46026047869	2967.55523203801	2435.43565283955	2293.32972122381	2363.2552379594	SPAG9
ENSG00000008300	0.109119851943512	0.366509548410585	0.557707937150966	293.364529650639	313.466161545429	308.059673695135	266.423440936936	269.915309087261	312.566376423585	CELSR3
ENSG00000008311	0.114303308268689	0.356213598005779	0.548587256530055	305.673530894722	362.615908129207	364.148970026182	357.942943548861	281.320181302216	315.734278887338	AASS
ENSG00000008323	0.360386218651998	0.461628130656837	NA	16.412001658777	19.6598986335112	24.1615430349125	22.3714339718038	16.1569023045191	8.44773990334014	PLEKHG6
ENSG00000008324	0.117447083319397	0.137966142489774	0.28610099150245	918.04634278784	875.957705781999	827.532848945754	742.324854518944	843.010137888734	828.934478015251	SS18L2
ENSG00000008382	-0.0778205859004341	0.445165467201847	0.632169145998315	416.454542091467	427.056686983493	416.786617352241	406.753344941887	440.988392311581	482.577141978305	MPND
ENSG00000008394	-0.00891508571806904	0.881742631497004	0.938580578448114	1575.5521592426	1535.65652659537	1460.04752910971	1484.64970903789	1523.50084671436	1589.23106931586	MGST1
ENSG00000008405	0.181677993531181	0.0433769541233597	0.120943465578369	946.7673456907	801.686977610957	779.209762875929	810.45603979671	716.60613750632	700.106444489314	CRY1
ENSG00000008441	-0.30781962643609	0.00145684814811477	0.00760258161258104	461.587546653104	412.857871303735	404.705845834785	523.694931612679	515.120061708787	543.823256277522	NFIX
ENSG00000008513	-0.146956594113425	0.0112058484294167	0.0415594745493041	1588.88691059035	1631.77158658143	1712.0179064738	1798.86666800549	1765.85438128215	1901.79744573945	ST3GAL1
ENSG00000008516	-0.422664279358815	0.0506325005899435	0.136408220189464	90.2660091232737	78.6395945340448	64.7184188435157	115.924703308438	96.9414138271149	99.2609438642466	MMP25
ENSG00000008517	-0.50957115802747	0.348492966319067	NA	8.20600082938852	14.1988156797581	14.6695082711969	15.2532504353208	10.4544661970418	27.4551546858555	IL32
ENSG00000008710	0.104661019943639	0.0628278477218617	0.160888941354615	2265.8819790149	2571.07785462696	2309.15318433664	2207.65377967209	2236.30536014903	2197.46834235635	PKD1
ENSG00000008838	0.0352642443516963	0.494766655977243	0.675593043210417	2953.13454847619	3195.82574453632	3347.23662258663	3051.66697042651	3085.96834016316	3134.11150413919	MED24
ENSG00000008853	-0.0635085927118951	0.500624344225748	0.680386991079158	620.578812722507	762.367180343934	642.006714927676	748.426154693072	724.209385649623	639.916297678016	RHOBTB2
ENSG00000008869	0.170401150590246	0.00123697079155307	0.00663553663031566	2269.9849794296	2363.55670238435	2266.0075717743	2104.94856007426	1954.98517884682	2070.75224380625	HEATR5B
ENSG00000008952	-0.954749090398908	7.65946089937037e-69	2.32311449077903e-66	1742.74942614139	1782.49747610502	1907.89898750684	3572.31125195212	3327.37146871303	3642.03186582752	SEC62
ENSG00000008988	0.178608176383537	8.88003501587856e-08	1.24230379165866e-06	23293.759104323	23656.3191390677	22905.1427970971	20875.59854578	19929.0637896154	20915.5480331823	RPS20
ENSG00000009307	0.153700157394436	2.16305255300538e-05	0.00018722997697675	25817.1043593599	24960.425748424	24323.7705381469	23137.1471436569	21731.9840055962	22640.9989084395	CSDE1
ENSG00000009335	0.035619979374654	0.444431435367926	0.631599917285597	2728.49527577168	2701.05162892629	2675.02797886532	2679.48765980468	2595.5588349201	2631.47097989045	UBE3C
ENSG00000009413	0.326812193296792	7.87702009946646e-11	1.70894148509884e-09	2450.51699767615	2455.3028960074	2464.47738956108	1920.89267148806	2017.71197602907	1936.64437284073	REV3L
ENSG00000009724	0.423914794064	0.0802517988346794	0.193237475378849	93.3432594342944	75.3629447617929	100.097821144638	84.4013190754415	64.6276092180766	51.7424069079584	MASP2
ENSG00000009780	-0.433789892348454	0.00153806256552805	0.00795522469516812	191.815269386957	211.890018605621	213.139326057978	315.233842329962	268.014497051435	250.264294636452	FAM76A
ENSG00000009790	-0.346554459548424	2.84356100640203e-10	5.79604874490414e-09	1614.53066318219	1597.91287226816	1674.04976741894	2085.62777618953	2000.60466770664	2131.99835810547	TRAF3IP3
ENSG00000009830	0.275574300846542	0.00144528269956273	0.00756565831510832	684.175319150268	778.750429205194	711.039695027426	635.552101471698	568.342798711909	591.34179323381	POMT2
ENSG00000009844	-0.0618210760430125	0.227873118943948	0.407415214428786	2351.01923761981	2169.14214923074	2228.03943271943	2336.79796669114	2337.99880406571	2369.59104288691	VTA1
ENSG00000009954	0.00900205535112941	0.797937745652574	0.889732207026807	7377.19474562028	7429.25725028573	7405.51294020069	7432.40049545063	7261.10197685449	7381.21274054345	BAZ1B
ENSG00000010017	0.0762485813986312	0.208276658343212	0.382896778248856	2164.33271875122	2232.49071149427	2045.96494770634	1871.06538673268	2127.95907410696	2107.71110588336	RANBP9
ENSG00000010072	0.130057926533825	0.188537198640528	0.357981050962213	534.415804013927	477.298650158022	469.424264678301	447.428679436076	427.682708060801	478.353272026635	SPRTN
ENSG00000010165	-0.095229801272891	0.0585407435741308	0.15235462095447	2484.36675109737	2657.36296529626	2436.86419752118	2738.46689482125	2678.24415847853	2673.70967940715	METTL13
ENSG00000010219	0.389770810494829	0.000286867009129418	0.00184884751102747	405.171290951058	480.575299930274	440.085248135907	344.723459838249	342.146166448641	324.182018790678	DYRK4
ENSG00000010244	-0.133546514853932	0.00137074990923163	0.0072379604364546	7485.92425660968	7365.9086880222	8100.15730245443	8307.93707043804	8402.53960436787	8478.36296048975	ZNF207
ENSG00000010256	0.253050535610518	2.78698600165395e-09	4.97231090765672e-08	6411.96389806345	6023.57449798968	5960.13491936217	5154.58176377606	5016.24296254424	5265.05389475674	UQCRC1
ENSG00000010270	-0.0502013571994641	0.371461374780293	0.562252894355039	1570.42340872423	1592.45178931441	1606.74261182168	1619.89519623106	1622.3430725773	1697.99572057137	STARD3NL
ENSG00000010278	-0.705373824606834	3.11775270991583e-06	3.24730218721659e-05	144.630764617973	163.832488612593	205.373115796757	293.879291720513	296.526677588822	250.264294636452	CD9
ENSG00000010292	0.0761878412150557	0.0948599000406569	0.219324650726721	9687.18397909314	10547.5356168788	10285.0511226115	9964.44006771387	9945.04857144049	9036.96976159811	NCAPD2
ENSG00000010295	0.0109756923541769	0.888467169783372	0.942648453672846	801.110830969054	768.920479888438	774.032289368448	745.375504606008	829.704453637954	749.736916421437	IFFO1
ENSG00000010310	-0.664424929119797	0.00158981406464902	0.00815523276878396	63.596506427761	69.9018618080398	79.3879271147126	106.772753047245	109.296692059982	122.492228598432	GIPR
ENSG00000010318	0.0436322857008528	0.654679849043596	0.799180545016995	481.076798622902	523.171746969548	584.191594094135	490.137780654974	526.524933923742	526.927776470841	PHF7
ENSG00000010319	-0.152003850833983	0.790537598288691	0.885046978139424	12.3090012440828	21.8443318150124	20.709894029925	3.05065008706415	30.4129925732125	27.4551546858555	SEMA3G
ENSG00000010322	0.0562409577499953	0.278840357367309	0.465860308414151	3343.94533797582	3633.80459742732	3777.82983595882	3432.99823130953	3574.47703337038	3338.96919679519	NISCH
ENSG00000010327	-0.292486048576438	2.76214364948889e-10	5.64446200537585e-09	6976.12645508391	7677.19041638612	7691.13689536341	9421.42435221646	9275.0123288119	8670.54904329074	STAB1
ENSG00000010361	0.0438024347896493	0.617366705392437	0.770311509566917	883.170839262939	794.041461475702	746.419097328548	728.088487445978	759.3744083124	862.725437628612	FUZ
ENSG00000010404	-0.666568798218876	2.11791470007818e-30	1.98260348312875e-28	1144.7371156997	1152.28850324191	1105.39059384725	1799.88355136785	1798.16818589119	1799.36859941145	IDS
ENSG00000010438	-0.686213580962654	0.20766502757886	NA	7.18025072571495	8.73773272600498	15.5324205224438	19.3207838847396	17.107308322432	14.7835448308452	PRSS3
ENSG00000010539	-0.104892844251701	0.340855753515127	0.532345777760751	360.038286389421	407.396788349982	336.535777986282	402.685811492468	408.674587702543	372.756523234884	ZNF200
ENSG00000010610	0.0229513778985124	0.745864045051748	0.857740823781736	1000.10635108173	1119.52200551939	1090.72108557605	1004.68076200646	1090.11570254609	1064.41522782086	CD4
ENSG00000010626	0.114876656691172	0.550807793598097	0.721329895502171	137.450513892258	152.910322705087	138.0659601995	101.688336235472	168.221865170582	124.604163574267	LRRC23
ENSG00000010671	-0.134758115629978	0.00227023924903972	0.0109853791358288	5255.94353122335	5453.43743761786	5823.79478366517	5943.68325296332	6098.75541694702	6117.21965750618	BTK
ENSG00000010704	0.122439202393847	0.662116980546073	0.804315868217518	47.184504768984	49.149746583778	63.8555065922688	54.9117015671547	48.4707069135574	44.3506344925357	HFE
ENSG00000010803	-0.0858660584163835	0.148409780896633	0.301976965959672	1653.50916712179	1640.50931930743	1754.3006067849	1842.59265258675	1836.18442660771	1681.10024076469	SCMH1
ENSG00000010810	-0.153797148771614	0.0181001749251121	0.0611062227825745	1353.99013684911	1374.00847116428	1282.28760535286	1588.37181199807	1470.27810971124	1399.15692149071	FYN
ENSG00000010818	0.143870415675975	0.195737055552666	0.36738990494423	353.88378576738	385.55245653497	368.463531282416	348.790993287668	348.799008574031	304.118636520245	HIVEP2
ENSG00000011007	0.236249662874144	8.84818070255488e-05	0.000649480447019578	1525.29040416259	1534.56431000462	1632.62997935909	1342.28603830823	1293.50259037944	1351.63838453442	ELOA
ENSG00000011009	0.165038017163161	0.00514708251161102	0.021742480860329	1782.75368018466	1839.29273882405	1687.85636343889	1644.30039692758	1545.36018512636	1542.76849984749	LYPLA2
ENSG00000011021	0.212972273102199	0.000132548379591983	0.000930600081718715	1717.10567354955	1707.13453134322	1758.61516804113	1471.43022532728	1510.19516246358	1491.02609293953	CLCN6
ENSG00000011028	-0.344420454381189	2.24203254259594e-09	4.08168349441386e-08	1876.09693961895	1909.19460063209	1761.20390479487	2202.56936286032	2440.6426540003	2392.82232762109	MRC2
ENSG00000011052	0.219750011057097	0.207568239289626	0.38202844862432	152.836765447361	147.449239751334	126.848100933291	122.026003482566	124.503188346589	119.324326134679	NME1-NME2
ENSG00000011105	-0.665844292999766	0.0229819130930073	0.0737766113580558	31.7982532138805	40.412013857773	36.2423145523688	65.0805351907019	56.0739550568606	50.6864394200408	TSPAN9
ENSG00000011114	0.273598838631044	5.63424009887063e-05	0.000437870366220412	1185.76711984664	1264.78681208922	1253.81150106171	965.022310874627	1068.25636413409	1030.6242682075	BTBD7
ENSG00000011132	0.216308984503976	0.0464647827653075	0.127813972544148	503.64330090372	462.007617887513	410.746231593513	362.010476998279	418.178647881672	402.323612896574	APBA3
ENSG00000011143	0.0571397623698519	0.503238268951617	0.682368414578976	596.986560338015	657.514387631875	612.667698385282	592.8430002528	584.499701016428	616.68501294383	MKS1
ENSG00000011198	-0.556929665959259	7.5089139539436e-07	8.91022536084153e-06	289.261529235945	276.330797459907	258.873675374063	424.040362101917	405.823369648804	381.204263138224	ABHD5
ENSG00000011243	0.101272847328276	0.0847097645003956	0.201288558233861	1618.63366359689	1643.78596907969	1648.16239988153	1463.29515842844	1605.23576425487	1507.92157274621	AKAP8L
ENSG00000011258	-0.144618250017959	0.0105811304405471	0.0395777505818671	1763.26442821486	1774.85195996976	1880.28579546694	2096.81349317543	1955.93558486473	1940.8682427924	MBTD1
ENSG00000011260	0.0932971825685794	0.0518605862942966	0.138877942990113	2785.9372815774	2722.8959607413	2627.56780504674	2564.5798398586	2527.12960163038	2532.21003602621	UTP18
ENSG00000011275	0.170883341979021	0.0101944041253113	0.0384955524303652	2304.8604829545	2194.263130818	2405.79935647629	1936.14592192338	2283.82566104468	1913.41308810654	RNF216
ENSG00000011295	0.180352016568375	0.00613094464593619	0.0251757651529392	2599.25076270881	2492.43826009292	2306.5644475829	1960.5511226199	2351.30448831649	2212.2518871872	TTC19
ENSG00000011304	-0.0419683532220484	0.222054328879028	0.400077687709452	18382.467607934	18911.730268847	17701.7819220784	18896.7435226377	19010.0211702936	18702.2401785072	PTBP1
ENSG00000011332	0.17335148701695	0.65144808211121	0.79703188101787	28.7210029028598	31.674281131768	24.1615430349125	27.4558507835774	19.9585263761707	27.4551546858555	DPF1
ENSG00000011376	0.334808852582893	7.53837558683096e-08	1.06940566673799e-06	2124.32846470795	2023.8773426609	2034.74708844013	1750.05626661247	1658.45850125799	1492.08206042745	LARS2
ENSG00000011405	-0.185364367495807	0.00484800327895539	0.0206749071218668	1341.68113560502	1233.11253095745	1393.60328576371	1584.30427854865	1442.71633519177	1491.02609293953	PIK3C2A
ENSG00000011422	-0.105109978978595	0.265441760067006	0.45116478028399	499.540300489026	489.313032656279	443.536897140894	499.289730916166	524.624121887916	514.256166615831	PLAUR
ENSG00000011426	0.196821383252612	0.00149587679347239	0.00776616623519642	2747.98452774148	2855.05416822213	2926.9983562294	2748.6357284448	2417.83290957039	2276.66590395017	ANLN
ENSG00000011451	0.00382106191017525	0.949844983779705	0.975040592902247	1249.3636262744	1261.51016231697	1272.79557058914	1258.90160259514	1253.5855376271	1261.88114806143	WIZ
ENSG00000011454	0.0295921150665699	0.651033533919992	0.796724502782647	1734.543425312	1912.47125040434	1832.82562164837	1844.62641931146	1625.19429063104	1900.74147825153	RABGAP1
ENSG00000011478	-0.0294501503189028	0.798409911327338	0.89000108864431	401.068290536364	348.417092449448	343.439075996257	330.487092765283	382.063219200982	402.323612896574	QPCTL
ENSG00000011485	0.0642186189020905	0.147111072620119	0.300199195809687	3473.18985103869	3479.80205813148	3463.72977650496	3430.96446458482	3283.65279188904	3248.15599283428	PPP5C
ENSG00000011523	-0.186408413898105	0.00392979039995892	0.0173544762421016	1181.66411943195	1224.37479823145	1119.1971898672	1288.39122010343	1374.28710190204	1344.246612119	CEP68
ENSG00000011566	0.677638260253173	6.05795945781311e-12	1.51100255226539e-10	721.102322882516	667.34433694863	850.83147972942	449.462446160785	478.054227010184	475.185369562883	MAP4K3
ENSG00000011590	-1.83107098736666	0.00712876693732077	NA	6.15450062204139	1.09221659075062	6.04038575872813	13.2194837106113	18.0577143403449	16.8954798066803	ZBTB32
ENSG00000011600	-0.570478799587953	1.91658940616617e-07	2.55404906366521e-06	365.167036907789	318.927244499182	291.664340921444	461.665046509042	501.814377458006	482.577141978305	TYROBP
ENSG00000011638	0.310968364069306	0.000762962102999954	0.00434810984291405	647.248315418019	733.969548984418	653.224574193885	524.711814975034	515.120061708787	599.78953313715	TMEM159
ENSG00000012048	-0.0589441570518658	0.176003971995963	0.341186275766175	3825.02213659872	3879.55333034621	3922.7990941683	4191.59321962614	3934.68091415937	3988.38920186446	BRCA1
ENSG00000012061	-0.182295809947926	0.00315212536593359	0.0144373244259689	1374.50513892258	1369.63960480128	1470.40247612468	1515.15620990853	1656.55768922217	1613.51832153797	ERCC1
ENSG00000012124	-0.101990619443195	0.538096765001872	0.710783222544119	139.502014099605	176.939087701601	164.816239988153	156.600037802626	198.634857743794	160.507058163463	CD22
ENSG00000012174	-0.269374599974066	0.00183347039173695	0.00920986369350476	667.763317491491	571.229276962575	629.063031158973	780.966422288423	703.300453255539	769.80029869187	MBTPS2
ENSG00000012211	-0.163696355184794	0.152183550615812	0.30759210250417	309.776531309417	277.423014050658	303.7451124389	342.68969311354	327.890076179947	328.405888742348	PRICKLE3
ENSG00000012223	-0.411974744225038	0.511290012924883	NA	5.12875051836782	9.8299493167556	11.2178592662094	9.15195026119246	15.2064962866063	10.5596748791752	LTF
ENSG00000012232	0.12647138436003	0.0159848726558407	0.0552817773833122	2510.01050368921	2781.87565664183	2601.68043750933	2465.94215371019	2360.80854849562	2402.32603501235	EXTL3
ENSG00000012660	0.026549893613386	0.475000106110917	0.658271333171449	7395.6582474864	7166.03305191483	7023.24281289833	7014.46143352284	7093.83051770182	7079.20603899904	ELOVL5
ENSG00000012779	-0.151520789651986	0.143507918650222	0.294774045393575	396.96529012167	351.6937422217	381.407215051119	402.685811492468	426.732302042888	426.610865118677	ALOX5
ENSG00000012817	0.149072191404338	0.00946809805932945	0.0362402087505631	2289.4742313994	2254.33504330928	2564.57521070572	2164.94467845319	2145.06638242939	2106.65513839545	KDM5D
ENSG00000012822	-0.115861886275707	0.127283559140253	0.271217531876062	1073.96035854622	944.767350999288	947.47765186907	1082.98078090777	999.827130844361	1131.99714704758	CALCOCO1
ENSG00000012963	-0.0598336168254007	0.208595157475748	0.383110762155712	2590.01901177575	2515.37480849868	2574.06724546943	2616.44089133869	2656.38482006653	2733.89982621845	UBR7
ENSG00000012983	-0.0738544094461493	0.142948389702024	0.293940654892366	2027.90795496264	2062.10492333717	2035.61000069138	2186.29922906264	2132.71110419653	2127.7744881538	MAP4K5
ENSG00000013016	-0.928031318084744	1.60519848749365e-33	1.76397355527834e-31	628.784813551895	637.854488998363	553.989665300495	1142.9768992867	1171.85062008659	1141.50085443884	EHD3
ENSG00000013275	-0.0334266879432566	0.521811677013179	0.698188996109481	1990.98095123039	1961.62099698812	1995.91603713402	2091.72907636365	1976.84451725881	2021.12177187413	PSMC4
ENSG00000013288	-0.0904265926594085	0.21580630302054	0.392175264865966	1048.31660595438	1136.9974709714	1081.22905081234	1054.50804676184	1236.47822930467	1184.79552144345	MAN2B2
ENSG00000013306	0.0650636474782313	0.188460293000777	0.35792328510009	2486.41825130472	2577.63115417147	2457.5740915511	2362.22005075001	2463.45239843021	2360.08733549565	SLC25A39
ENSG00000013364	-0.257753946360209	0.0122454082559642	0.044724589050365	455.433046031063	430.333336755745	418.512441854735	512.509214626778	578.797264908951	465.681662171625	MVP
ENSG00000013374	-0.0239451716297805	0.65617137072333	0.800035281960066	2226.90347507531	2229.21406172202	2084.79599901245	2308.32523254521	2177.38018703843	2160.50948027924	NUB1
ENSG00000013375	0.273978678299731	0.000661231970333846	0.00384640691603865	783.673079206603	830.084608970473	829.258673448248	693.514453125917	625.367159786682	703.274346953067	PGM3
ENSG00000013392	0.266090239227975	0.237217803021321	0.418254619557996	92.3175093306208	95.0228433953041	87.1541373759345	91.5195026119246	60.825985146425	76.0296591300613	RWDD2A
ENSG00000013441	0.174150665535118	0.00777491631818759	0.0305695115284716	1385.78839006299	1423.15821774806	1533.3950704657	1217.2093847386	1339.12207923926	1294.61614018688	CLK1
ENSG00000013503	-0.161729951665334	0.0465657968696456	0.127998968556856	672.892068009858	619.286806955603	642.006714927676	744.358621243653	693.79639307641	726.505631687252	POLR3B
ENSG00000013523	0.160772095419521	0.0107506654847154	0.0401462305037452	1245.26062585971	1320.4898582175	1300.40876262904	1127.72364885138	1169.94980805077	1160.50826922135	ANGEL1
ENSG00000013561	-0.211230316476985	0.0132371591159725	0.0475916353707261	588.780559508626	625.840106500106	609.216049380295	743.341737881298	718.506949542145	648.364037581356	RNF14
ENSG00000013563	-0.121474316555845	0.194556749250329	0.365859970635149	463.639046860451	472.929783795019	453.02893190461	525.728698337389	481.855851081836	503.696491736656	DNASE1L1
ENSG00000013573	0.0212282906115928	0.668388999042375	0.808431900660202	2810.55528406557	2893.2817488984	3047.80607140397	2966.24876798871	2808.44978293259	2854.28011984105	DDX11
ENSG00000013583	-0.107520638065665	0.1659079229614	0.327092258412588	752.900576096397	725.231816258413	716.217168534907	749.443038055427	818.299581422999	795.143518401891	HEBP1
ENSG00000013725	-0.366364141877641	0.312607290085727	0.502457822379444	38.9785039395955	30.5820645410174	22.4357185324188	27.4558507835774	52.272330985209	38.0148295650306	CD6
ENSG00000013810	-0.0170670107363034	0.705859450201534	0.833878158291337	5581.10631408787	5700.2783871275	6011.90965443699	5880.63648449733	6067.39201835589	5553.33301895822	TACC3
ENSG00000014123	-0.00980883028232429	0.854733392778799	0.922958694210374	1962.25994832753	1856.76820427606	1974.34323085285	1982.9225565917	1932.17543441691	1920.80486052196	UFL1
ENSG00000014138	0.0736882355414045	0.235450366990308	0.416202915888567	1827.88668474629	1728.97886315823	1948.45586331545	1852.76148621029	1689.82189984912	1693.7718506197	POLA2
ENSG00000014164	-0.0516604616044563	0.510145394101979	0.688532832107201	736.488574437619	723.047383076912	776.621026122189	768.763821940166	810.696333279696	739.177241542262	ZC3H3
ENSG00000014216	-0.0690601139598828	0.0937176823945263	0.217479518517673	5079.51451339149	5324.55587990928	5057.52870455794	5359.99220297171	5553.22236266502	5299.90082185802	CAPN1
ENSG00000014257	-0.310360365167047	0.244243494254367	0.425741677053732	49.2360049763311	62.2563456727855	57.8151208335407	58.9792350165736	91.2389777196375	59.134179323381	ACPP
ENSG00000014641	0.0719202593215118	0.101749496874582	0.23105863680237	4145.05616894488	3881.73776352771	3934.01695343451	3747.21519027713	3846.29315449347	3784.58747669638	MDH1
ENSG00000014824	0.103494994165364	0.0396120959716097	0.11274726640568	2709.00602380188	2563.43233849171	2722.48815268389	2391.7096682583	2531.88163171994	2520.59439365911	SLC30A9
ENSG00000014914	0.984854477916734	0.0272660753206727	0.0845755844217635	29.7467530065334	22.9365484057631	28.4761042911469	14.236367072966	16.1569023045191	10.5596748791752	MTMR11
ENSG00000014919	0.0581753131415414	0.297891968838028	0.486278978194692	1802.24293215445	1862.22928722981	1803.48660510597	1674.80689779822	1813.3746821778	1761.35376984642	COX15
ENSG00000015133	0.179054417760854	0.000523694001813477	0.00314030033115911	2547.96325752513	2642.07193302576	2642.23731331794	2428.31746930307	2234.40454811321	2256.60252167973	CCDC88C
ENSG00000015153	0.113503937749351	0.225830343763873	0.40481290344907	531.338553702907	498.050765382284	556.578402054235	515.559864713842	476.153414974358	476.2413370508	YAF2
ENSG00000015171	0.101101812780635	0.0505627334775961	0.136317129455599	3017.75680500763	3072.4052697815	2930.45000523439	2621.52530815046	2915.84566295675	2869.06366467189	ZMYND11
ENSG00000015285	-0.00943244376395554	0.857646424029749	0.924557837605013	2433.0792459137	2502.26820940968	2455.84826704861	2387.64213480888	2632.62466961871	2416.05361235528	WAS
ENSG00000015475	0.143174101358178	0.0383341582686238	0.109914446992566	1969.44019905324	1833.83165587029	1742.21983526744	1847.67706939852	1612.83901239818	1558.60801216626	BID
ENSG00000015479	0.0261045980988691	0.776176536885239	0.876037000413784	560.059556605766	503.511848336037	516.021526245632	517.593631438551	500.863971440093	533.263581398346	MATR3
ENSG00000015532	0.165198671676947	0.0456253008364622	0.125938785435921	777.518578584562	865.035539874493	818.040814182039	768.763821940166	758.424002294487	665.259517388036	XYLT2
ENSG00000015676	0.0227763124378907	0.653136523018027	0.798067470112672	2402.30674280349	2320.96025534507	2351.43588464774	2364.25381747472	2371.26301469266	2227.03543201804	NUDCD3
ENSG00000016864	-0.00264486276738546	0.967510597606669	0.983266198412086	1205.25637181644	1149.01185346965	1164.93153918328	1203.98990102799	1123.37991317304	1199.5790662743	GLT8D1
ENSG00000017260	-0.393371823312132	6.48576705568781e-16	2.38151712831733e-14	3540.88935788115	3337.8139013339	3254.90501170322	4636.98813233751	4258.76936626766	4411.83216451939	ATP2C1
ENSG00000017483	0.143199960533688	0.0118641915452691	0.0435959449440286	2004.31570257815	1939.7766651731	1809.5269908647	1730.73548272773	1727.83814056564	1747.62619250349	SLC38A5
ENSG00000017797	-0.0520018720591389	0.235327967157525	0.416035045691755	3950.1636492469	4190.83505871014	3913.30705940458	4099.05683365187	4187.4889149242	4204.86253688755	RALBP1
ENSG00000018189	0.00865536853762814	0.897292020353167	0.947396349327126	1232.95162461562	1096.58545711362	1174.423573947	1149.07819946083	1188.00752239111	1146.78069187842	RUFY3
ENSG00000018280	-1.03630629422818	0.000218419310905177	0.0014424672183608	33.8497534212276	37.1353640855212	33.6535777986282	58.9792350165736	75.0820754151184	80.2535290817313	SLC11A1
ENSG00000018408	-0.661678501797246	0.163543271361895	NA	14.3605014514299	10.9221659075062	14.6695082711969	18.3039005223849	20.9089323940836	24.2872522221029	WWTR1
ENSG00000018510	0.0541997268820821	0.223247526115548	0.401451469403278	4770.76373218575	4401.63286072501	4433.64314690645	4417.34132606889	4293.93438893044	4392.82474973687	AGPS
ENSG00000018610	0.0259769547118611	0.740655331109373	0.854797419807735	793.930580243339	755.813880799431	740.37871156982	716.902770460076	744.167912025793	787.751745986468	CXorf56
ENSG00000018699	-0.0770414535454671	0.241697256508444	0.422963889226433	1267.82712814053	1215.63706550544	1243.45655404675	1374.82630590358	1338.17167322135	1217.5305135689	TTC27
ENSG00000018869	-0.390116198009401	0.108290374542346	0.241610052954932	73.8540074644967	56.7952627190324	98.3719966421439	126.093536931985	88.3877596658988	87.645301497154	ZNF582
ENSG00000019102	-0.158262764787778	0.514558147861213	0.691779637616604	54.3647554946989	67.7174286265386	87.1541373759345	74.2324854518944	76.0324814330313	84.4773990334014	VSIG2
ENSG00000019144	-0.104317993921242	0.445374441690781	0.632288280119893	223.613522600837	204.244502470366	214.865150560472	245.068890327487	209.089323940836	237.592684781441	PHLDB1
ENSG00000019485	-0.0530229707275277	0.48883334405261	0.670240805784411	741.617324955987	751.445014436428	753.322395338523	748.426154693072	811.646739297609	769.80029869187	PRDM11
ENSG00000019582	-0.0932553684851826	0.00504882714639702	0.0213849846598712	28347.6298651226	28833.4257792257	29465.8646433271	30530.906071338	31765.4203367025	30137.3121051659	CD74
ENSG00000019991	0.352057600242975	0.000169421915257915	0.00115442552927494	994.977600563358	841.006774877979	877.581759518073	615.214434224604	721.358167595884	789.863680962303	HGF
ENSG00000019995	0.188710594111312	0.0356016202847899	0.103687069640645	827.780333664567	806.055843973959	678.249029480045	701.649520024755	687.14355095102	635.692427726345	ZRANB1
ENSG00000020129	0.00460027867594288	0.944253666052201	0.972138957615861	1254.49237679277	1256.04907936322	1154.57659216832	1208.0574344774	1261.18878577041	1179.51568400387	NCDN
ENSG00000020181	-0.0946230306103515	0.524773542258056	0.700921278944148	1085.24360968663	1240.75804709271	913.824074070442	1176.53405024441	1244.08147744797	1035.90410564708	ADGRA2
ENSG00000020256	-0.066786990682739	0.495477300382251	0.676015587970926	469.793547482493	522.079530378797	478.053387190769	561.319616019804	478.054227010184	499.472621784986	ZFP64
ENSG00000020426	-0.226979436580175	0.0248472368209345	0.0784363751851523	477.999548311881	412.857871303735	446.988546145882	523.694931612679	477.103820992271	567.054541011707	MNAT1
ENSG00000020577	0.483091627178527	0.149681637666133	0.303934570628685	35.9012536285748	38.2275806762718	56.089296331047	35.5909176824151	27.5617745194738	30.623057149608	SAMD4A
ENSG00000020633	0.207882964463692	6.64232756608995e-05	0.000506439907188306	3147.0013180705	3390.24029768993	3058.16101841893	2693.72402687765	2878.77982825815	2728.61998877887	RUNX3
ENSG00000020922	-0.043782235133225	0.404323955601284	0.594144649873398	2838.25053686475	2761.12354141757	2802.73899204985	3092.3423049207	2745.72298575034	2824.71303017936	MRE11
ENSG00000021300	0.0759280150516577	0.74903140369238	0.859753348243638	65.6480066351081	79.7318111247954	70.7588046022439	72.1987187271849	72.2308573613797	60.1901468112985	PLEKHB1
ENSG00000021355	-0.567452491705955	1.50561608562567e-39	2.19544884024166e-37	5783.17908451156	5366.06011035781	5407.00816631293	7900.1668421338	8151.63241563886	8482.58683044142	SERPINB1
ENSG00000021574	0.138936097128414	0.0411386768975207	0.116089930908118	1187.81862005399	1190.51608391818	1121.78592662094	1007.73141209352	1112.925446976	1054.9115204296	SPAST
ENSG00000021762	-0.115522838564257	0.163148966892883	0.323545715042576	698.535820601698	692.465318535894	808.548779418323	792.152139274325	777.432122652745	818.374803136076	OSBPL5
ENSG00000021776	0.290116577860447	7.22248175063777e-10	1.39349791028527e-08	3328.55908642072	3238.42219157559	3252.31627494948	2759.8214454307	2578.45152659767	2693.77306167759	AQR
ENSG00000021826	-0.097110797098288	0.718880090028818	0.842032221784626	47.184504768984	52.4263963560299	54.3634718285532	61.013001741283	54.1731430210348	49.6304719321233	CPS1
ENSG00000022267	0.0876885886369741	0.229700602441199	0.409571973664996	1067.80585792418	990.640447810814	987.171615426426	1020.95089580414	924.745055429243	919.747681976158	FHL1
ENSG00000022277	0.0922772313088856	0.0307539029288409	0.0930161423844978	3883.48989250812	3873.00003080171	3959.04140872067	3664.8476379264	3748.40133464844	3576.56188157663	RTF2
ENSG00000022556	-0.0106431605276982	0.891577813658739	0.944188375987065	821.625833042525	866.127756465243	763.677342353486	797.236556086098	858.21663417534	809.927063232736	NLRP2
ENSG00000022567	-0.0926853288979617	0.409520848618875	0.598764333716279	305.673530894722	318.927244499182	298.567638931419	322.352025866445	331.691700251599	329.461856230265	SLC45A4
ENSG00000022840	0.142171306435098	0.00115355086901407	0.00623657954402982	4076.33091199875	3921.05756079473	3889.14551636967	3498.07876650023	3645.75748471385	3625.13638602084	RNF10
ENSG00000022976	0.0641416883900622	0.557582221614465	0.726250484478517	366.192787011463	342.956009495695	358.108584267454	345.740343200604	320.286828036644	355.861043428203	ZNF839
ENSG00000023041	0.306437978183586	2.02500788735481e-08	3.09881378524073e-07	2154.07521771449	2225.93741194977	2337.62928862779	1858.86278638442	1763.95356924633	1813.09617675438	ZDHHC6
ENSG00000023171	0.203037903326052	0.084409559516755	0.200732471392754	350.806535456359	415.042304485236	434.044862377179	334.554626214702	386.815249290547	321.014116326925	GRAMD1B
ENSG00000023191	0.153395905393767	0.00063445558276835	0.00371264166495719	3201.3660735652	3208.93234362533	3128.91982302117	2872.69549865208	2888.28388843727	2813.09738781227	RNH1
ENSG00000023228	0.0960128399114196	0.022133035267401	0.0715361210209157	4253.78567993427	4407.09394367876	4386.18297308787	4174.30620246611	4026.87029789692	4006.34064915906	NDUFS1
ENSG00000023287	-0.704400060586765	2.32061861935225e-29	2.08237759541283e-27	1041.13635522867	979.718281903308	1049.3012975162	1672.77313107351	1613.78941841609	1721.22700530555	RB1CC1
ENSG00000023318	0.209016673388967	0.000203341440497294	0.00135427006813415	2252.54722766715	2229.21406172202	2316.91939459786	1937.16280528574	1856.14295298388	2092.92756105252	ERP44
ENSG00000023330	-0.0912035827690872	0.18331888048093	0.351058318284291	1070.8831082352	1088.93994097837	1129.55213688216	1146.02754937377	1246.93269550171	1110.87779728923	ALAS1
ENSG00000023445	-0.435397053304423	0.0105039659623174	0.0393606730463414	164.12001658777	111.406092256563	145.832170460722	184.055888586204	209.089323940836	177.402537970143	BIRC3
ENSG00000023516	-0.154417665386697	0.00972171933782086	0.0370613056204257	2034.06245558468	1934.31558221935	2242.70894099063	2388.65901817123	2241.0573902386	2291.44944878101	AKAP11
ENSG00000023572	0.0740044117460369	0.513312322212969	0.691148220760433	321.059782449826	337.494926541942	320.140445212591	320.318259141736	294.625865552996	314.67831139942	GLRX2
ENSG00000023608	-0.702232360831343	6.00311034797812e-07	7.25974229881087e-06	161.04276627675	154.002539295838	157.912941978178	275.575391198128	247.105564657352	247.096392172699	SNAPC1
ENSG00000023697	-0.0784030178421583	0.18825178498511	0.357713831816337	1323.2176337389	1288.81557708573	1309.90079739276	1394.14708978832	1357.17979357961	1390.70918158737	DERA
ENSG00000023734	0.0442533921477801	0.294121967754868	0.482722904870409	4327.63968739877	4146.05417848936	4234.31041686842	4204.81270333676	4092.44831313291	4027.45999891741	STRAP
ENSG00000023839	0.592492368960312	0.120858829272068	0.261421216076295	35.9012536285748	25.1209815872643	44.8714370648376	20.3376672470943	20.9089323940836	29.5670896616905	ABCC2
ENSG00000023892	-0.225144337651178	1.94750917856305e-05	0.000169735498235107	1945.84794666875	1875.33588631882	1809.5269908647	2203.58624622267	2200.18993146834	2174.23705762217	DEF6
ENSG00000023902	-0.308682559858247	0.000276691704135721	0.00179240909577882	953.947596416415	1175.22505164767	924.179021085405	1223.31068491272	1349.5765454363	1201.69100125013	PLEKHO1
ENSG00000023909	0.388449835894558	2.64929477673194e-07	3.43977356927567e-06	864.707337396815	859.57445692074	883.622145276801	652.839118631729	676.689084753978	663.147582412201	GCLM
ENSG00000024048	0.110237599678159	0.0441639267597881	0.122619177830865	2229.98072538633	2327.51355488958	2142.61111984599	2159.86026164142	2011.05913390368	2032.73741424122	UBR2
ENSG00000024422	-0.174286902503808	0.0133260089823624	0.0478430223052854	1001.1321011854	948.04400077154	1088.99526107356	1164.33144989615	1130.98316131634	1138.33295197508	EHD2
ENSG00000024526	-0.555325492321123	1.01735952734696e-15	3.68216163060064e-14	1036.0076047103	1033.23689485009	1183.05269645947	1645.31728028993	1626.14469664896	1514.25737767372	DEPDC1
ENSG00000024862	-0.00805804903781118	0.930621050499748	0.964317912844582	654.428566143734	621.471240137104	543.634718285532	595.893650339864	587.350919070166	644.140167629686	CCDC28A
ENSG00000025039	-0.271897686265526	0.000343450821906054	0.00215831644966344	718.025072571495	745.983931482675	698.95892350997	839.945657304997	901.935310999333	866.949307580282	RRAGD
ENSG00000025156	0.123443649873857	0.142201177983501	0.292801203546476	760.080826822111	665.159903767129	739.515799318573	692.497569763563	661.482588467372	634.636460238428	HSF2
ENSG00000025293	0.0745840974038264	0.191140381381557	0.361607270914584	2807.47803375455	2456.39511259815	2501.58261636469	2522.88762200205	2384.56869894344	2466.74005177532	PHF20
ENSG00000025423	0.250010627139524	0.452490291265032	0.638921917026176	45.1330045616368	42.5964470392743	31.9277532961344	30.5065008706415	39.9170527523414	29.5670896616905	HSD17B6
ENSG00000025434	-0.0290895166438414	0.820460441650619	0.902333932673264	337.471784108603	325.480544043685	386.584688558601	343.706576475894	306.030737767951	424.498930142842	NR1H3
ENSG00000025708	-0.271703371276598	0.0651877310791544	0.165423685042734	331.317283486561	351.6937422217	278.720657152741	308.115658793479	490.409505243052	359.028945891956	TYMP
ENSG00000025770	-0.0338512992353901	0.559500366593179	0.727623965301909	1892.50894127773	2121.08461923771	1957.08498582792	1994.1082735776	1992.05101354542	2124.60658569004	NCAPH2
ENSG00000025772	-0.0960990974062519	0.118712405188431	0.258243395451756	1324.24338384257	1319.39764162675	1354.7722344576	1379.91072271535	1499.74069626654	1393.87708405112	TOMM34
ENSG00000025796	0.110339279812159	0.0121131776832068	0.044366002184986	5018.99525727475	4730.39005454094	4777.94513515395	4567.84006369739	4311.04169725287	4580.78696258619	SEC63
ENSG00000025800	-0.0115952171035606	0.839557290965413	0.913840424877327	1616.58216338954	1709.31896452472	1775.87341306607	1704.29651530651	1730.68935861937	1710.66733042638	KPNA6
ENSG00000026025	0.111619969496789	0.00911843884830882	0.0350608670232994	26718.738700489	26126.9130673456	26916.8218531438	22944.9561881718	26196.9914777509	24681.1280950961	VIM
ENSG00000026036	-0.0477815131676449	0.801153340533547	0.891550677855206	114.884011611439	158.37140565884	106.138206903366	131.177953743759	127.354406400327	131.99593598969	RTEL1-TNFRSF6B
ENSG00000026103	0.223344687814219	0.0705834794025001	0.175532709927667	321.059782449826	298.17512927492	334.809953483788	306.08189206877	254.708812800655	257.656067051874	FAS
ENSG00000026297	0.158573368203212	0.0428256793349579	0.119736620043259	1677.10141950628	1642.69375248894	1479.89451088839	1247.71588560924	1582.42601982496	1465.68287322951	RNASET2
ENSG00000026508	-0.140381853569231	0.00181302506340281	0.00912227109704829	7733.130031595	7914.20141657901	8705.05879057849	8984.16450640393	9099.18721549802	8766.64208469123	CD44
ENSG00000026652	-0.0171083451363492	0.889522722241779	0.942976699647982	309.776531309417	286.160746776663	371.052268036157	314.216958967608	346.898196538205	319.958148839008	AGPAT4
ENSG00000026751	-0.680573488217798	0.000606712854419936	0.00357173930018568	84.1115085012323	67.7174286265386	86.2912251246876	127.11042029434	132.106436489892	123.54819608635	SLAMF7
ENSG00000026950	-0.469592550539088	6.87423991785924e-07	8.18914755336491e-06	459.536046445757	510.065147880541	562.618787812963	729.105370808332	739.415881936229	655.755809996778	BTN3A1
ENSG00000027001	0.129479930439843	0.123836203271622	0.265966078455564	864.707337396815	766.736046706937	718.805905288648	719.95342054714	716.60613750632	709.610151880572	MIPEP
ENSG00000027075	0.118994443482837	0.169981866323751	0.332616129393508	642.119564899652	672.805419902383	667.894082465082	654.872885356438	561.689956586518	610.349208016325	PRKCH
ENSG00000027697	0.223021387805328	0.000704528758382502	0.00406397056708659	1699.6679217871	1494.15229614685	1497.15275591333	1369.7418890918	1297.3042144511	1351.63838453442	IFNGR1
ENSG00000027847	0.0946685635708251	0.366313337137369	0.55763005537174	599.038060545362	510.065147880541	498.763281220695	442.344262624302	521.772903834177	540.655353813769	B4GALT7
ENSG00000027869	-0.736679276563827	1.48427280060616e-05	0.00013334713875114	110.781011196745	138.711507025329	107.001119154613	205.410439195653	212.890948012488	173.178668018473	SH2D2A
ENSG00000028116	-0.0918000799241845	0.154947976272278	0.310941651471364	1086.26935979031	1050.7123603021	1065.69663028989	1120.6054653149	1149.9912816746	1142.55682192675	VRK2
ENSG00000028137	-0.0567878756520162	0.345248618326912	0.536858422328178	2171.51296947694	2325.32912170807	1982.97235336532	2176.1303954391	2296.18093927754	2259.77042414349	TNFRSF1B
ENSG00000028203	0.337370355204543	6.35808156685954e-12	1.57807376368944e-10	2628.99751571535	2537.2191403137	2550.76861468577	2037.83425815885	2046.22415656645	2023.23370684996	VEZT
ENSG00000028277	-0.445503857832507	5.21664320674653e-06	5.19779199936342e-05	402.094040640037	421.59560402974	463.383878919573	554.201432483321	630.119189876247	570.222443475459	POU2F2
ENSG00000028310	-0.600334709137501	1.72519203496453e-18	7.85661778085197e-17	928.303843824576	977.533848721807	1073.46284055111	1459.22762497902	1538.70734300097	1524.8170525529	BRD9
ENSG00000028528	-0.0223507684845688	0.579020848463373	0.742306920269677	4217.8844263057	4301.14893437595	4351.666483038	4382.76729174883	4330.04981761113	4361.14572509935	SNX1
ENSG00000028839	-0.0223874525823588	0.799692613869284	0.890668220426534	695.458570290677	577.782576507079	642.006714927676	653.856001994083	632.020001912072	661.035647436366	TBPL1
ENSG00000029153	0.151490617843583	0.0211794722064036	0.0691616485809886	1126.27361383357	1128.25973824539	1193.40764347443	1031.11972942768	1044.49621368627	1030.6242682075	ARNTL2
ENSG00000029363	-0.181056547696159	1.90283477901871e-06	2.07004945651498e-05	8356.78609462853	8181.79448131291	8442.73346619944	9742.75949472055	9097.28640346219	9487.86787893889	BCLAF1
ENSG00000029364	0.0380912254276752	0.494851910367176	0.675638512731944	1733.51767520832	1638.32488612593	1715.46955547879	1659.5536473629	1627.09510266687	1670.54056588551	SLC39A9
ENSG00000029534	-0.511599690528244	9.93290608636613e-25	6.83147700514345e-23	2386.92049124839	2325.32912170807	2205.60371418702	3377.06964638002	3196.21543824105	3284.05888742348	ANK1
ENSG00000029639	0.151449669953126	0.13135469296936	0.276628970972313	426.712043128203	421.59560402974	443.536897140894	382.348144245374	402.021745577153	379.092328162389	TFB1M
ENSG00000029725	0.329805327454028	6.51242131778483e-16	2.38552824357988e-14	4507.14595554164	4588.40189774336	4568.25745810096	3650.61127085344	3573.52662735247	3648.36767075502	RABEP1
ENSG00000029993	-0.0185261304840644	0.730588172813544	0.848928790185993	3190.08282242479	2929.32489639317	3105.62119223751	3321.14106145051	3075.51387396611	2949.31719375363	HMGB3
ENSG00000030066	0.042220682309689	0.291409338777938	0.480350285061678	4897.95674504127	4975.04657086908	4896.16411357478	4797.65570358956	4883.18612003643	4658.92855669209	NUP160
ENSG00000030110	0.298720714477748	1.75359330972406e-05	0.000155153107012633	1038.05910491765	1012.48477962583	1008.7444217076	842.996307392061	819.249987440912	824.710608063581	BAK1
ENSG00000030419	-0.541315105661513	8.24299121566346e-13	2.24425425108683e-11	849.321085841712	778.750429205194	842.202357216951	1195.85483412915	1110.07422892226	1293.56017269896	IKZF2
ENSG00000030582	0.266730695412901	2.01997879833829e-10	4.17912393953618e-09	4783.07273342983	4659.39597614215	4526.83767004111	3856.02171004909	3911.87116972946	3839.49778606809	GRN
ENSG00000031003	0.2136071448092	0.000301628764767015	0.00192841493157326	2357.17373824185	2278.3638083058	2586.14801698689	2162.91091172848	1977.79492327673	2093.98352854044	FAM13B
ENSG00000031081	-0.54642630814347	7.7739933879569e-08	1.0987195687639e-06	325.16278286452	332.033843588189	354.656935262466	516.576748076196	485.657475153487	477.297304538718	ARHGAP31
ENSG00000031691	0.166021417785397	0.0697855147765899	0.17406206111628	661.608816869449	626.932323090857	616.982259641517	560.302732657449	516.0704677267	623.020817871335	CENPQ
ENSG00000031698	0.00785508170364165	0.872687342563133	0.933561279805608	3371.64059077501	3272.28090588886	3216.93687264835	3448.25148174485	3132.53823504089	3225.98067558802	SARS
ENSG00000031823	0.123180623100499	0.0208205958111533	0.0682395365195893	2178.69322020265	2161.49663309548	2139.15947084101	2061.22257549301	1995.85263761707	1890.18180337236	RANBP3
ENSG00000032219	-0.0163375007637242	0.811183336891571	0.897075425068233	1188.84437015766	1295.36887663024	1183.91560871071	1266.01978613162	1155.69371778208	1287.22436777145	ARID4A
ENSG00000032389	-0.0166636519872239	0.794877599444296	0.887968995679531	1202.17912150542	1238.57361391121	1157.16532892206	1250.7665356963	1188.00752239111	1198.52309878638	EIPR1
ENSG00000032444	0.202701631441007	1.36170304813282e-05	0.000123358582586226	3776.81188172607	3938.53302624674	3667.37706779922	3227.58779211387	3251.33898728	3408.66305099775	PNPLA6
ENSG00000032742	-0.210323238943509	0.0603533920681044	0.155868390788965	350.806535456359	311.281728363927	345.164900498751	351.841643374732	404.872963630891	409.715385311997	IFT88
ENSG00000033011	0.218302803476815	0.00394072613875021	0.0173825223659532	845.218085427017	904.355337141515	890.525443286776	775.882005476649	719.457355560058	775.080136131458	ALG1
ENSG00000033030	0.0246335184899145	0.703190134997983	0.832335185548269	1240.13187534134	1317.21320844525	1275.38430734288	1328.04967123526	1215.56929691059	1223.8663184964	ZCCHC8
ENSG00000033050	0.115892078033816	0.0204749238393547	0.067354060742693	2557.1950084582	2586.36888689747	2693.1491361415	2492.38112113141	2398.82478921214	2343.19185568897	ABCF2
ENSG00000033100	0.01142578542486	0.845170895719233	0.917467189232796	2049.44870713978	2194.263130818	2004.54515964649	1962.5848893446	2040.52172045898	2193.24447240468	CHPF2
ENSG00000033122	-0.147770490145494	0.525565703306414	0.70110871662929	71.8025072571495	91.7461936230523	88.8799618784283	89.4857358872151	118.800752239111	70.7498216904737	LRRC7
ENSG00000033170	-0.156542115837	0.0470421280005263	0.128817961561571	742.643075059661	737.24619875667	818.040814182039	900.95865904628	816.398769387173	847.941892797767	FUT8
ENSG00000033178	-0.323599598491892	6.79479377377519e-08	9.71188007344965e-07	1713.00267313485	1761.74536088075	1948.45586331545	2320.52783289347	2310.43702954624	2161.56544776716	UBA6
ENSG00000033327	-0.020820968846818	0.729159219999206	0.84785305714522	1952.00244729079	2125.45348560071	1875.10832195946	1954.44982244577	2115.60379587409	1961.98759255075	GAB2
ENSG00000033627	0.0832259940686271	0.224185857176893	0.402668013129639	1187.81862005399	1226.55923141295	1364.26426922131	1197.88860085386	1207.01564274937	1165.78810666094	ATP6V0A1
ENSG00000033800	0.177124632476103	0.00213195018692621	0.0104394654777965	2043.29420651774	1961.62099698812	2036.47291294263	1900.55500424097	1744.94544888807	1699.05168805929	PIAS1
ENSG00000033867	-0.500053365440282	1.15931325174003e-13	3.50218833917081e-12	1011.38960222213	949.136217362291	1025.13975448129	1493.80165929908	1363.832635705	1368.5338643411	SLC4A7
ENSG00000034053	-0.27088972494018	0.0105431107173251	0.039497597338991	486.20554914127	641.131138770615	497.037456718201	684.362502864725	596.854979249295	675.819192267211	APBA2
ENSG00000034152	-0.0546311859625812	0.416286833434102	0.605316969580777	1141.65986538868	1110.78427279338	1063.9708057874	1090.09896444426	1175.65224415825	1176.34778154011	MAP2K3
ENSG00000034510	-0.0928589239941563	0.0173461264857132	0.0590469154109631	10126.2050234654	10022.1794367277	9387.62238131477	10677.2753047245	10277.69067771	10537.4995619289	TMSB10
ENSG00000034533	-0.331198242764317	0.0143959890470844	0.0509368114556778	218.484772082469	302.543995637922	237.300869092891	323.3689092288	335.49332432325	292.502994153152	ASTE1
ENSG00000034677	0.43403493582709	5.11581303742413e-08	7.42404829785043e-07	1022.67285336254	966.611682814301	991.486176682661	797.236556086098	665.284212539024	745.513046469767	RNF19A
ENSG00000034693	0.088877240664505	0.340376644021554	0.531958904268286	527.235553288212	506.788498108289	567.796261320445	508.441681177359	521.772903834177	477.297304538718	PEX3
ENSG00000034713	-0.129866615240685	0.037024490970345	0.107233843690848	1231.92587451195	1209.08376596094	1180.46395970573	1299.57693708933	1364.78304172291	1295.67210767479	GABARAPL2
ENSG00000035115	-0.0498399284051204	0.594963392329714	0.754588930725107	626.733313344548	523.171746969548	594.546541109098	646.7378184576	588.301325088079	572.334378451294	SH3YL1
ENSG00000035141	0.12019991271257	0.0104872141591234	0.0393367802926309	2921.33629526231	2843.03978572387	2832.07800859225	2690.67337679058	2574.64990252602	2644.14258974546	FAM136A
ENSG00000035403	-0.0896161499909539	0.0240579603770502	0.0764867730037972	4778.96973301514	4739.12778726695	4794.34046792764	5194.2402149079	5078.01935370858	4957.76735577274	VCL
ENSG00000035499	0.126789532139139	0.0161453683289631	0.055747839414555	2045.34570672509	2079.58038878918	1968.30284509412	1862.93031983384	1869.44863723466	1844.7752013919	DEPDC1B
ENSG00000035664	-0.416963411552239	0.0102764463625994	0.0387282080240606	141.553514306952	124.512691345571	125.122276430797	163.718221339109	177.725925349711	180.570440433895	DAPK2
ENSG00000035681	-0.3090842919425	1.20897545869241e-11	2.90556463249927e-10	2900.82129318884	2958.81474434344	2784.61783477367	3512.31513357319	3604.89002594359	3586.06558896789	NSMAF
ENSG00000035687	-0.120994187050027	0.0187584876098862	0.0627903921851484	2647.46101758147	2730.54147687656	2588.73675374063	3055.73450387593	2782.78882044894	2822.60109520352	ADSS
ENSG00000035720	-0.0222689020991135	0.74832522764318	0.859137866394794	1311.93438259849	1319.39764162675	1458.32170460722	1458.21074161666	1276.39528205701	1424.50014120073	STAP1
ENSG00000035862	-0.772600306734811	2.64954673118174e-23	1.66034612307318e-21	671.866317906185	702.29526785265	813.726252925804	1261.9522526822	1256.43675568084	1227.03422096016	TIMP2
ENSG00000035928	-0.0984912229899551	0.0234020646034035	0.0749070366303557	4165.57117101835	4153.69969462462	4099.69610567391	4624.78553198925	4379.4709305426	4290.39590340887	RFC1
ENSG00000036054	0.119816197945392	0.0755339435489517	0.184426381246152	1472.97714887524	1349.97970616777	1441.06345958228	1413.46787367306	1236.47822930467	1276.66469289228	TBC1D23
ENSG00000036257	0.0492955533627246	0.279328411436167	0.466470141992013	3412.67059492195	3297.40188747613	3437.84240896756	3340.46184533525	3306.46253631895	3161.56665882505	CUL3
ENSG00000036448	-0.0495447057029	0.827706744913213	0.906883374511154	88.2145089159266	63.3485622635361	83.702488370947	86.435085800151	83.6357295763344	73.9177241542262	MYOM2
ENSG00000036549	0.176996412562074	0.0010637001232413	0.0058234701692976	1999.18695205978	1976.91202925863	2033.02126393764	1784.63030093253	1705.97880215364	1827.87972158522	AC118549.1
ENSG00000036672	-0.177588642599354	0.637389961981931	0.786430621874216	23.592252384492	25.1209815872643	26.7502797886532	32.540267595351	27.5617745194738	25.3432197100204	USP2
ENSG00000037042	0.39943423576038	0.0260915737074328	0.0815599036914841	145.656514721646	145.264806569833	162.227503234413	123.042886844921	125.453594364502	95.0370739125766	TUBG2
ENSG00000037241	0.0810746609433816	0.37761557566799	0.568018164432013	583.651808990258	626.932323090857	562.618787812963	607.079367325766	532.227370031219	535.375516374181	RPL26L1
ENSG00000037280	-0.372618910995625	0.175595552377047	0.340525134501013	54.3647554946989	86.2851106692992	50.9118228235657	63.0467684659925	73.1812633792926	110.876586231339	FLT4
ENSG00000037474	-0.0151240321751068	0.731089701231034	0.849446469442892	4376.8756923751	4284.76568551469	4381.86841183164	4609.53228155393	4286.33114078714	4287.22800094512	NSUN2
ENSG00000037637	0.144430426373565	0.0564522784242948	0.14821293087601	820.600082938852	855.205590557737	843.928181719445	777.915772201359	721.358167595884	781.415941058963	FBXO42
ENSG00000037749	-0.00140167076092915	0.98616478968832	0.992974506050286	645.196815210672	692.465318535894	685.15232749002	679.278086052951	656.730558377807	689.546769610139	MFAP3
ENSG00000037757	0.110874000904409	0.103062693517271	0.233453649637354	1357.06738716013	1441.72589979082	1500.60440491832	1222.29380155037	1360.03101163335	1401.26885646655	MRI1
ENSG00000037897	-0.0199664046607335	0.830839772935573	0.908843561788475	530.312803599233	539.554995830807	491.85998321072	500.306614278521	517.020873744613	564.942606035872	METTL1
ENSG00000038002	0.112029979376164	0.203483340542663	0.376754784135853	670.840567802511	772.19712966069	689.466888746254	615.214434224604	646.276092180766	710.666119368489	AGA
ENSG00000038210	0.0326968431137758	0.611753442459922	0.766036699081606	1141.65986538868	1131.53638801764	1108.84224285224	1121.62234867725	1080.61164236696	1103.48602487381	PI4K2B
ENSG00000038219	0.0379732678877412	0.413005434862843	0.602272903855697	3523.4516061187	3325.79951883564	3613.01359597067	3366.90081275647	3387.24704784154	3442.45401061111	BOD1L1
ENSG00000038274	-0.109620996016901	0.0215245484723846	0.0700818074862535	2607.4567635382	2609.30543530324	2507.62300212342	2843.20588114379	2749.52460982199	2738.12369617012	MAT2B
ENSG00000038358	0.0364163331327785	0.561684478744056	0.728901687502449	2761.31927908924	2632.241983709	2437.72710977243	2321.54471625582	2721.01242928461	2588.17631288584	EDC4
ENSG00000038382	-0.0147459288923378	0.722151390354487	0.843910444226385	3801.42988421423	3862.0778648942	3766.61197669261	3866.19054367264	3863.4004628159	3815.21053384599	TRIO
ENSG00000038427	-0.41186773753422	0.000345046373414418	0.00216582295233016	411.325791573099	298.17512927492	388.310513061094	477.935180306717	479.004633028097	506.864394200408	VCAN
ENSG00000038532	0.106045695894959	0.0944865602021328	0.218694854314002	1441.17889566136	1454.83249887983	1357.36097121134	1376.86007262829	1319.16355286309	1252.37744067018	CLEC16A
ENSG00000039068	-0.790936625682436	4.66860981428371e-09	8.00898957393806e-08	178.4805180392	157.27918906809	193.2923442793	309.132542155834	320.286828036644	288.279124201482	CDH1
ENSG00000039123	-0.00089620380216845	0.982650647730354	0.991410889018084	4272.2491818004	4280.39681915169	4403.44121811281	4408.1893758077	4316.74413336035	4241.82139896467	MTREX
ENSG00000039319	0.340406190483586	4.23277210613115e-07	5.28747849995708e-06	1329.37213436094	1295.36887663024	1435.8859860748	1115.52104850312	1032.1409354534	1063.35926033294	ZFYVE16
ENSG00000039523	-0.6197460298394	0.00153870034563052	0.00795581000391643	80.008508086538	104.85279271206	88.0170496271814	128.127303656694	129.255218436153	161.56302565138	RIPOR1
ENSG00000039560	0.213660765626681	0.116540888747491	0.255027789012367	263.617776644106	232.642133829883	266.639885635285	234.90005670394	229.047850317007	194.298017776823	RAI14
ENSG00000039650	-0.262758791642657	0.000128833711400748	0.000907460860841779	881.119339055592	928.384102138029	944.026002864083	1093.14961453132	1132.88397335217	1078.14280516379	PNKP
ENSG00000040199	-0.311027210513283	0.00260878072685483	0.0122902018399359	382.60478867024	382.275806762718	379.681390548626	427.091012188981	481.855851081836	511.088264152078	PHLPP2
ENSG00000040275	-0.265227060255587	3.57830473468189e-06	3.68898649228082e-05	1769.4189288369	1837.10830564255	1824.1964991359	2311.37588263227	2164.07450278765	2050.68886153582	SPDL1
ENSG00000040341	-0.22214365461124	7.36059514071289e-05	0.000554237464294493	1510.92990271116	1531.28766023237	1579.12941978178	1838.52511913733	1750.64788499554	1804.64843685104	STAU2
ENSG00000040487	0.268361803675413	0.0241543164780629	0.0766799684718075	332.343033590235	306.912862000925	365.874794528676	287.777991546385	269.915309087261	278.775416810225	PQLC2
ENSG00000040531	0.255277073082268	0.00216609067757277	0.010555515785794	695.458570290677	690.280885354393	668.756994716329	574.539099730415	551.235490389477	595.56566318548	CTNS
ENSG00000040608	0.110626200729078	0.609537772314738	0.764469611058652	95.3947596416415	88.4695438508004	79.3879271147126	73.2156020895396	84.5861355942473	85.5333665213189	RTN4R
ENSG00000040633	0.0891007135022481	0.157223031801831	0.314591275534341	1418.61239338054	1419.88156797581	1339.23981393515	1363.64058891768	1248.83350753754	1313.62355496939	PHF23
ENSG00000040933	-0.0883858775843581	0.112895320415993	0.249359757846262	1746.85242655608	1757.37649451775	1650.75113663527	1792.76536783137	1873.25026130631	1809.92827429063	INPP4A
ENSG00000041353	-1.70895919971844	8.62214397468865e-202	1.86792590537362e-198	1061.65135730214	1071.46447552636	1172.69774944451	3689.25283862291	3465.1803413104	3670.54298800129	RAB27B
ENSG00000041357	0.024599448773086	0.551227975268354	0.721751950530609	6919.71019938187	6919.19210240519	6749.69962925307	7058.18741810409	6462.76092180766	6719.12112561916	PSMA4
ENSG00000041802	0.154802820239381	0.00204451046984663	0.0100665588555922	2228.95497528266	2312.22252261907	2275.49960653801	2015.46282418705	2048.12496860228	2059.13660143916	LSG1
ENSG00000041880	0.644323490949224	1.29409013371984e-05	0.000117655137157442	244.128524674308	220.627751331626	267.502797886532	164.735104701464	142.560902686934	162.618993139298	PARP3
ENSG00000041988	0.0905589179521766	0.488380787747383	0.670055440949824	261.566276436759	297.082912684169	308.922585946382	282.693574734611	297.477083606735	234.424782317689	THAP3
ENSG00000042062	-0.150703631362083	0.0254304397506926	0.0800109167674798	1173.45811860256	1151.19628665116	1142.49582065086	1289.40810346578	1193.70995849859	1367.47789685319	RIPOR3
ENSG00000042088	0.00847176845790683	0.897355829985812	0.947396349327126	1599.14441162709	1511.62776159886	1472.99121287842	1514.13932654617	1629.94632072061	1408.66062888197	TDP1
ENSG00000042286	-0.157741460030234	0.390838817823522	0.580714646515528	120.012762129807	105.94500930281	113.904417164588	111.857169859019	129.255218436153	138.331740917195	AIFM2
ENSG00000042317	0.112281657954326	0.526328161283317	0.701769529639489	158.991266069403	124.512691345571	157.050029726931	121.009120120211	153.965774901888	133.051903477607	SPATA7
ENSG00000042429	0.29005742340065	9.98758968442837e-05	0.000724697596001704	1148.84011611439	1004.83926349057	1157.16532892206	929.431393192212	907.637747106811	873.285112507787	MED17
ENSG00000042445	0.300608146961667	3.32524204216219e-05	0.000272874976024835	1125.2478637299	1153.38071983266	1042.39799950623	927.397626467502	848.712573996212	918.69171448824	RETSAT
ENSG00000042493	-0.357028999110417	2.05027662606829e-21	1.15157203830836e-19	5951.40210151402	5927.45943800363	5990.33684815582	7436.46802890005	7834.19680565596	7615.63752286114	CAPG
ENSG00000042753	0.180658007592474	0.00108174041424616	0.00590943565635558	1841.22143609405	1973.63537948637	1869.93084845198	1650.40169710171	1670.81377949086	1692.71588313178	AP2S1
ENSG00000042980	-0.150324067513255	0.0114134552323738	0.0421541764731973	1391.94289068503	1353.25635594002	1359.08679571383	1537.52764388033	1557.71546335923	1458.29110081409	ADAM28
ENSG00000043093	-0.485332162262807	4.0306906104131e-13	1.14681844478264e-11	1032.93035439928	912.000853276769	986.30870317518	1358.5561721059	1383.79116208117	1363.25402690152	DCUN1D1
ENSG00000043143	0.147994415772221	0.0129889604816138	0.0468678157096642	1768.39317873323	1983.46532880313	1838.86600740709	1624.97961304284	1686.97068179538	1731.78668018473	JADE2
ENSG00000043462	-0.402190828589046	2.3513575583466e-18	1.05498039563095e-16	2920.31054515864	2924.95603003017	3102.16954323252	3950.59186274808	4030.67192196857	3847.94552597143	LCP2
ENSG00000043514	0.11255512542819	0.152933683584987	0.308368476474715	806.239581487422	726.324032849164	774.895201619695	706.733936836529	701.399641219713	727.56159917517	TRIT1
ENSG00000043591	-0.458190962677894	0.2683491350952	0.454694372482537	17.4377517624506	27.3054147687656	18.1211572761844	29.4896175082868	36.1154286806899	20.0633822704328	ADRB1
ENSG00000044090	-0.0906669372224534	0.191045224441376	0.361472342938673	992.926100356011	1022.31472894258	1095.89855908353	1092.13273116897	1149.9912816746	1072.8629677242	CUL7
ENSG00000044115	0.167838449305084	1.14737854139939e-05	0.000105903807549128	6162.70662287078	6100.02965934222	6267.33168080606	5626.41564390865	5433.471204408	5438.23256277522	CTNNA1
ENSG00000044446	0.0996420602486893	0.0807121316403138	0.19400847619676	1986.87795081569	1892.81135177083	2012.31136990772	1729.71859936537	1888.45675759291	1882.79003095693	PHKA2
ENSG00000044459	-0.129525214372338	0.108656994762021	0.242071885642141	801.110830969054	729.600682621416	868.089724754358	900.95865904628	837.307701781257	891.236559802385	CNTLN
ENSG00000044574	-0.031871017808658	0.310855803425385	0.500491374768656	22243.3909981613	22912.5196407666	22616.9301051806	23207.3120956594	23427.5083415528	22648.3906808549	HSPA5
ENSG00000046604	0.19788920865241	0.0010009882237428	0.00551598343497803	2097.65896201244	2006.40187720889	2004.54515964649	1922.92643821277	1710.7308322432	1691.65991564386	DSG2
ENSG00000046647	0.0370408638434061	0.717461913109284	0.841393937605411	408.248541262079	411.765654712985	429.730301120944	379.29749415831	432.434738150365	406.547482848244	GEMIN8
ENSG00000046651	-0.0664111767153328	0.361882391485146	0.553992487513227	851.372586049059	886.879871689505	955.243862130292	948.752177076951	937.10033366211	937.699129270756	OFD1
ENSG00000046653	-0.153854567215762	0.293313691012004	0.482126828982987	208.227271045734	277.423014050658	268.365710137779	303.031241981706	230.948662352832	306.23057149608	GPM6B
ENSG00000046889	-0.148328942590362	0.332562977417525	0.524253383839581	186.686518868589	172.570221338598	220.042624067953	247.102657052196	200.53566977962	196.409952752658	PREX2
ENSG00000047056	0.062188994601596	0.33563576712024	0.527507141504657	1249.3636262744	1375.10068775503	1284.01342985535	1237.54705198569	1289.70096630779	1213.30664361723	WDR37
ENSG00000047188	0.029756963996521	0.651039237618369	0.796724502782647	1416.56089317319	1518.18106114336	1568.77447276682	1443.9743745437	1575.77317769957	1391.76514907529	YTHDC2
ENSG00000047230	-0.0293273666040287	0.666295947917475	0.806887710680495	1033.95610450295	1152.28850324191	1089.8581733248	1145.01066601141	1106.2726048506	1090.8144150188	CTPS2
ENSG00000047249	0.0769894584449974	0.256658885515483	0.440397374840722	1427.8441443136	1321.58207480825	1419.49065330111	1268.05355285633	1429.41065094099	1254.48937564601	ATP6V1H
ENSG00000047315	0.120745476596266	0.0012157224465531	0.00653542392838629	6738.15243103165	6841.6447244619	6742.79633124309	6379.9262154135	6110.16028916198	6200.64108905166	POLR2B
ENSG00000047346	0.0373552289023158	0.703797872463915	0.832737823873037	511.849301733109	616.010157183351	604.038575872813	527.762465062098	545.533054281999	615.629045455913	FAM214A
ENSG00000047365	0.2196462867017	0.0490548997908087	0.13322305790251	400.04254043269	474.02200038577	417.649529603488	409.803995028951	359.253474771073	338.965563621523	ARAP2
ENSG00000047410	0.0503769914594705	0.200964114918412	0.373941202789904	11008.3501126247	11048.8630320333	11307.6021403391	11230.4598538455	10247.2776851368	10747.6370920245	TPR
ENSG00000047578	0.148501091525363	0.0872553991160099	0.206046111428572	668.789067595164	657.514387631875	605.764400375307	567.420916193932	611.111069517989	561.774703572119	KIAA0556
ENSG00000047579	0.145476432157219	0.0986118892786969	0.225796361303252	755.977826407417	693.557535126645	660.990784455107	651.822235269374	584.499701016428	671.595322315541	DTNBP1
ENSG00000047597	-0.902216953074135	3.22650832518074e-23	2.01358019552946e-21	372.347287633504	401.935705396229	372.778092538651	744.358621243653	688.093956968933	709.610151880572	XK
ENSG00000047621	-0.0513441528995295	0.602107848905746	0.760153640414223	619.553062618833	539.554995830807	709.313870524932	682.328736140015	640.573656073288	617.740980431748	C12orf4
ENSG00000047634	0.368514405921032	5.20627831937713e-06	5.19087512908312e-05	854.449836360079	877.04992237275	974.227931657723	660.974185530566	709.953295380929	727.56159917517	SCML1
ENSG00000047644	-0.0594753164183433	0.356520417562668	0.548840943288789	1259.62112731114	1313.936558673	1332.33651592518	1432.7886575578	1359.08060561543	1278.77662786811	WWC3
ENSG00000047648	-0.500365968054113	2.16032848013096e-06	2.33011247519104e-05	306.699280998396	346.232659267947	344.301988247504	470.816996770234	443.83961036532	497.360686809151	ARHGAP6
ENSG00000047662	0.27086268640142	0.606463718460877	NA	17.4377517624506	9.8299493167556	19.8469817786782	13.2194837106113	11.4048722149547	14.7835448308452	FAM184B
ENSG00000047849	0.0943356405982998	0.0189255618406918	0.0632729597253286	5071.3085125621	5313.63371400178	5262.9018203547	4844.43233825787	4974.42509775607	4837.38706215015	MAP4
ENSG00000047932	-0.00591973117823282	0.90251043175345	0.949705860853982	2428.976245499	2361.37226920285	2410.11391773253	2386.62525144652	2392.17194708675	2453.01247443239	GOPC
ENSG00000048028	-0.0441016080863896	0.552513824664672	0.722815057888178	865.733087500489	787.488161931199	843.928181719445	858.249557827381	843.010137888734	875.397047483622	USP28
ENSG00000048052	0.0774188996736778	0.442234392774464	0.629598626213363	486.20554914127	440.163286072501	476.327562688276	451.496212885494	473.30219692062	404.435547872409	HDAC9
ENSG00000048140	0.151941708371241	0.0622775789998663	0.159803635453972	713.922072156801	728.508466030665	741.241623821067	614.197550862249	689.044362986846	662.091614924283	TSPAN17
ENSG00000048162	0.0166467084913782	0.79586188027475	0.888391888866873	1187.81862005399	1248.40356322796	1221.02083551433	1248.73276897159	1152.84249972834	1214.36261110515	NOP16
ENSG00000048342	0.655642054648965	0.0349198883377593	0.102290922666046	83.0857583975587	48.0575299930274	62.992594341022	54.9117015671547	27.5617745194738	41.1827320287832	CC2D2A
ENSG00000048392	-0.282670856930797	0.000159096742486015	0.00109369995457861	990.874600148663	908.724203504518	1013.05898296383	1285.34057001636	1112.925446976	1148.89262685426	RRM2B
ENSG00000048405	-0.132467389885386	0.124407028642538	0.266661850086797	749.823325785376	819.162443062967	774.895201619695	748.426154693072	911.439371178462	908.132039609065	ZNF800
ENSG00000048471	-0.13587830922892	0.104411284732681	0.235311989429971	703.664571120065	735.061765575169	624.748469902738	762.662521766038	766.02725043779	733.897404102675	SNX29
ENSG00000048544	-0.91945042198718	5.84560956059601e-35	7.20720886068606e-33	669.814817698838	792.949244884952	790.427622142139	1435.83930764486	1379.0391319916	1449.84336091075	MRPS10
ENSG00000048649	-0.203694932963956	0.000408536067718759	0.00251847539307113	2114.07096367122	2139.65230128047	2220.27322245821	2692.70714351529	2381.7174808897	2384.37458771775	RSF1
ENSG00000048707	-0.00278589852715914	0.955877080213852	0.978541574204971	2140.74046636673	2242.32066081103	2189.20838141333	2175.11351207674	2178.33059305635	2231.25930196971	VPS13D
ENSG00000048740	-0.25106308435141	3.73333787980086e-09	6.54521028291099e-08	5558.53981180705	5371.52119331156	5901.45688627739	6630.07952255276	6785.89896789804	6624.08405170659	CELF2
ENSG00000048828	0.123886260613786	0.00206969129801822	0.0101720052997311	6722.76617947654	6495.41206519395	6558.13310947626	6272.1365790039	6032.22699569312	5843.72407813554	FAM120A
ENSG00000048991	0.0972838812473679	0.0874648048943135	0.206444165948991	2078.16971004264	2078.48817219843	2235.80564298066	1959.53423925754	2102.29811162331	1915.52502308238	R3HDM1
ENSG00000049089	-0.42463679489204	0.00132159830984343	0.00703141745812287	223.613522600837	235.918783602134	201.058554540522	265.406557574581	297.477083606735	322.070083814843	COL9A2
ENSG00000049130	-0.354678650846704	0.505694117596513	NA	19.4892519697977	7.64551613525436	12.9436837687031	11.1857169859019	18.0577143403449	22.1753172462679	KITLG
ENSG00000049167	0.201269314940187	0.0430079133614487	0.120111920189818	462.613296756778	468.560917432017	429.730301120944	393.533861231276	387.765655308459	401.267645408657	ERCC8
ENSG00000049192	0.575072689841286	0.012616325421723	0.0457828607371211	105.652260678377	86.2851106692992	82.8395761197001	65.0805351907019	57.9747670926863	61.246114299216	ADAMTS6
ENSG00000049239	-0.211194541642302	0.000707353894360596	0.00407561618844166	1249.3636262744	1293.18444344874	1231.37578252929	1410.41722358599	1529.20328282184	1425.55610868865	H6PD
ENSG00000049245	0.526523033699385	9.33843926952976e-21	5.00414952376038e-19	2076.1182098353	2045.72167447592	2133.98199733353	1466.3458085155	1384.74156809908	1495.2499628912	VAMP3
ENSG00000049246	-0.212480648481343	0.079612371768701	0.192004074089114	287.210029028598	300.359562456421	289.075604167704	372.179310621827	294.625865552996	349.525238500698	PER3
ENSG00000049247	-0.524309709544175	0.0881809122111421	0.207619785574502	32.8240033175541	33.8587143132693	46.5972615673313	40.6753344941887	60.825985146425	62.3020817871335	UTS2
ENSG00000049249	-2.53252469331523	6.63817050790241e-05	NA	1.02575010367356	8.73773272600498	4.31456125623438	18.3039005223849	41.8178647881672	20.0633822704328	TNFRSF9
ENSG00000049323	-0.364939301362981	8.77552481591787e-06	8.3488603408654e-05	768.2868276515	813.701360109214	737.789974816079	999.596345194687	1085.36367245652	897.57236472989	LTBP1
ENSG00000049449	0.217107045029341	8.96672645132703e-05	0.000657545486626569	3095.71381288682	2964.27582729719	2683.65710137779	2490.3473544067	2512.87351136168	2513.20262124369	RCN1
ENSG00000049540	0.0617836817531198	0.556830875612019	0.725822006023531	642.119564899652	653.145521268872	585.917418596629	713.852120373012	535.078588084957	552.270996180862	ELN
ENSG00000049541	-0.190989930574925	0.000255462305771099	0.00166341170760786	2053.55170755448	2166.95771604923	2219.41031020697	2525.93827208912	2406.42803735544	2422.38941728278	RFC2
ENSG00000049618	0.0177809758249344	0.706549766215732	0.834103250120039	3352.15133880521	3629.43573106432	3342.9220613304	3359.78262921999	3436.66816077301	3395.99144114274	ARID1B
ENSG00000049656	0.0263973770240603	0.583132332419174	0.745758291544676	2525.39675524432	2556.87903894721	2466.20321406357	2501.5330713926	2483.41092480638	2423.4453847707	CLPTM1L
ENSG00000049759	-0.0184249204592355	0.807266914868553	0.894963284156854	857.5270866711	788.580378521949	816.314989679545	868.418391450929	819.249987440912	806.759160768983	NEDD4L
ENSG00000049768	-0.831768912668753	0.170451351061814	NA	7.18025072571495	4.36886636300249	12.9436837687031	12.2026003482566	14.2560902686934	17.9514472945978	FOXP3
ENSG00000049769	-0.33674788348405	0.0588216740950098	0.152875867635102	129.244513062869	117.959391801067	103.549470149625	134.228603830823	160.618617027279	146.779480820535	PPP1R3F
ENSG00000049860	0.157246125663098	0.00155199739894891	0.00800817984180343	3530.63185684441	3496.18530699274	3287.6956772506	2961.16435117694	3060.30737767951	3224.9247081001	HEXB
ENSG00000049883	0.216172466882253	0.00713203824597744	0.02846246315796	757.003576511091	786.395945340448	844.791093970692	657.923535443502	709.002889363016	690.602737098056	PTCD2
ENSG00000050130	0.133478707108706	0.0641503564887789	0.163346386715357	1156.02036684011	1094.40102393212	1200.31094148441	1129.75741557609	983.670228539842	1035.90410564708	JKAMP
ENSG00000050327	0.577670320671049	0.0304645008514294	0.0924229876121621	65.6480066351081	76.4551613525436	99.2349088933908	70.1649520024755	43.718676823993	48.5745044442058	ARHGEF5
ENSG00000050344	0.0818345754386477	0.337048960067168	0.52896072435254	777.518578584562	814.793576699964	703.273484766204	668.092369067049	763.176032384051	733.897404102675	NFE2L3
ENSG00000050393	0.235341805136974	0.00215822095061452	0.0105408762370593	1686.33317043934	1537.84095977688	1358.22388346258	1210.09120120211	1368.58466579456	1309.39968501772	MCUR1
ENSG00000050405	0.0175960401535863	0.77920109324001	0.877447432908945	1585.80966027933	1511.62776159886	1631.76706710784	1667.68871426174	1488.33582405159	1519.53721511331	LIMA1
ENSG00000050426	0.311329209576652	3.18963370260436e-08	4.7797228359679e-07	2374.6114900043	2255.42725990003	2528.33289615335	1882.25110371858	1984.44776540212	1906.02131569112	LETMD1
ENSG00000050438	-0.382308474793114	0.000112957839736328	0.000808021528113872	404.145540847384	428.148903574244	458.206405412091	549.117015671547	523.673715870003	612.46114299216	SLC4A8
ENSG00000050555	-0.384962660197636	0.171023802310575	0.334136127023461	47.184504768984	57.887479309783	44.0085248135907	71.1818353648302	76.9828874509441	45.4066019804533	LAMC3
ENSG00000050628	-0.689794026794138	3.3705399920539e-10	6.79710624727359e-09	275.926777888189	262.131981780149	269.228622389025	410.820878391306	456.194888598188	435.058605022017	PTGER3
ENSG00000050748	-0.121762720516087	0.04070669610092	0.115192581894094	1492.46640084504	1430.80373388332	1460.04752910971	1670.7393643488	1548.2114031801	1551.21623975083	MAPK9
ENSG00000050767	-0.579631489592332	0.000626130309768778	0.00367179665415449	157.965515965729	167.109138384845	150.146731716956	185.072771948559	227.147038281181	297.78283159274	COL23A1
ENSG00000050820	-0.335249673598631	0.0372206195491772	0.107637432391928	127.193012855522	172.570221338598	157.050029726931	185.072771948559	184.378767475101	206.969627631833	BCAR1
ENSG00000051009	0.16062601637936	0.046832842326393	0.128430389490009	731.359823919252	742.707281710423	823.21828768952	679.278086052951	687.14355095102	691.658704585974	FAM160A2
ENSG00000051108	0.108408561929759	0.133200780677325	0.279428667723287	1169.35511818786	1093.30880734137	1218.43209876059	997.562578469978	1137.63600344173	1096.09425245838	HERPUD1
ENSG00000051128	0.165225464458514	0.265287603981485	0.451119815471992	248.231525089003	214.074451787122	196.743993284288	173.887054962657	210.990135976662	201.689790192246	HOMER3
ENSG00000051180	-0.0501455047848199	0.401633376018226	0.591681576385895	1451.43639669809	1429.71151729256	1404.82114502991	1415.50164039777	1530.15368883975	1489.97012545162	RAD51
ENSG00000051341	0.376163515700453	6.95973461499009e-12	1.72176795165293e-10	3006.47355386722	3117.18615000228	3441.29405797254	2500.51618803025	2431.13859382117	2443.50876704114	POLQ
ENSG00000051382	0.206232674796032	9.75760141499899e-05	0.000710048106806428	2355.1222380345	2290.37819080405	2186.61964465958	1970.71995624344	2015.81116399324	1931.36453540114	PIK3CB
ENSG00000051523	-0.0211001727777479	0.686286221420505	0.820102740446902	3392.15559284848	3705.89089241686	3240.23550343202	3443.16706493307	3455.67628113127	3585.00962147997	CYBA
ENSG00000051596	0.122820158644135	0.0419878326289057	0.117893997744372	1506.82690229647	1526.91879386937	1501.46731716956	1464.31204179079	1345.77492136465	1354.80628699817	THOC3
ENSG00000051620	0.0608919718689997	0.70719541420192	0.834340941058979	1269.87862834787	1320.4898582175	1029.45431573752	971.123611048755	1234.57741726885	1262.93711554935	HEBP2
ENSG00000051825	0.0349053303368067	0.537545040314568	0.710526500163028	2254.5987278745	2171.32658241224	2447.21914453614	2157.82649491671	2299.9825633492	2256.60252167973	MPHOSPH9
ENSG00000052126	0.197554077046489	0.00444119834511138	0.0191937226855554	1123.19636352255	1164.30288574016	1106.2535060985	1049.42362995007	966.56292021741	941.922999222426	PLEKHA5
ENSG00000052723	-0.243970576699997	0.000157578258738835	0.00108522901624634	1207.30787202379	1298.64552640249	1380.659601995	1580.23674509923	1518.7488166248	1507.92157274621	SIKE1
ENSG00000052749	-0.135448445809336	0.0191731468477015	0.0638753892674415	1624.78816421893	1779.22082633276	1775.87341306607	1842.59265258675	1952.13396079308	1895.46164081194	RRP12
ENSG00000052795	0.445457647309248	5.88065419871447e-13	1.64538968493552e-11	1669.92116878056	1767.20644383451	1725.82450249375	1321.94837106113	1282.09771816449	1185.85148893137	FNIP2
ENSG00000052802	0.143290499341173	0.00445963407995205	0.0192624183487533	2593.09626208677	2516.46702508943	2554.22026369075	2210.70442975916	2356.05651840606	2372.75894535066	MSMO1
ENSG00000052841	-0.0335258385451857	0.453760176115755	0.640305197371462	3201.3660735652	3095.34181818726	3172.92834783476	3157.4228401114	3262.74385949495	3273.4992125443	TTC17
ENSG00000053254	-0.0997755176386536	0.0308482489684506	0.0932085466440631	2945.95429775048	2836.48648617937	2943.3936890031	3201.14882469265	3055.55534758994	3097.15264206208	FOXN3
ENSG00000053371	-0.155106994539369	0.0643005851701449	0.1636104654539	959.076346934783	910.908636686019	819.766638684532	889.772942060378	1041.64499563253	1060.19135786919	AKR7A2
ENSG00000053372	-0.0310512095695798	0.540946816333006	0.712972229244744	2441.28524674308	2480.42387759466	2477.42107332978	2559.49542304682	2394.07275912257	2609.29566264419	MRTO4
ENSG00000053438	0.0625640263032655	0.821923990267501	0.903353914509831	60.5192561167403	45.8730968115261	88.0170496271814	53.8948182048	59.8755791285121	73.9177241542262	NNAT
ENSG00000053501	-0.147563521900693	0.116917553769987	0.255593873853517	456.458796134736	465.284267659765	467.698440175807	480.985830393781	518.921685780438	539.599386325851	USE1
ENSG00000053524	0.216634741006696	0.339817510266686	0.531435757780168	108.729510989398	89.561760441551	90.605786380922	63.0467684659925	102.643849934592	82.3654640575664	MCF2L2
ENSG00000053702	0.418816497377486	0.0220795121873501	0.071378341999822	160.017016173076	145.264806569833	220.9055363192	119.992236757857	134.95765454363	140.44367589303	NRIP2
ENSG00000053747	0.299353698597127	0.292213904365366	0.480900635700206	50.2617550800047	49.149746583778	69.0329800997501	48.8104013930264	48.4707069135574	40.1267645408657	LAMA3
ENSG00000053770	0.202921391567374	0.000341983819855311	0.0021501594643888	1970.46594915692	1799.97294155703	1878.55997096445	1659.5536473629	1612.83901239818	1636.74960627215	AP5M1
ENSG00000053900	0.132013063656923	0.039584014971744	0.112709648337683	1533.49640499198	1465.75466478734	1684.4047144339	1453.12632480489	1422.7578088156	1403.38079144238	ANAPC4
ENSG00000053918	0.0489986510247879	0.682014435035897	0.817091871331915	311.828031516764	294.898479502668	295.115989926432	295.913058445223	309.832361839602	265.047839467297	KCNQ1
ENSG00000054116	0.0591241341240994	0.340126524143741	0.531769961066652	1784.805180392	1582.62183999765	1627.45250585161	1628.0302631299	1535.85612494723	1631.46976883256	TRAPPC3
ENSG00000054118	0.0893954401343922	0.0221540817389196	0.0715736364658534	7959.82080450686	8069.2961724656	7618.65226625867	7613.40573394977	7241.14345047831	7367.48516320052	THRAP3
ENSG00000054148	0.00783814958676257	0.920147562696565	0.959308409125118	945.741595587027	1079.10999166161	933.67105584912	910.110609307472	1027.38890536383	1001.05717854581	PHPT1
ENSG00000054219	-0.0588513924911198	0.49845256059432	0.678487845024044	660.583066765776	589.796959005336	694.644362253735	650.805351907019	703.300453255539	674.763224779294	LY75
ENSG00000054267	0.106844763456907	0.0484820686606116	0.13204571212972	2006.36720278549	2159.31219991398	2036.47291294263	1918.85890476335	1874.20066732422	1965.1554950145	ARID4B
ENSG00000054277	0.100057966213004	0.250925664621741	0.433702696918293	610.321311685771	633.485622635361	569.522085822938	568.437799556287	550.285084371564	571.278410963377	OPN3
ENSG00000054282	0.0421022379139877	0.621049942107564	0.773189588051984	805.213831383748	738.338415347421	831.847410201989	813.506689883774	691.895581040584	805.703193281066	SDCCAG8
ENSG00000054392	-0.0853626255365949	0.680301947766084	0.815813619948812	87.188758812253	101.576142939808	85.4283128734408	104.738986322536	85.5365416121602	100.316911352164	HHAT
ENSG00000054523	-0.320073330704981	9.11609441580431e-06	8.64575183337538e-05	1047.29085585071	1057.2656598466	1177.01231070074	1472.44710868963	1287.80015427197	1342.13467714316	KIF1B
ENSG00000054611	0.0273764360807316	0.717975122382314	0.841689295835482	943.69009537968	845.375641240982	979.405405165205	910.110609307472	926.645867465068	882.788819899045	TBC1D22A
ENSG00000054654	0.564159577639592	2.59887046794757e-05	0.00021968712734908	281.055528406557	278.515230641409	292.527253172691	199.309139021525	170.122677206407	208.025595119751	SYNE2
ENSG00000054690	-0.237512974282391	0.633568932720359	NA	14.3605014514299	15.2910322705087	12.9436837687031	18.3039005223849	19.0081203582578	12.6716098550102	PLEKHH1
ENSG00000054793	-0.301615720413998	0.0037665183206208	0.0167554269088338	520.055302562497	527.54061333255	503.077842476929	725.037837358913	651.02812227033	533.263581398346	ATP9A
ENSG00000054965	0.568806804836354	9.61172992002168e-27	7.47496842241686e-25	2339.7359864794	2365.74113556585	2454.12244254612	1631.08091321697	1633.74794479226	1562.83188211793	FAM168A
ENSG00000054967	0.160078861395669	0.0201831158259265	0.0666543883928953	1340.65538550135	1484.3223468301	1292.64255236782	1200.93925094092	1188.95792840903	1292.50420521104	RELT
ENSG00000054983	-0.215789880935593	0.000287738934264906	0.00185210566134436	1839.1699358867	1757.37649451775	1844.90639316582	1950.38228899635	2139.36394632192	2232.31526945763	GALC
ENSG00000055044	-0.00603268829497337	0.881553887646647	0.938580578448114	5563.66856232542	5660.95858986047	5384.57244778051	5635.56759416984	5399.25658776313	5640.97832045538	NOP58
ENSG00000055070	0.255569968489874	4.75693237831472e-09	8.14208572428248e-08	5580.08056398419	5793.1167973413	5395.79030704672	4859.68558869319	4584.75863041178	4597.68244239287	SZRD1
ENSG00000055118	-0.0970784422321659	0.122951192138625	0.264747070893358	3832.20238732444	4066.32236736457	3377.43855138027	3727.89440639239	4059.18410250596	4266.10865118677	KCNH2
ENSG00000055130	0.0327314229193757	0.465958342901616	0.650788199493738	4817.94823695473	4837.42728043451	4455.21595318762	4684.78165036818	4500.17249481754	4602.96227983246	CUL1
ENSG00000055147	-0.264294283489441	0.00131496479360982	0.00700683102427718	633.913564070263	646.592221724368	723.983378796129	810.45603979671	771.729686545267	829.990445503169	FAM114A2
ENSG00000055163	-0.164658434536541	0.000673402389765652	0.00390671279295949	4138.90166832283	4340.46873164297	4430.19149790146	4857.65182196848	5070.41610556527	4541.71616553324	CYFIP2
ENSG00000055208	-0.397309421371127	2.78576032291025e-15	9.75659475679766e-14	2036.11395579203	2051.18275742967	2132.25617283103	2821.85133053434	2681.09537653226	2692.71709418967	TAB2
ENSG00000055211	-0.801653019393102	1.2411494031738e-17	5.34716781225305e-16	404.145540847384	425.964470392743	495.311632215707	810.45603979671	750.820754151184	755.016753861025	GINM1
ENSG00000055332	-0.0397325719204109	0.439703016140322	0.627016757289248	2089.45296118305	2147.29781741572	2182.30508340335	2156.80961155436	2268.61916475807	2173.18109013425	EIF2AK2
ENSG00000055483	0.224168830171006	9.1895640574821e-06	8.70454334364248e-05	2313.06648378389	2440.01186373689	2432.54963626494	2043.93555833298	2047.17456258437	2061.24853641499	USP36
ENSG00000055609	0.105996760160527	0.0559120245824032	0.147052697327809	2640.28076685576	2819.01102072736	2947.70825025933	2455.77332008664	2683.946594586	2674.76564689507	KMT2C
ENSG00000055917	0.00874272863381671	0.820770338407158	0.902478406463497	5595.4668155393	5557.19801373917	5522.63840798001	5591.84160958859	5599.79225754275	5380.15435093975	PUM2
ENSG00000055950	0.182272256255044	0.0140197703243932	0.0498148587088618	1074.9861086499	962.242816451298	949.203476371564	859.266441189736	877.224754533598	894.404462266137	MRPL43
ENSG00000055955	-0.135130905059197	0.777298594483422	NA	15.3862515551035	13.1065990890075	19.8469817786782	15.2532504353208	17.107308322432	21.1193497583503	ITIH4
ENSG00000056050	-0.0973967563053489	0.245392209556274	0.426958795080415	924.200843409882	795.133678066453	806.822954915829	981.292444672302	882.927190641076	837.382217918591	HPF1
ENSG00000056097	-0.0451942358426697	0.293561484004815	0.482322573187665	4257.88868034897	4218.1404734789	4243.80245163214	4561.73876352326	4313.89291530661	4249.21317138009	ZFR
ENSG00000056277	-0.05548857737552	0.725388381520113	0.845922323112074	181.557768350221	174.7546545201	149.28381946571	175.920821687366	158.717804991453	190.074147825153	ZNF280C
ENSG00000056558	-0.0433725084214292	0.786472811794921	0.882555882112622	170.274517209812	145.264806569833	188.114870771819	157.616921164981	184.378767475101	178.45850545806	TRAF1
ENSG00000056586	0.324383932006715	2.40942490883313e-07	3.15534790522058e-06	2090.47871128672	2251.05839353703	2391.12984820509	1741.92119971363	1720.23489242233	1919.74889303405	RC3H2
ENSG00000056736	0.430033638502885	0.0630477947154559	0.161315978886433	108.729510989398	84.1006774877979	148.420907214463	90.5026192495698	94.0901957733762	69.6938542025562	IL17RB
ENSG00000056972	-0.0493046666859837	0.537792770800521	0.71060253583559	731.359823919252	672.805419902383	688.603976495007	693.514453125917	731.812633792926	740.23320903018	TRAF3IP2
ENSG00000056998	-1.50679059211703	3.03871064572396e-16	1.1520511735601e-14	73.8540074644967	63.3485622635361	75.0733658584782	186.089655310913	227.147038281181	191.130115313071	GYG2
ENSG00000057019	-0.262422405210151	0.00367458224344682	0.0164283725595139	499.540300489026	557.030461282817	510.844052738151	618.265084311668	594.95416721347	666.315484875954	DCBLD2
ENSG00000057252	-0.0860803285612056	0.125200452981165	0.267945931337761	1607.35041245648	1631.77158658143	1578.26650753054	1761.24198359837	1670.81377949086	1680.04427327677	SOAT1
ENSG00000057294	-0.086778632136571	0.717876666254895	0.841638936509894	86.1630087085794	86.2851106692992	66.4442433460095	81.3506689883774	106.445474006244	64.4140167629686	PKP2
ENSG00000057608	0.0181070697822442	0.619547708011944	0.772110562052358	12514.1512648175	11932.4662539505	11932.3506102418	12325.6432351015	11791.6874642452	11806.7724824058	GDI2
ENSG00000057657	-0.635576104060182	0.0442777776663281	0.122845316192804	40.004254043269	44.7808802207755	24.1615430349125	57.9623516542189	44.6690828419059	65.4699842508861	PRDM1
ENSG00000057663	-0.0318378532377587	0.678722312282303	0.814881550878992	713.922072156801	721.955166486161	755.048219841017	742.324854518944	744.167912025793	755.016753861025	ATG5
ENSG00000057704	0.00890714428214131	0.973097786959723	0.986036879543245	80.008508086538	74.2707281710423	62.1296820897751	54.9117015671547	59.8755791285121	100.316911352164	TMCC3
ENSG00000057757	0.279143638533987	1.20567941194783e-05	0.000110344769355395	2010.47020320019	1982.37311221238	1800.03495610098	1483.63282567553	1609.98779434444	1676.87637081302	PITHD1
ENSG00000057935	0.0506422298224286	0.544208615719362	0.715716213457994	626.733313344548	619.286806955603	617.845171892763	611.146900775185	610.160663500076	577.614215890882	MTA3
ENSG00000058056	0.0225623782404585	0.719229718936462	0.842032221784626	1286.29063000665	1299.73774299324	1258.12606231795	1242.63146879746	1317.26274082727	1221.75438352057	USP13
ENSG00000058063	-0.0540744756283845	0.270042980679888	0.456034410787172	3157.25881910723	3001.41119138271	2907.15137445073	3132.00075605253	3046.05128741081	3232.31648051552	ATP11B
ENSG00000058091	0.205090772472164	0.0864917634152452	0.204748558612468	304.647780791049	372.445857445962	321.866269715085	286.76110818403	283.220993338041	295.670896616905	CDK14
ENSG00000058262	0.0304460285778866	0.406589380158426	0.596248660251665	8457.30960478854	8555.33255534962	8479.83869300305	8210.31626765199	8601.17446211166	8144.67723430781	SEC61A1
ENSG00000058272	0.194192611697186	8.09379992676115e-05	0.000601384007297074	4083.51116272446	4233.43150574941	4323.19037874685	3865.17366031028	3452.82506307753	3734.95700476426	PPP1R12A
ENSG00000058335	-1.04155314807658	0.0575539826621035	NA	5.12875051836782	14.1988156797581	8.62912251246876	17.2870171600302	21.8593384119965	17.9514472945978	RASGRF1
ENSG00000058453	0.0108427954199218	0.859068468080421	0.925148242214555	1551.9599068581	1697.30458202647	1680.09015317767	1700.22898185709	1551.06262123384	1643.08541119966	CROCC
ENSG00000058600	0.0522502792680258	0.338431982724693	0.530088929768641	2373.58573990063	2411.61423237737	2268.59630852804	2274.7680815875	2145.06638242939	2382.26265274192	POLR3E
ENSG00000058668	-0.757645553068184	9.59335918461889e-66	2.6451507642681e-63	2860.81703914557	2971.92134343244	2983.08765256045	5094.58564539713	5007.68930838302	4803.59610253679	ATP2B4
ENSG00000058673	-0.150987981392878	0.000309115487265017	0.0019712936771968	4972.83650260944	5102.83591198691	5267.21638161093	5758.61048101476	5486.69394141112	5797.26150866717	ZC3H11A
ENSG00000058729	0.222754169293739	0.000310293978460205	0.00197665990139027	1386.81414016666	1399.12945275155	1389.28872450747	1243.64835215982	1163.29696592538	1171.06794410053	RIOK2
ENSG00000058799	0.162056428434321	0.101778548884921	0.23105863680237	570.317057642502	616.010157183351	523.787736506854	549.117015671547	518.921685780438	457.233922268285	YIPF1
ENSG00000058804	0.0779159478148778	0.120245066347808	0.260502347309215	3946.0606488322	3984.40612305827	3905.54084914336	4021.77369811291	3646.70789073176	3543.82688945119	NDC1
ENSG00000058866	-0.0175529981513537	0.906681435054813	0.951940180185976	175.40326772818	168.201354975596	183.800309515585	170.836404875593	189.130797564665	174.23463550639	DGKG
ENSG00000059122	-0.126254388144145	0.0541359604359759	0.143276062829245	1072.93460844255	1123.89087188239	1120.92301436969	1151.11196618554	1231.72619921511	1238.64986332725	FLYWCH1
ENSG00000059145	0.206566659987561	0.0488840421110148	0.132875031322036	503.64330090372	479.483083339523	441.811072638401	375.229960708891	405.823369648804	453.010052316615	UNKL
ENSG00000059377	0.0182807913250386	0.759404017988698	0.865774883969402	1493.49215094871	1416.60491820356	1391.87746126121	1428.72112410838	1403.74968845734	1413.94046632156	TBXAS1
ENSG00000059378	0.0661520722123914	0.566043112661515	0.732053966213072	401.068290536364	378.999156990466	393.487986568576	359.97671027357	329.790888215773	432.946670046182	PARP12
ENSG00000059573	-0.162097930862503	0.000161917958992769	0.00111057704573738	4966.6820019874	4833.0584140715	5057.52870455794	5635.56759416984	5700.53529544152	5289.34114697885	ALDH18A1
ENSG00000059588	0.0725950018244155	0.136347341444631	0.283882720369487	3352.15133880521	3537.68953744127	3602.65864895571	3182.84492417027	3341.62755898172	3456.18158795403	TARBP1
ENSG00000059691	0.384966931718548	1.57837907614822e-09	2.91548339705089e-08	1329.37213436094	1298.64552640249	1318.52991990523	985.359978121721	1000.77753686227	1036.960073135	GATB
ENSG00000059728	-0.186833804614284	0.070513753827667	0.175435560603162	370.295787426157	405.212355168481	360.697321021194	450.47932952314	423.881083989149	417.107157727419	MXD1
ENSG00000059758	0.245934043489281	0.000830302087868075	0.00469133053745133	1290.39363042134	1288.81557708573	1165.79445143453	958.921010700498	1097.71895068939	1098.20618743422	CDK17
ENSG00000059769	0.321741517086306	0.0113427818617283	0.0419749358060297	403.119790743711	321.111677680683	367.600619031169	268.457207661645	270.865715105174	335.797661157771	DNAJC25
ENSG00000059804	0.295634111655639	1.87482617937785e-08	2.88940437096189e-07	3739.88487799382	4011.71153782704	4139.39006923127	3054.71762051357	3399.60232607441	3234.42841549136	SLC2A3
ENSG00000059915	0.291225764259853	0.0675003237528049	0.169814600151175	183.609268557568	250.117599281892	196.743993284288	154.566271077917	188.180391546752	171.066733042638	PSD
ENSG00000060069	0.10696894296221	0.107259593548352	0.2399456757871	1585.80966027933	1722.42556361373	1562.73408700809	1490.75100921202	1623.29347859522	1403.38079144238	CTDP1
ENSG00000060138	0.150251410706328	0.397390871628814	0.587257120273919	5852.93009156136	6463.73778406218	4728.75913683288	4292.26467249926	5895.36852911366	5170.01682084417	YBX3
ENSG00000060140	0.437268356601735	0.0353051531330876	0.10308682440704	100.523510160009	117.959391801067	140.654696953241	101.688336235472	77.933293468857	86.5893340092364	STYK1
ENSG00000060237	-0.157659553234318	4.9837798129218e-05	0.000393640733661245	6278.61638458589	6649.41460448979	6359.66329168948	7229.02382297969	7259.20116481866	7021.12782716357	WNK1
ENSG00000060339	0.0176971170437992	0.727782774728222	0.847292014336979	5139.00801940456	5147.61679220768	5188.69136674747	5510.49094060021	4715.91466088376	5063.3641045645	CCAR1
ENSG00000060491	-0.0804407663089889	0.192178223304108	0.362801289232765	1920.20419407691	1730.07107974899	1665.42064490647	1845.64330267381	1839.03564466144	1933.47647037697	OGFR
ENSG00000060558	-0.0933223773327068	0.0347922165988927	0.101995740329056	3885.54139271546	3852.24791557744	3673.41745355795	3963.81134645869	4040.1759821477	4165.79173983461	GNA15
ENSG00000060566	0.732737818010533	0.231115322335933	NA	9.23175093306208	16.3832488612593	14.6695082711969	10.1688336235472	5.70243610747734	8.44773990334014	CREB3L3
ENSG00000060642	0.0818105923653511	0.394244623122349	0.583460496696635	514.926552044129	607.272424457346	525.513561009348	512.509214626778	496.111941350529	546.991158741274	PIGV
ENSG00000060656	0.673269099381296	0.163768732707509	NA	17.4377517624506	27.3054147687656	18.1211572761844	14.236367072966	12.3552782328676	12.6716098550102	PTPRU
ENSG00000060688	0.0216268801871031	0.674563036166401	0.812400529238517	2440.25949663941	2599.47548598648	2699.18952190023	2558.47853968447	2510.97269932586	2558.60922322414	SNRNP40
ENSG00000060749	-0.254726179520622	0.000165271219399492	0.00113152959015499	1558.11440748014	1430.80373388332	1733.59071275497	1955.46670580812	1823.82914837484	1863.78261617442	QSER1
ENSG00000060762	0.203582326996056	0.00871764708742135	0.0337338908090699	820.600082938852	858.482240329989	833.573234704483	715.885887097721	692.845987058497	774.02416864354	MPC1
ENSG00000060971	0.00562974639921967	0.969176112410607	0.984166219068913	1809.42318288017	1908.10238404134	1515.27391318951	1500.91984283556	1775.35844146128	1934.53243786489	ACAA1
ENSG00000060982	-0.623507601107914	8.24520834056524e-55	1.78626549263817e-52	4608.69521580533	4521.77668570758	4490.59535548874	7221.9056394432	6959.8232691761	6800.43062218881	BCAT1
ENSG00000061273	-0.318054004012918	8.14541445375899e-12	2.00202933859409e-10	3702.95787426157	3738.65739013938	3651.84464727678	4443.78029349011	4499.22208879962	4887.01753408227	HDAC7
ENSG00000061656	-0.00500243598819914	0.983755320281777	0.992063401521024	84.1115085012323	57.887479309783	74.2104536072314	70.1649520024755	85.5365416121602	61.246114299216	SPAG4
ENSG00000061676	0.743375932784095	2.13373859430514e-23	1.34825607427656e-21	1068.83160802785	1153.38071983266	1191.68181897194	701.649520024755	665.284212539024	673.707257291376	NCKAP1
ENSG00000061794	-0.11296994714551	0.0433730903278573	0.120943465578369	1790.95968101404	1708.22674793397	1824.1964991359	1997.15892366466	1895.1095997183	1868.00648612609	MRPS35
ENSG00000061918	0.231184006220715	0.00402008898117309	0.0176555602083666	1020.6213531552	881.418788735752	1013.05898296383	868.418391450929	846.811761960386	769.80029869187	GUCY1B1
ENSG00000061936	0.173526449650408	0.00330094894347671	0.0149876918346779	2173.56446968428	2163.68106627698	2234.94273072941	2060.20569213066	1985.39817142003	1781.41715211685	SFSWAP
ENSG00000061938	-0.0578816763021493	0.231955822803171	0.412091149579439	2876.20329070068	2803.71998845685	2703.50408315646	2860.49289830382	2858.82130188198	3005.28347061325	TNK2
ENSG00000061987	-0.192124446097931	0.000394449775966125	0.00244056746329102	1734.543425312	1769.39087701601	1875.97123421071	2042.91867497063	2051.92659267393	2055.96869897541	MON2
ENSG00000062194	-0.0273065374270738	0.565791205336016	0.731976081634592	2524.37100514064	2597.29105280498	2535.23619416332	2651.01492565875	2552.79056411402	2598.73598776501	GPBP1
ENSG00000062282	0.119944361300547	0.692365939019654	0.824348705757482	33.8497534212276	73.1785115802917	68.1700678485032	45.7597513059623	63.6772032001637	51.7424069079584	DGAT2
ENSG00000062370	0.0498317478318138	0.799271768008581	0.890330274853102	145.656514721646	95.0228433953041	126.848100933291	124.059770207276	107.395880024157	124.604163574267	ZNF112
ENSG00000062485	0.0182909239218057	0.663167394944999	0.804910230829136	6232.45762992058	6266.04658113632	6681.52956140456	6166.38070931901	6504.57878659582	6272.44687823005	CS
ENSG00000062524	-0.816666163728068	0.00285487978006832	0.0132763728502717	40.004254043269	39.3197972670224	54.3634718285532	79.316902263668	60.825985146425	97.1490088884116	LTK
ENSG00000062582	-0.0498133853767515	0.591622742210393	0.752302438841239	656.480066351081	659.698820813376	607.490224877801	664.02483561763	589.251731105992	738.121274054345	MRPS24
ENSG00000062598	-0.0814951979887135	0.219016841478467	0.396016501850597	1051.3938562654	1088.93994097837	1145.0845574046	1128.74053221374	1172.80102610451	1177.40374902803	ELMO2
ENSG00000062650	0.0341697202560144	0.448331610923808	0.635118998566982	3916.31389582567	3836.95688330694	3691.53861083414	3721.79310621827	3619.14611621229	3834.21794862851	WAPL
ENSG00000062716	0.0774823989464525	0.171266498523786	0.334482479087342	2043.29420651774	2003.12522743664	2101.19133178614	2026.64854117295	1821.92833633901	1982.05097482118	VMP1
ENSG00000062725	0.00896181469033253	0.898206474919031	0.947680123540239	1328.34638425727	1181.77835119217	1286.60216660909	1233.47951853627	1190.85874044485	1352.69435202234	APPBP2
ENSG00000062822	0.0128660985374891	0.774579053009457	0.875282907348328	4848.72074006494	5042.76399949562	4909.10779734348	4898.32715646267	5122.68843655048	4643.08904437332	POLD1
ENSG00000063046	0.119188787206657	0.000186498153144135	0.00125532378714195	29829.8387649309	30158.2845038062	28666.8078986725	27024.692237939	27306.1153006553	27286.1998877887	EIF4B
ENSG00000063127	0.18596784310862	0.628246531070012	0.778824380256416	31.7982532138805	34.9509309040199	25.8873675374063	17.2870171600302	35.165022662777	28.511122173773	SLC6A16
ENSG00000063169	0.0710107648343685	0.558044863780895	0.726541067929024	330.291533382888	380.091373581217	301.15637568516	296.929941807577	341.195760430728	322.070083814843	BICRA
ENSG00000063176	0.0469831398059763	0.607962879425631	0.763667445248877	551.853555776378	560.307111055069	646.32127618391	559.285849295095	578.797264908951	567.054541011707	SPHK2
ENSG00000063177	0.126030615102839	0.00109966759647443	0.00598365952656432	22256.725749509	22576.1169308154	20507.109650882	19971.5892366466	19915.7581053646	19976.7929364236	RPL18
ENSG00000063180	0.707352616478438	2.51226889636317e-07	3.2730719770917e-06	284.132778717577	288.345179958164	264.051148881544	179.988355136785	154.916180919801	177.402537970143	CA11
ENSG00000063241	0.0168098577092565	0.81665962133297	0.900308458673633	922.149343202535	1004.83926349057	1014.78480746633	924.346976380438	973.2157623428	1011.61685342498	ISOC2
ENSG00000063244	-0.0890794773958369	0.0196361337338822	0.0651316640582511	8958.90140548491	9397.43154681835	8888.85910009407	9932.91668348088	9622.86093136802	9418.17402473634	U2AF2
ENSG00000063245	0.362658262184653	6.45657766735997e-09	1.07361842462186e-07	2647.46101758147	2778.59900686958	2411.83974223502	1972.75372296815	2179.28099907426	1936.64437284073	EPN1
ENSG00000063322	0.183984897364801	0.0020288384417069	0.0100023845801317	1437.07589524666	1402.4061025238	1415.17609204488	1259.91848595749	1249.78391355545	1235.4819608635	MED29
ENSG00000063438	-0.170266102807629	0.00459118329827217	0.0197294686081886	1582.73240996831	1787.95855905877	1799.17204384974	1911.74072122687	1952.13396079308	1955.65178762324	AHRR
ENSG00000063587	0.0304625240939964	0.721499658752048	0.843278791905573	630.836313759242	728.508466030665	660.12787220386	630.467684659925	665.284212539024	680.043062218881	ZNF275
ENSG00000063601	-0.0038967589973017	0.956317786657414	0.978844440784266	967.282347764172	931.660751910281	943.163090612836	976.208027860529	897.183280909769	977.825893811621	MTMR1
ENSG00000063660	-0.41546128588858	0.13711675752595	0.285070140157636	35.9012536285748	51.3341797652792	44.0085248135907	55.9285849295095	61.7763911643379	57.0222443475459	GPC1
ENSG00000063761	0.0315592304019319	0.82454249349732	0.905313272074056	192.84101949063	215.166668377873	200.195642289275	189.140305397977	212.890948012488	192.186082800988	ADCK1
ENSG00000063854	0.161771669763591	0.160257007762772	0.3192299386211	386.707789084934	447.808802207755	533.27977127057	410.820878391306	402.972151595066	411.827320287832	HAGH
ENSG00000063978	-0.587624860729478	3.34558038667861e-28	2.86642522960345e-26	1440.15314555768	1435.17260024632	1472.99121287842	2156.80961155436	2187.83465323547	2192.18850491677	RNF4
ENSG00000064012	-0.241358398923536	0.00011141884353963	0.000799274721986043	1212.43662254215	1257.14129595397	1214.9804497556	1489.73412584966	1377.13831995578	1488.9141579637	CASP8
ENSG00000064042	0.942587023114611	0.0080695562963944	0.0315480333165303	43.0815043542897	46.9653134022768	37.9681390548626	17.2870171600302	22.8097444299094	26.3991871979379	LIMCH1
ENSG00000064102	0.0315886054125476	0.573760497580728	0.737942324299189	1754.0326772818	1777.03639315126	1796.583307096	1741.92119971363	1663.21053134756	1809.92827429063	INTS13
ENSG00000064115	-0.0500415085672826	0.339663978817424	0.531414860081113	5172.85777282579	5266.6684005995	4519.93437203114	5114.92331264423	5220.58025639551	5141.50569867039	TM7SF3
ENSG00000064199	-0.292923949225676	0.112505993063601	0.24881921901845	104.626510574704	122.32825816407	119.944802923316	144.39743745437	118.800752239111	162.618993139298	SPA17
ENSG00000064201	-0.333349547856764	7.7805999739772e-07	9.20380644347615e-06	1052.41960636908	1220.00593186845	1204.62550274064	1453.12632480489	1456.02201944255	1473.07464564494	TSPAN32
ENSG00000064225	-0.168973365284739	0.0281317709810254	0.0868169122766076	856.501336567427	827.900175788972	979.405405165205	1004.68076200646	1011.23200305932	984.161698739126	ST3GAL6
ENSG00000064300	-0.435047511796947	0.497980057846758	NA	14.3605014514299	6.55329954450373	5.17747350748126	13.2194837106113	13.3056842507805	8.44773990334014	NGFR
ENSG00000064309	-0.0763369032772511	0.860531040071049	0.925708912443924	26.6695026955127	31.674281131768	12.0807715174563	20.3376672470943	25.6609624836481	27.4551546858555	CDON
ENSG00000064313	-0.0865000607739395	0.0986414870903752	0.22583003498272	1909.94669304018	1926.6700660841	1897.54404049188	2081.56024274011	1971.14208115134	2035.90531670497	TAF2
ENSG00000064393	-0.503868677494506	1.91424562996368e-14	6.22951394386248e-13	966.256597660498	1049.62014371135	1063.9708057874	1514.13932654617	1425.60902686934	1429.77997864032	HIPK2
ENSG00000064419	0.317967854567023	3.31046472130092e-13	9.52622343425588e-12	3776.81188172607	3928.70307692999	3795.08808098376	3052.68385378886	3054.60494157203	3117.21602433251	TNPO3
ENSG00000064489	-0.0717528899350329	0.84193658403957	0.915397784410674	61.5450062204139	26.2131981780149	27.6131920399	37.6246844071245	38.0162407165156	45.4066019804533	BORCS8-MEF2B
ENSG00000064490	0.00731751583540391	0.900452262947525	0.948749987327118	1437.07589524666	1454.83249887983	1473.85412512966	1421.60294057189	1492.13744812324	1429.77997864032	RFXANK
ENSG00000064545	0.17703749400693	0.0149936583254867	0.0526705648612477	886.24808957396	883.603221917253	936.259792602861	806.388506347291	788.836994867699	800.423355841478	TMEM161A
ENSG00000064547	-0.185386971273473	0.235902538862621	0.416807876249755	160.017016173076	163.832488612593	144.969258209475	178.97147177443	190.081203582578	162.618993139298	LPAR2
ENSG00000064601	0.339330148664599	2.72535063927474e-13	7.91761349513439e-12	3001.34480334885	3100.80290114102	3002.93463433913	2391.7096682583	2396.92397717631	2406.54990496402	CTSA
ENSG00000064607	0.052774856048209	0.342125909467756	0.533732062464517	4816.92248685106	4981.59987041359	5735.77773403799	4993.91419252402	4911.69830057382	5080.25958437118	SUGP2
ENSG00000064651	-0.598103373295537	5.31632533554753e-15	1.80766981420579e-13	655.454316247408	599.626908322092	640.280890425182	941.633993540468	984.620634557755	944.034934198261	SLC12A2
ENSG00000064652	0.730556748193709	0.000329245589052504	0.00208042056582551	109.755261093071	131.065990890075	132.888486692019	82.3675523507321	71.2804513434668	71.8057891783912	SNX24
ENSG00000064666	-0.242978475845618	8.92508730162593e-09	1.45693163540535e-07	3746.03937861586	3851.15569898669	3814.93506276244	4511.91147876788	4615.171622985	4375.92926993019	CNN2
ENSG00000064687	-0.114651339619732	0.0396534261939849	0.112822553139171	1549.90840665076	1604.46617181266	1605.01678731919	1676.84066452293	1735.44138870894	1741.29038757599	ABCA7
ENSG00000064703	0.105017887405299	0.128436483902379	0.272746519228618	1204.23062171277	1146.82742028815	1078.6403140586	1078.91324745836	1020.73606323844	1087.64651255504	DDX20
ENSG00000064726	-0.0668361999636879	0.160756710743836	0.319973161626234	2568.47825959861	2569.98563803621	2466.20321406357	2678.47077644233	2663.03766219192	2619.85533752336	BTBD1
ENSG00000064763	-0.120430657166797	0.0204923371982788	0.0673821104969422	2078.16971004264	2029.33842561466	2096.87677052991	2323.57848298053	2256.2638865252	2165.78931771883	FAR2
ENSG00000064932	-0.0310504554098659	0.664010459269578	0.805448617407068	1639.14866567036	1691.84349907271	1430.70851256732	1491.76789257437	1705.02839613573	1662.09282598217	SBNO2
ENSG00000064933	0.195324359244627	0.00339934210430932	0.0153745967825383	1595.04141121239	1540.02539295838	1647.29948763029	1485.66659240024	1425.60902686934	1266.1050180131	PMS1
ENSG00000064961	-0.222155663414298	0.00103742997342445	0.00569609903945755	2077.14395993897	2047.90610765742	1777.59923756857	2105.96544343662	2337.0483980478	2436.11699462571	HMG20B
ENSG00000064989	-0.0459797969839203	0.718305756060146	0.841933414769644	257.463276022065	259.947548598648	275.269008147754	242.018240240423	279.41936926639	297.78283159274	CALCRL
ENSG00000064995	0.176717515367806	0.00747545321353107	0.0295606904780179	1365.27338798951	1396.94501957005	1450.555494346	1291.44187019049	1287.80015427197	1147.83665936634	TAF11
ENSG00000064999	0.271816008412328	2.88733880954359e-05	0.000240189210349581	1290.39363042134	1272.43232822447	1254.67441331296	1007.73141209352	1056.85149191913	1097.1502199463	ANKS1A
ENSG00000065000	-0.0895019828393711	0.0480589691745764	0.131058131187278	4797.43323488126	5183.65993970245	5181.78806873749	5512.52470732492	5165.45670735656	5459.35191253357	AP3D1
ENSG00000065029	0.123204658213533	0.0780368107400638	0.188985665102694	1003.18360139275	1088.93994097837	1050.16420976745	994.511928382914	966.56292021741	922.91558443991	ZNF76
ENSG00000065054	0.271187146748471	0.272147097974801	0.45856786008754	73.8540074644967	76.4551613525436	71.6217168534907	73.2156020895396	61.7763911643379	48.5745044442058	SLC9A3R2
ENSG00000065057	-0.0229333993950941	0.813570808809481	0.89833998220444	445.175544994327	528.632829923301	529.828122265582	505.391031090295	514.169655690874	508.976329176243	NTHL1
ENSG00000065060	-0.0400869576072847	0.486811056637831	0.668847434979145	1606.3246623528	1665.6303008947	1718.05829223253	1777.51211739605	1699.32596002825	1655.75702105467	UHRF1BP1
ENSG00000065135	-0.0689867370571901	0.13778986206514	0.285930932980001	3860.9233902273	3901.39766216122	3717.42597837154	4187.52568617673	4019.26704975362	3829.99407867684	GNAI3
ENSG00000065150	0.101386784534577	0.00388283231653274	0.0172022062752612	12002.3019630844	11608.0779264976	11485.3620640959	10674.2246546375	10978.1399129118	11059.1475009602	IPO5
ENSG00000065154	-0.363818953094584	6.75153474324268e-14	2.07681591037069e-12	2392.04924176675	2364.6489189751	2409.25100548128	3185.89557425733	3079.31549803777	2956.70896616905	OAT
ENSG00000065183	-0.0663168493706153	0.167860809260209	0.329647870997724	2749.01027784515	2780.78344005108	2876.08653340584	2949.97863419103	2832.20993338041	3024.29088539577	WDR3
ENSG00000065243	0.229322253060719	0.000192119804652421	0.00128915789272299	1753.00692717812	1728.97886315823	1888.05200572817	1479.56529222611	1485.48460599785	1620.91009395339	PKN2
ENSG00000065268	0.0485930520939337	0.379097420466565	0.569265509592579	1765.3159284222	1676.55246680221	1697.34839820261	1669.72248098645	1650.85525311469	1648.36524863924	WDR18
ENSG00000065308	0.00407867584578818	0.944914738851479	0.972489447891596	1597.09291141974	1726.79442997673	1730.13906374999	1612.77701269458	1695.5243359566	1732.84264767265	TRAM2
ENSG00000065320	-0.283120049415106	0.13605722440818	0.283421402218414	107.703760885724	99.3917097583066	107.001119154613	107.7896364096	130.205624454066	144.6675458447	NTN1
ENSG00000065328	-0.126457130173094	0.0204860058221691	0.0673759007358913	2218.69747424592	2275.08715853355	2263.41883502056	2632.71102513636	2358.90773645979	2385.43055520567	MCM10
ENSG00000065357	-0.0908405504279598	0.269493905572905	0.455664737304605	825.72883345722	949.136217362291	873.267198261839	982.309328034657	992.223882701058	842.662055358179	DGKA
ENSG00000065413	-0.0842944271910163	0.465802904433913	0.650631025673785	372.347287633504	325.480544043685	323.592094217579	329.470209402928	358.30306875316	394.931840481152	ANKRD44
ENSG00000065427	0.112988137067721	0.00251779404820347	0.0119431800878967	6683.78767553695	6564.22171041124	6413.16385126679	6111.46900775185	6038.87983781851	6026.40645354527	KARS
ENSG00000065457	0.249886906892914	0.000609349624736437	0.00358587002682502	964.205097453151	1022.31472894258	1022.55101772755	814.523573246129	823.051611512563	894.404462266137	ADAT1
ENSG00000065485	0.229885462893984	0.00147486732292755	0.00767575541206389	901.634341129063	960.058383269797	940.574353859095	810.45603979671	785.035370796048	794.087550913973	PDIA5
ENSG00000065491	0.0236148260174619	0.774693247146446	0.875282907348328	647.248315418019	724.139599667663	679.974853982539	667.075485704695	695.697205112236	653.643875020943	TBC1D22B
ENSG00000065518	0.0591744589537121	0.279508958133509	0.466617497808747	1930.46169511365	1964.89764676037	1911.35063651183	1946.31475554693	1806.72184005241	1819.43198168188	NDUFB4
ENSG00000065526	0.226118302963908	1.19588164011315e-05	0.000109646584475913	4908.21424607801	5326.74031309078	5493.29939143761	4248.53868791801	4739.67481133159	4459.35070147568	SPEN
ENSG00000065534	-0.85716254107914	3.93753417456302e-11	8.88581930911431e-10	189.763769179609	178.031304292351	184.663221766832	302.014358619351	353.551038663595	345.301368549028	MYLK
ENSG00000065548	0.049893062713126	0.275298521831568	0.461825451722978	3732.7046272681	3771.4238878619	4033.2518623279	3693.32037207233	3674.26966525124	3784.58747669638	ZC3H15
ENSG00000065559	0.0243077219147595	0.739305023441506	0.854365510243302	1158.07186704745	1017.94586257958	1022.55101772755	999.596345194687	1078.71083033113	1065.47119530878	MAP2K4
ENSG00000065600	0.121815155047136	0.0744411786514701	0.182404342260388	1033.95610450295	984.087148266311	1010.47024621009	927.397626467502	933.298709590459	922.91558443991	TMEM206
ENSG00000065613	-0.428550120600476	1.37929373994703e-22	8.30039268503837e-21	3496.78210342318	3419.7301456402	3342.9220613304	4710.20373442705	4448.85056985024	4647.31291432499	SLK
ENSG00000065615	0.0110316194768196	0.857172477357614	0.924365416235487	1341.68113560502	1269.15567845222	1302.13458713154	1267.03666949398	1302.05624454066	1314.67952245731	CYB5R4
ENSG00000065621	0.0368412880275672	0.913878500604833	0.95532676612503	25.6437525918391	41.5042304485236	53.5005595773063	41.6922178565434	31.3633985911254	45.4066019804533	GSTO2
ENSG00000065665	0.134797345051452	0.364945640239103	0.556668742126935	291.313029443292	238.103216783636	358.108584267454	253.203957226325	247.105564657352	311.510408935668	SEC61A2
ENSG00000065675	-0.205535155286075	0.00033894821344145	0.00213284218126124	1543.75390602871	1490.8756463746	1468.67665162218	1780.56276748311	1736.39179472685	1673.70846834927	PRKCQ
ENSG00000065802	0.216851117673768	0.00260577578710357	0.0122799738297693	1116.01611279684	1043.06684416684	1120.92301436969	883.671641886249	940.901957733762	1000.00121105789	ASB1
ENSG00000065809	-0.800757046913279	4.14352569304544e-35	5.32513280805374e-33	1194.9988707797	1391.48393661629	1422.07939005485	2324.59536634288	2388.37032301509	2273.49800148641	FAM107B
ENSG00000065833	0.069536484141953	0.740059532308036	0.854565586768335	127.193012855522	100.483926349057	89.7428741296751	90.5026192495698	116.899940203286	93.9811064246591	ME1
ENSG00000065882	0.0187849307063509	0.667914098428328	0.808179789568786	3684.49437239544	3763.77837172664	3565.55342215209	3562.14241832857	3670.46804117958	3633.58412592418	TBC1D1
ENSG00000065883	-0.124263815767656	0.0304914246473352	0.0924435135499478	1859.68493796017	1803.24959132928	1756.02643128739	1880.21733699387	2081.38917922923	1940.8682427924	CDK13
ENSG00000065911	0.149931137481473	0.000140219653382989	0.000977669445311734	6660.19542315246	6458.27670110843	6443.36578006043	6015.88197169051	5690.08082924448	5926.08954219311	MTHFD2
ENSG00000065923	-0.386788724370125	4.4594421662018e-07	5.55233501235224e-06	852.398336152732	948.04400077154	1026.00266673254	1253.81718578337	1163.29696592538	1284.0564653077	SLC9A7
ENSG00000065970	0.0346693596193269	0.604807655726569	0.76213583094252	1078.06335896092	1164.30288574016	1068.28536704363	1074.84571400894	1069.206770152	1085.53457757921	FOXJ2
ENSG00000065978	0.142079146509517	0.292072833715258	0.480857873282852	45974.1196466492	48236.6535139105	37001.6773334661	35799.3787716978	42641.8668056977	40462.5622020234	YBX1
ENSG00000065989	-0.215146214442905	0.0182934434952623	0.0615531552264596	466.716297171472	469.653134022768	505.66657923067	568.437799556287	539.830618174522	568.110508499624	PDE4A
ENSG00000066027	0.0987549198983448	0.215881311066933	0.392264567736644	1886.35444065569	1825.09392314429	1548.92749098814	1440.92372445663	1731.63976463729	1734.95458264848	PPP2R5A
ENSG00000066044	-0.0664179898907516	0.156858512168629	0.314027635252444	3200.34032346152	3283.20307179637	3139.27477003614	3298.7696274787	3501.29576999109	3270.33131008055	ELAVL1
ENSG00000066056	0.117489622646388	0.0187556519842467	0.0627903921851484	3455.75209927624	3500.55417335574	3297.18771201431	3211.3176583162	3266.54548356661	2967.26864104822	TIE1
ENSG00000066084	-0.444162204164988	9.88776603101598e-26	7.24386337489649e-24	3291.63208268847	3324.70730224489	3308.40557128052	4617.66734845277	4402.28067497251	4483.63795369778	DIP2B
ENSG00000066117	0.031574269163813	0.517805891046125	0.694960132073722	2790.0402819921	3023.25552319772	3027.95908962529	2895.06693262388	2876.87901622232	2879.62333955107	SMARCD1
ENSG00000066135	0.234859549583696	4.90237227507111e-06	4.93327641350055e-05	2488.46975151207	2367.92556874735	2354.02462140148	2063.25634221772	1991.10060752751	2072.86417878209	KDM4A
ENSG00000066136	0.080218694924184	0.217002025299951	0.393548993829262	1395.02014099605	1472.30796433184	1501.46731716956	1433.80554092015	1421.80740279768	1276.66469289228	NFYC
ENSG00000066185	0.0293736373817405	0.953026768664057	0.976814239993705	34.8755035249012	10.9221659075062	17.2582450249375	13.2194837106113	30.4129925732125	17.9514472945978	ZMYND12
ENSG00000066230	-0.508743515766569	0.117074718858315	0.255702188630737	31.7982532138805	56.7952627190324	50.0489105723188	79.316902263668	36.1154286806899	82.3654640575664	SLC9A3
ENSG00000066279	-0.398762759163283	1.4079793896711e-15	5.0717357350029e-14	4702.03847523962	4745.68108681145	5148.13449093886	6840.57437856018	6280.28296636838	6129.89126736119	ASPM
ENSG00000066294	-0.735794894296554	2.55082234761113e-59	6.14019379389251e-57	3366.51184025664	3289.75637134087	3596.61826319698	5597.94290976272	5641.61012233092	5847.94794808721	CD84
ENSG00000066322	0.0471166536953195	0.338212098049076	0.529908716490778	2704.90302338719	2862.69968435738	2901.110988692	2814.73314699786	2692.50024874722	2691.66112670175	ELOVL1
ENSG00000066336	-0.0734549154933388	0.617752489901528	0.770475903393098	3564.48161026564	3397.88581382519	2764.77085299499	2968.28253471342	3690.42656755575	3574.4499466008	SPI1
ENSG00000066379	-0.106593357185907	0.261972932523691	0.446936609486081	445.175544994327	453.269885161508	424.552827613463	471.833880132589	477.103820992271	474.129402074965	ZNRD1
ENSG00000066382	0.349086311505475	0.243783247085274	0.425281599223305	49.2360049763311	54.6108295375311	44.0085248135907	44.7428679436076	35.165022662777	35.9028945891956	MPPED2
ENSG00000066422	-0.100911558562643	0.117085130092439	0.255702188630737	1282.18762959196	1232.0203143667	1251.22276430797	1428.72112410838	1280.19690612866	1330.51903477607	ZBTB11
ENSG00000066427	-0.0632463862540953	0.446566132127383	0.633446393575134	757.003576511091	721.955166486161	743.830360574807	695.548219850627	808.79552124387	818.374803136076	ATXN3
ENSG00000066455	-0.0080684050322017	0.918201909169005	0.958197904799612	1030.87885419193	895.61760441551	927.630670090392	1034.17037951475	913.340183214288	922.91558443991	GOLGA5
ENSG00000066468	-1.38215453934644	7.88972202110857e-06	7.5973774140191e-05	31.7982532138805	18.5676820427606	25.8873675374063	71.1818353648302	61.7763911643379	66.5259517388036	FGFR2
ENSG00000066557	-0.0814878011819269	0.202098526460524	0.375177396716104	1222.69412357889	1235.29696413895	1344.41728744263	1373.80942254122	1329.61801906013	1324.18322984857	LRRC40
ENSG00000066583	-0.00622186135433989	0.923954254729336	0.960762909556389	1381.68538964829	1276.80119458748	1303.86041163403	1366.69123900474	1245.9822894838	1368.5338643411	ISOC1
ENSG00000066651	0.410596594312009	9.71059682134661e-06	9.1580348753558e-05	613.398561996792	676.082069674635	581.602857340395	477.935180306717	474.252602938533	453.010052316615	TRMT11
ENSG00000066654	-0.136713452514212	0.010351523988785	0.0389530673175993	2200.2339723798	2227.02962854052	2215.95866120198	2587.96815719276	2370.31260867475	2345.30379066481	THUMPD1
ENSG00000066697	0.161811461913342	0.0563137587487136	0.147929698843624	645.196815210672	613.82572400185	649.772925188898	549.117015671547	584.499701016428	573.390345939212	MSANTD3
ENSG00000066735	-0.679441551230814	0.196016457802647	NA	17.4377517624506	9.8299493167556	11.2178592662094	20.3376672470943	30.4129925732125	10.5596748791752	KIF26A
ENSG00000066739	-0.361580847781387	7.6561875202735e-10	1.46783923824207e-08	1351.93863664176	1366.36295502903	1362.53844471882	1832.4238189632	1685.06986975956	1726.50684274514	ATG2B
ENSG00000066777	0.00850962869036848	0.863678814207002	0.928124235930356	3663.97937032197	3713.53640855212	3386.93058614399	3589.59826911215	3427.16410059388	3680.04669539255	ARFGEF1
ENSG00000066827	-0.0770917279850052	0.499136262674638	0.678991875086193	351.832285560033	418.318954257488	345.164900498751	397.601394680694	357.352662735247	420.275060191172	ZFAT
ENSG00000066855	0.212806921763661	0.00655524294635204	0.0266158659388029	906.763091647431	819.162443062967	878.44467176932	791.13525591197	745.118318043706	711.722086856407	MTFR1
ENSG00000066923	0.129428042289562	0.263048937016963	0.448268022234212	309.776531309417	341.863792904945	321.866269715085	307.098775431125	302.229113696299	279.831384298142	STAG3
ENSG00000066926	-0.435498187452716	1.3012976584889e-18	5.96198761056925e-17	1902.76644231446	1916.84011676734	1945.00421431046	2647.96427557168	2567.04665438272	2582.89647544625	FECH
ENSG00000066933	0.0249485067353443	0.696739707835591	0.827991603122144	1210.38512233481	1289.90779367648	1230.51287027805	1271.1042029434	1189.90833442694	1204.85890371389	MYO9A
ENSG00000067048	-0.176802202500695	0.000152904184470505	0.0010549553946748	2851.58528821251	2931.50932957467	2971.006881043	3236.73974237507	3239.93411506504	3422.39062834067	DDX3Y
ENSG00000067057	-0.021545957352683	0.606471593986952	0.762868424254489	4534.84120834083	4754.41881953746	4557.902511086	4698.00113407879	4785.29430019141	4567.05938524326	PFKP
ENSG00000067064	-0.0229581613060049	0.565006268085119	0.731334931334144	5283.63878402253	5047.13286585863	5123.97294790395	5137.29474661603	5314.67045216889	5250.2703499259	IDI1
ENSG00000067066	-0.00502024391885249	0.921383000961456	0.959510761272112	2179.71897030632	2278.3638083058	2156.41771586594	2245.27846407922	2176.42978102052	2213.30785467512	SP100
ENSG00000067082	-0.137669707874547	0.443364172611051	0.630645769304585	3807.58438483627	3211.11677680683	2938.21621549561	3444.18394829543	4381.37174257843	3126.71973172377	KLF6
ENSG00000067113	-0.619241291936344	2.09516073312948e-07	2.77736997534166e-06	238.999774155941	262.131981780149	232.12339558541	345.740343200604	398.220121505501	380.148295650306	PLPP1
ENSG00000067141	-0.269145970650932	0.488057822435809	0.669898713216405	30.7725031102069	25.1209815872643	22.4357185324188	40.6753344941887	19.9585263761707	33.7909596133606	NEO1
ENSG00000067167	0.290064116074325	2.18013809396479e-11	5.09426721031988e-10	6500.17840697938	6272.59988068082	6213.83112122876	5440.32598859774	4987.73078200685	5100.32296664161	TRAM1
ENSG00000067177	-0.279207477988965	0.000804209674042859	0.00455068645778357	604.16681106373	583.243659460832	622.159733148998	774.865122114295	692.845987058497	730.729501638922	PHKA1
ENSG00000067182	0.132458300273002	0.00986059804315475	0.0374589101514133	2780.80853105903	2739.27920960256	2686.24583813153	2406.96291869362	2638.32710572618	2437.17296211363	TNFRSF1A
ENSG00000067191	0.112476665093587	0.416317572880152	0.605316969580777	264.64352674778	245.74873291889	231.260483334163	243.035123602777	246.155158639439	195.353985264741	CACNB1
ENSG00000067208	-0.0135761414577107	0.934646740572995	0.966842961854671	146.68226482532	134.342640662327	146.695082711969	150.498737628498	146.362526758585	135.163838453442	EVI5
ENSG00000067221	0.0890018352591632	0.558556356339637	0.726957358727308	205.150020734713	198.783419516613	224.357185324188	213.545506094491	216.692572084139	160.507058163463	STOML1
ENSG00000067225	-0.0771475374400026	0.00877271936568502	0.033895661482635	38814.3839230077	39264.0942208941	39351.3873936113	41201.0631925261	42006.9955857319	40670.5877971432	PKM
ENSG00000067248	0.18446411091211	0.00203768537157158	0.0100362126209429	1657.61216753648	1712.59561429698	1731.00197600123	1409.40034022364	1516.84800458897	1563.88784960584	DHX29
ENSG00000067334	0.102774328580215	0.0439014705424415	0.122069270402663	3134.69231682641	3081.14300250751	3096.12915747379	3028.27865309235	2701.05390290844	2945.09332380196	DNTTIP2
ENSG00000067365	-0.110539875358265	0.265000798341941	0.45078374726366	404.145540847384	464.192051069014	468.561352427054	462.681929871396	489.459099225139	492.080849369563	METTL22
ENSG00000067369	-0.0394045736222191	0.464460763233954	0.649362007929501	2603.35376312351	2775.32235709733	2710.40738116644	2957.09681772752	2726.71486539208	2628.3030774267	TP53BP1
ENSG00000067445	0.164316733936685	0.0163335243456818	0.0562310775714561	1014.46685253316	1034.32911144084	1039.80926275249	939.600226815759	891.480844802292	926.083486903663	TRO
ENSG00000067533	0.0795444293724508	0.273115900533301	0.459721523385218	1041.13635522867	1095.49324052287	1172.69774944451	1083.99766427013	977.017386414452	1074.97490270003	RRP15
ENSG00000067560	0.0630864538548913	0.0692960765195776	0.173126029723129	18685.0638885177	18591.7108077571	19137.6679081532	17884.9445770948	18627.9579510927	17487.877567402	RHOA
ENSG00000067596	0.064586402029268	0.234926114311067	0.415739927245447	2214.59447383123	2252.15061012778	2316.05648234662	2248.32911416628	2203.99155553999	2033.79338172914	DHX8
ENSG00000067601	0.574363636398711	0.0222329807666764	0.071813238195239	69.7510070498024	73.1785115802917	88.8799618784283	57.9623516542189	46.5698948777316	51.7424069079584	PMS2P4
ENSG00000067606	-0.391498688768388	0.0755791691372868	0.18447740221583	95.3947596416415	85.1928940785485	65.5813310947626	92.5363859742793	102.643849934592	126.716098550102	PRKCZ
ENSG00000067646	-0.493824191556612	9.83408705940975e-06	9.24841669609439e-05	313.879531724111	298.17512927492	314.100059453863	438.276729174883	390.616873362198	477.297304538718	ZFY
ENSG00000067704	0.073613398224101	0.0599136933385732	0.155023231441642	5688.81007497359	5563.75131328367	5465.68619939771	5368.12726987055	5318.47207624054	5196.4160080421	IARS2
ENSG00000067715	-0.354915837807284	0.377764051084444	0.568018164432013	18.4635018661242	30.5820645410174	23.2986307836657	41.6922178565434	30.4129925732125	20.0633822704328	SYT1
ENSG00000067829	0.159326844555031	0.0108587859958576	0.0404702604146424	1336.55238508665	1353.25635594002	1275.38430734288	1160.26391644673	1182.30508628364	1205.9148712018	IDH3G
ENSG00000067836	0.00276367596464075	0.971153209785165	0.984899063270072	741.617324955987	773.289346251441	738.652887067326	746.392387968363	735.614257864577	766.632396228118	ROGDI
ENSG00000067900	0.0313189333469858	0.449440026592355	0.63615437775556	5121.57026764211	5227.34860333248	5346.60430872565	5269.48958372214	4955.41697739781	5138.33779620664	ROCK1
ENSG00000067955	0.109419113231699	0.0266133880795678	0.0828731068227197	3958.36965007629	3947.27075897275	3605.24738570945	3480.7917493402	3681.87291339454	3499.47625495865	CBFB
ENSG00000067992	0.0098490234857828	0.933771788810808	0.966069666892885	306.699280998396	286.160746776663	329.632479976307	287.777991546385	305.080331750038	325.237986278595	PDK3
ENSG00000068001	0.0773195821047371	0.444202889719869	0.631334285154809	414.40304188412	452.177668570758	437.496511382166	392.516977868921	437.18676823993	405.491515360327	HYAL2
ENSG00000068024	0.067131372764353	0.454160835225415	0.640560815688556	522.106802769844	543.92386219381	529.828122265582	500.306614278521	522.72330985209	499.472621784986	HDAC4
ENSG00000068028	0.0233859158226286	0.698068473809742	0.828918011636816	2870.04879007863	2969.73691025094	2866.59449864212	2558.47853968447	2920.59769304631	3086.5929671829	RASSF1
ENSG00000068078	-0.102596245265615	0.690297719634971	0.82292356188648	77.9570078791909	107.037225893561	55.2263840798001	70.1649520024755	80.7845115225957	105.596748791752	FGFR3
ENSG00000068079	0.155777046211764	0.284999866358303	0.473490685070515	249.257275192676	197.691202925863	218.31679956546	206.427322558008	210.990135976662	179.514472945978	IFI35
ENSG00000068097	0.0805961487324376	0.343616188851737	0.5354316688133	741.617324955987	853.021157376236	922.453196582911	788.084605824906	817.349175405086	777.192071107293	HEATR6
ENSG00000068120	0.132477098666025	0.0126003746852645	0.0457427927404076	1929.43594500998	1934.31558221935	1995.91603713402	1750.05626661247	1787.71371969415	1809.92827429063	COASY
ENSG00000068137	0.373964743614927	0.0481275589058885	0.131174412438497	128.218762959196	115.774958619566	123.396451928303	98.6376861484076	93.1397897554633	91.869171448824	PLEKHH3
ENSG00000068305	-0.194452632906486	0.000791115080159092	0.00449323901095395	1484.26040001565	1477.76904728559	1587.75854229425	1706.33028203122	1779.16006553293	1724.39490776931	MEF2A
ENSG00000068308	-0.0649070703597037	0.26362223796641	0.449144055584834	1675.04991929893	1631.77158658143	1532.53215821445	1652.43546382642	1700.27636604616	1705.38749298679	OTUD5
ENSG00000068323	0.100548018665724	0.134320370021263	0.280795760099414	1556.0629072728	1533.47209341387	1384.97416325124	1483.63282567553	1332.46923711387	1353.75031951026	TFE3
ENSG00000068354	0.0624193257317649	0.554329219733921	0.72419043911655	382.60478867024	463.099834478264	415.923705100994	404.719578217178	412.476211774195	389.652003041564	TBC1D25
ENSG00000068366	0.00681611431968378	0.853740252329231	0.922411721756397	7463.35775432886	7255.59481235638	7549.61928615892	7261.56409057504	7376.10110502194	7531.16012382773	ACSL4
ENSG00000068383	0.615090409411309	1.17152582259365e-12	3.16124361203428e-11	845.218085427017	886.879871689505	753.322395338523	549.117015671547	526.524933923742	544.879223765439	INPP5A
ENSG00000068394	0.0806593178089048	0.292851302464207	0.481575580337204	772.389828066194	839.914558287228	798.193832403361	734.189787620106	764.126438401964	780.359973571045	GPKOW
ENSG00000068400	-0.123535329422793	0.0388732314750114	0.111165859950697	1498.62090146708	1664.53808430395	1674.04976741894	1747.0056165254	1738.29260676268	1786.69698955644	GRIPAP1
ENSG00000068438	0.103789479015047	0.118802116273419	0.258298794736402	1235.00312482297	1191.60830050893	1328.02195466894	1176.53405024441	1129.08234928051	1193.24326134679	FTSJ1
ENSG00000068489	-0.368557846602599	3.46955396902468e-10	6.96897827023301e-09	2056.6289578655	2381.03216783636	2064.94901723378	2832.02016415789	2824.60668523711	2730.7319237547	PRR11
ENSG00000068650	0.0599879600494735	0.281512118919382	0.468826189700464	2295.62873202144	2481.51609418541	2521.42959814337	2397.81096843242	2397.87438319422	2205.91608225969	ATP11A
ENSG00000068654	-0.14697645503813	0.00045920069455501	0.00279445366489836	3574.73911130237	3617.42134856606	3621.64271848314	4073.634749593	3957.49065858928	3942.98259988401	POLR1A
ENSG00000068697	0.472122730754703	1.00605560665711e-23	6.4647598622691e-22	4211.72992568366	4172.26737666738	3940.92025144448	2968.28253471342	2864.52373798945	3050.69007259371	LAPTM4A
ENSG00000068724	-0.145790461248561	0.00254215630194293	0.0120286428452307	2505.90750327452	2468.40949509641	2411.83974223502	2643.89674212227	2752.37582787573	2772.9706232714	TTC7A
ENSG00000068745	0.26325286610797	1.11850403029983e-06	1.27343195341569e-05	2150.99796740347	2185.525398092	2222.86195921195	1853.77836957265	1878.00229139587	1732.84264767265	IP6K2
ENSG00000068784	-0.0116134061999426	0.86444463960953	0.928683972774053	1061.65135730214	1178.50170141992	1092.44691007855	1136.87559911257	1138.58640945964	1081.31070762754	SRBD1
ENSG00000068796	-0.00141304830579811	0.975640603430496	0.987425904366222	4271.22343169672	3913.41204465948	4027.21147656917	4201.76205324969	4027.82070391483	3994.72500679197	KIF2A
ENSG00000068831	-0.24924403868224	7.30834430156899e-08	1.03871641362037e-06	2616.68851447126	2693.40611279103	2608.58373551931	3059.80203732534	3163.90163363201	3185.85391104715	RASGRP2
ENSG00000068878	0.0622440820526529	0.141453178370339	0.291696688874925	4411.7511959	4278.21238597019	4440.54644491643	4264.80882171568	4065.83694463135	4250.26913886801	PSME4
ENSG00000068885	0.17309251113667	0.0267994127939789	0.0833667887221927	768.2868276515	789.6725951127	744.693272826054	670.126135791759	669.085836610675	702.218379465149	IFT80
ENSG00000068903	0.0106707271469288	0.873686937517041	0.934281670173018	1118.06761300419	1039.79019439459	1088.13234882231	1086.03143099484	1038.79377757879	1099.26215492214	SIRT2
ENSG00000068912	-0.261997221993922	3.7992979334562e-05	0.000307451190826378	1154.99461673643	1152.28850324191	1095.03564683229	1390.0795563389	1380.93994402743	1305.17581506605	ERLEC1
ENSG00000068971	-0.120548877939377	0.490293473374013	0.671229580546923	113.858261507766	158.37140565884	146.695082711969	153.549387715562	140.660090651108	161.56302565138	PPP2R5B
ENSG00000068976	0.170578630617276	0.719006385103328	NA	16.412001658777	24.0287649965137	18.1211572761844	13.2194837106113	24.7105564657352	13.7275773429277	PYGM
ENSG00000069020	-0.0471393714349535	0.571741778429811	0.736595367418917	656.480066351081	724.139599667663	769.717728112214	724.020953996559	769.828874509442	729.673534151005	MAST4
ENSG00000069188	-0.425924411743148	0.00633497467302623	0.0258739269906929	155.914015758382	218.443318150124	240.752518097878	307.098775431125	272.766527141	248.152359660617	SDK2
ENSG00000069248	0.0718374770539969	0.120797030606286	0.261324817281644	2948.00579795783	2908.57278116891	3005.52337109287	2863.54354839088	2829.35871532668	2740.23563114596	NUP133
ENSG00000069275	-0.0474891349609209	0.144580571232593	0.296412648741688	18975.3511678573	18668.1659691096	18885.6975307891	20028.5347049385	19262.8291710585	19130.9629786017	NUCKS1
ENSG00000069329	-0.261424912031177	3.08442582166229e-09	5.45803005665212e-08	5209.78477655804	5147.61679220768	5041.9962840355	6509.07040243255	5923.88070965105	6024.29451856944	VPS35
ENSG00000069345	0.0466137333497081	0.369851925235856	0.560531645885424	2700.8000229725	2559.06347212871	2620.66450703676	2688.63961006587	2478.65889471682	2463.57214931157	DNAJA2
ENSG00000069399	0.189827574669371	0.223259454549894	0.401451469403278	214.381771667775	255.578682235646	198.469817786782	167.785754788528	188.180391546752	229.144944878101	BCL3
ENSG00000069424	-0.0888466346496185	0.0276671195965268	0.0856618760068045	8609.12062013223	8974.74372619786	8719.72829884968	9156.01779464188	9791.0827965386	9021.13024927935	KCNAB2
ENSG00000069482	-0.494251182986316	0.259345705794014	0.443652298744074	132.32176337389	133.250424071576	62.992594341022	97.6208027860529	180.577143403449	183.738342897648	GAL
ENSG00000069493	-0.0132761979231247	0.926398982611323	0.962117557273025	200.021270216345	191.137903381359	214.865150560472	183.039005223849	210.990135976662	218.585269998926	CLEC2D
ENSG00000069509	-0.122327227315199	0.280265201271063	0.46721136388652	512.875051836782	416.134521075987	439.22233588466	566.404032831578	489.459099225139	432.946670046182	FUNDC1
ENSG00000069535	-1.00090874165069	2.58259657616928e-06	2.73499141603401e-05	61.5450062204139	98.299493167556	107.001119154613	218.629922906264	171.07308322432	145.723513332617	MAOB
ENSG00000069667	0.0302903582803492	0.904945939654804	0.951171692186381	63.596506427761	54.6108295375311	62.1296820897751	58.9792350165736	61.7763911643379	55.9662768596284	RORA
ENSG00000069702	0.388454752107517	0.229227201472521	0.408968295333033	43.0815043542897	52.4263963560299	56.089296331047	55.9285849295095	28.5121805373867	31.6790246375255	TGFBR3
ENSG00000069849	0.194797800566466	9.25699817878639e-06	8.75201853998103e-05	4149.15916935957	4060.86128441081	3960.76723322316	3474.69044916607	3505.09739406274	3652.59154070669	ATP1B3
ENSG00000069869	0.213561300348183	0.000213532902321077	0.00141345546211223	1925.33294459528	1868.78258677431	1906.17316300435	1642.26663020287	1550.11221521592	1726.50684274514	NEDD4
ENSG00000069943	0.140170177300766	0.118742578073531	0.258243395451756	545.699055154336	526.4483967418	546.223455039273	494.205314104393	479.95503904601	495.248751833316	PIGB
ENSG00000069956	-0.97428425425331	1.75049320826482e-67	5.10504413525691e-65	1345.78413601972	1419.88156797581	1425.53103905984	2893.03316589917	2667.78969228148	2675.82161438299	MAPK6
ENSG00000069966	-0.213990744910049	0.00323040943755014	0.0147335816903603	1006.26085170377	951.320650543792	980.268317416452	1152.12884954789	1211.76767283894	1042.23991057459	GNB5
ENSG00000069974	0.0531228222255378	0.313161386419904	0.503081824688331	2220.74897445327	2093.77920446894	2066.67484173627	2073.42517584127	2029.11684824402	2046.46499158415	RAB27A
ENSG00000069998	0.166728356731661	0.252439302451051	0.435536533584969	1670.94691888424	1669.9991672577	1319.39283215647	1193.82106740444	1459.8236435142	1496.30593037912	HDHD5
ENSG00000070010	0.199747662367818	0.000385314779838453	0.002386968397161	1982.774950401	2208.46194649776	2148.65150560472	1852.76148621029	1810.52346412406	1857.44681124691	UFD1
ENSG00000070018	-0.159388001784347	0.0192659896070928	0.0641283433695263	979.591349008254	948.04400077154	980.268317416452	1113.48728177842	1035.94255952505	1100.31812241005	LRP6
ENSG00000070047	0.223681905068912	2.21695575270672e-06	2.38440666594308e-05	2852.61103831618	2977.3824263862	2947.70825025933	2558.47853968447	2482.46051878847	2476.24375916658	PHRF1
ENSG00000070061	0.101289671759809	0.0433071116578721	0.120837598581717	2706.95452359454	2583.09223712522	2731.11727519636	2527.97203881383	2398.82478921214	2555.44132076039	ELP1
ENSG00000070081	-0.162322701891906	4.90344532717884e-05	0.000387699418074386	5652.90882134501	5375.89005967456	5432.03262159909	6163.33005923194	5991.35953692286	6268.22300827838	NUCB2
ENSG00000070087	0.696665867357937	0.00290031665294734	0.0134546656598184	89.2402590196001	90.6539770323016	107.001119154613	59.9961183789283	68.4292332897281	48.5745044442058	PFN2
ENSG00000070182	-0.636638341761173	1.03790079670531e-08	1.66558365947472e-07	280.029778302883	316.74281131768	284.761042911469	478.952063669072	475.203008956445	413.939255263667	SPTB
ENSG00000070190	0.0164235524471322	0.858903582351116	0.925090399599053	662.634566973123	555.938244692067	671.34573147007	615.214434224604	656.730558377807	598.733565649232	DAPP1
ENSG00000070214	-0.10462269922371	0.0226332672042735	0.0729139386890968	2993.13880251946	2890.00509912615	3080.59673695135	3233.689092288	3219.02518267096	3190.07778099882	SLC44A1
ENSG00000070269	-0.0833520502539709	0.364352908593376	0.55621218631151	727.256823504557	629.116756272358	688.603976495007	723.004070634204	647.226498198679	799.367388353561	TMEM260
ENSG00000070366	0.221936561111157	0.000748584434962971	0.00427581278953426	1181.66411943195	1165.39510233091	1159.7540656758	1029.08596270297	965.612514199497	1012.6728209129	SMG6
ENSG00000070367	-0.195443828201035	7.73352972886963e-05	0.000578013693140995	2551.04050783616	2554.69460576571	2671.57632986033	3052.68385378886	3014.68788881969	2840.55254249812	EXOC5
ENSG00000070371	0.683581159368914	0.0360836027719817	0.104889368609757	45.1330045616368	46.9653134022768	45.7343493160844	31.5233842329962	22.8097444299094	31.6790246375255	CLTCL1
ENSG00000070404	0.179170030214108	0.186684301968928	0.355527745743914	231.819523430226	229.365484057631	230.397571082916	193.207838847396	217.642978102052	199.577855216411	FSTL3
ENSG00000070413	0.194925581237352	0.000318938520735777	0.00202203288752427	2375.63724010798	2375.5710848826	2173.67596089088	2025.6316578106	1990.15020150959	2029.56951177747	DGCR2
ENSG00000070423	0.141627417840442	0.0307533364076245	0.0930161423844978	1436.05014514299	1494.15229614685	1337.51398943266	1223.31068491272	1331.51883109596	1309.39968501772	RNF126
ENSG00000070444	-0.128807768956974	0.133260424297783	0.279476467221114	615.450062204139	596.35025854984	669.619906967576	644.704051732891	699.498829183888	715.945956808077	MNT
ENSG00000070476	0.0664883086305424	0.338620722438454	0.530271908443162	1012.41535232581	1129.35195483614	1095.03564683229	1024.0015458912	1007.43037898766	1060.19135786919	ZXDC
ENSG00000070495	0.192091519253755	0.0294071619581771	0.0898420254334203	751.874825992723	785.303728749697	788.701797639645	609.113134050476	760.324814330313	665.259517388036	JMJD6
ENSG00000070501	0.167843784598506	0.103761516115854	0.234552759274946	528.261303391886	448.901018798506	459.069317663338	445.394912711366	396.319309469675	437.170539997852	POLB
ENSG00000070526	0.0540778248979943	0.919347069024442	NA	13.3347513477563	16.3832488612593	11.2178592662094	15.2532504353208	12.3552782328676	11.6156423670927	ST6GALNAC1
ENSG00000070540	-0.0261814812274415	0.822433981192648	0.903652465206963	297.467530065334	292.714046321167	329.632479976307	324.385792591155	297.477083606735	316.790246375255	WIPI1
ENSG00000070610	0.16064025116543	0.00371180312026513	0.0165606043891794	2115.09671377489	2299.11592353006	2354.88753365273	2060.20569213066	1992.05101354542	2006.33822704328	GBA2
ENSG00000070614	0.0345739648498472	0.481038212114562	0.663780208072551	3182.90257169907	3456.86550972572	3315.3088692905	3358.76574585763	3240.88452108296	3117.21602433251	NDST1
ENSG00000070669	0.0429032824296315	0.630682421825108	0.780995899162587	648.274065521693	694.649751717396	720.531729791142	734.189787620106	663.383400503198	606.125338064655	ASNS
ENSG00000070718	0.181615565414663	0.0329240981087284	0.0978240493375521	892.402590196001	756.906097390181	940.574353859095	751.476804780136	764.126438401964	771.912233667705	AP3M2
ENSG00000070756	0.117401888915006	3.48042789896624e-05	0.000284190453646762	52960.5036027698	53028.2076975335	53455.6881402415	48307.0441286608	49376.4438486284	49301.0100758931	PABPC1
ENSG00000070759	-1.25814511338226	1.21685029887507e-19	6.03056692236617e-18	126.167262751848	135.434857253077	126.848100933291	313.200075605253	310.782767857515	304.118636520245	TESK2
ENSG00000070761	-0.0480848560758934	0.476823217875756	0.659948672083196	1321.16613353155	1200.34603323493	1177.87522295199	1274.15485303046	1326.7668010064	1220.69841603265	CFAP20
ENSG00000070770	-0.192426547079911	0.00010262399296013	0.00074109183487637	2091.5044613904	2152.75890036948	2159.86936487093	2467.9759204349	2389.32072903301	2462.51618182365	CSNK2A2
ENSG00000070785	0.0756127184366137	0.284915910468821	0.473403065877032	1240.13187534134	1185.05500096443	1225.33539677056	1265.00290276927	1083.4628604207	1117.21360221673	EIF2B3
ENSG00000070814	-0.0140790138325892	0.774330020978893	0.875111817537154	4944.11549970658	5266.6684005995	4896.16411357478	5376.26233676939	5098.92828610266	4774.0290128751	TCOF1
ENSG00000070831	0.0625426033288569	0.0682294647461323	0.17099650187987	10376.4880487618	10143.415478301	10027.9032717399	9881.05563200079	9646.62108181584	9722.29266125658	CDC42
ENSG00000070882	-0.0899941051384029	0.214656127401332	0.390744562358695	902.660091232737	954.597300316044	1024.27684223004	1019.93401244178	1057.80189793705	991.553471154549	OSBPL3
ENSG00000070950	-0.113239555036805	0.0853567488347592	0.202540306067771	1439.12739545401	1429.71151729256	1613.64590983166	1671.75624771116	1660.35931329382	1520.59318260123	RAD18
ENSG00000070961	0.312177942571104	2.27150608727186e-09	4.12050117386098e-08	2467.9547494386	2430.18191442013	2597.3658762531	2070.3745257542	2012.9599459395	1956.70775511116	ATP2B1
ENSG00000071051	0.293952540755035	4.48822178289583e-06	4.54972482203311e-05	1437.07589524666	1411.1438352498	1372.03047948253	1107.38598160429	1211.76767283894	1120.38150468049	NCK2
ENSG00000071054	-0.0722990937573746	0.114048943871619	0.251315349289902	6821.23818942921	7231.56604735987	6606.45619554608	7452.73816269772	6852.42738915194	7411.83579769306	MAP4K4
ENSG00000071073	0.209005279536707	0.0246009986513588	0.0778494054972602	642.119564899652	632.39340604461	566.933349069198	545.049482222129	488.508693207226	558.606801108367	MGAT4A
ENSG00000071082	0.108446250983644	0.0149636999753108	0.0525775046630185	19759.0242470639	19350.8013383288	17417.020879167	17900.1978275301	17002.7636604616	17522.7244945033	RPL31
ENSG00000071127	-0.140659352041184	6.29242856276856e-05	0.000483652707320756	10621.6423235398	10549.7200500603	10451.5931871022	11826.3535041854	11787.8858401736	11242.8858438578	WDR1
ENSG00000071189	0.0387486635115871	0.559125776642994	0.727314218471064	1127.29936393725	1175.22505164767	1139.90708389712	1176.53405024441	1084.41326643861	1089.75844753088	SNX13
ENSG00000071205	0.231149069957397	0.0713448356230406	0.176846098761591	296.44177996166	324.388327452935	274.406095896507	229.815639892166	277.518557230564	253.432197100204	ARHGAP10
ENSG00000071242	-0.0415632123289393	0.825728782967363	0.906090954681626	141.553514306952	110.313875665813	111.315680410847	135.245487193177	130.205624454066	107.708683767587	RPS6KA2
ENSG00000071243	-0.172696702460977	0.0286170399616777	0.0879386851102011	744.694575267008	732.877332393668	839.613620463211	859.266441189736	900.98490498142	855.333665213189	ING3
ENSG00000071246	0.160992989096462	0.0284954347731586	0.087653806964493	1124.22211362623	997.193747355318	1036.3576137475	976.208027860529	889.580032766466	959.874446517023	VASH1
ENSG00000071282	0.013048190607035	0.967278698757745	0.983096405513116	40.004254043269	34.9509309040199	45.7343493160844	48.8104013930264	32.3138046090383	39.0707970529481	LMCD1
ENSG00000071462	0.235632657867978	9.18013063410937e-05	0.000671895178891258	2056.6289578655	1970.35872971412	1951.90751232043	1790.73160110666	1567.21952353836	1721.22700530555	BUD23
ENSG00000071537	-1.16982261027032	5.09251014242116e-81	2.14521989749491e-78	1316.03738301318	1452.64806569833	1598.11348930921	3271.31377669513	3290.30563401443	3275.61114752014	SEL1L
ENSG00000071539	0.122144014199381	0.0398984940924415	0.113370931780378	1647.35466649975	1627.40272021843	1716.33246773004	1610.74324596987	1505.44313237402	1472.01867815702	TRIP13
ENSG00000071553	0.0128016810015607	0.798325635702298	0.889995461694138	3491.65335290481	3623.97464811056	3694.12734758788	3385.20471327885	3791.16960545452	3537.49108452368	ATP6AP1
ENSG00000071564	-0.00615131363519544	0.893869207261508	0.945365889643173	4719.47622700207	4805.75299930274	4390.49753434411	4761.04790254479	4502.07330685336	4706.44709364838	TCF3
ENSG00000071575	-0.613317802720654	8.72151061779611e-20	4.35071409601572e-18	852.398336152732	822.439092835219	799.919656905854	1241.61458543511	1259.28797373458	1283.00049781978	TRIB2
ENSG00000071626	-0.244894390290757	1.37449328197803e-11	3.27738846245233e-10	6304.26013717773	6505.24201451071	6327.73553839334	7502.5654474531	7546.22378222835	7626.19719774031	DAZAP1
ENSG00000071655	-0.0533898093210324	0.328008638716058	0.519721137407691	3144.94981786315	3601.0380997048	3190.1865928597	3313.00599455167	3485.13886768657	3506.86802737408	MBD3
ENSG00000071794	-0.0936283367261057	0.0446112497222966	0.123589624047977	3291.63208268847	3242.7910579386	3380.89020038526	3612.98658644631	3371.09014553702	3601.90510128665	HLTF
ENSG00000071859	0.0987167368828142	0.149574395459352	0.303868653172116	1057.54835688745	1104.23097324888	1011.33315846134	976.208027860529	1000.77753686227	983.105731251209	FAM50A
ENSG00000071889	0.159760950817388	0.0433173481290882	0.120843190546637	822.651583146199	869.404406237495	812.863340674558	787.067722462551	761.275220348226	691.658704585974	FAM3A
ENSG00000071894	0.142775717926427	0.000147334947773458	0.00101977840391807	7003.8217078831	7163.84861873333	7146.63926482663	6619.91068892921	6336.35692142524	6350.58847233595	CPSF1
ENSG00000071967	0.484934875215557	1.45610223012514e-16	5.70588897153689e-15	1856.60768764915	1957.25213062511	2017.4888434152	1414.48475703541	1339.12207923926	1416.05240129739	CYBRD1
ENSG00000071994	-0.285642743222702	4.71819989167636e-05	0.000373832295492539	1664.7924182622	1653.61591839644	1484.20907214463	1766.32640041014	1953.08436681099	2130.94239061755	PDCD2
ENSG00000072042	0.128228845071034	0.0126334696121372	0.0458121871516166	2652.58976809984	2648.62523257026	2709.54446891519	2468.99280379725	2311.38743556415	2553.32938578456	RDH11
ENSG00000072062	0.173031773762917	0.00226620551326918	0.0109728629018924	1640.17441577403	1684.19798293746	1661.10608365024	1508.03802637205	1475.98054581872	1437.17175105574	PRKACA
ENSG00000072071	0.326518149832746	2.13807448576902e-11	5.00368820627889e-10	2754.13902836352	2921.67938025791	2794.10986953739	2276.80184831221	2238.20617218486	2237.59510689722	ADGRL1
ENSG00000072110	-0.0099551166558033	0.835541387444181	0.911384963000144	4634.33896839717	4982.69208700434	4412.93325287653	4782.40245315424	4735.87318725993	4599.79437736871	ACTN1
ENSG00000072121	0.366588990508061	1.04542249663944e-09	1.9621079407843e-08	1537.59940540667	1599.00508885891	1641.25910187156	1237.54705198569	1211.76767283894	1258.71324559768	ZFYVE26
ENSG00000072133	-0.197393660199733	0.606222646451842	0.762837372610656	33.8497534212276	21.8443318150124	24.1615430349125	39.658451131834	27.5617745194738	24.2872522221029	RPS6KA6
ENSG00000072134	-0.173257600223422	0.341547079773195	0.533112011744273	133.347513477563	163.832488612593	178.622836008103	182.022121861494	137.808872597369	218.585269998926	EPN2
ENSG00000072135	-0.263121759820043	2.30722652493219e-06	2.47272722619058e-05	1911.99819324752	1980.18867903088	2100.3284195349	2363.23693411236	2510.02229330794	2321.0165384427	PTPN18
ENSG00000072182	0.065473140467505	0.64941715088182	0.79563831742792	215.407521771449	205.336719061117	183.800309515585	187.106538673268	189.130797564665	200.633822704328	ASIC4
ENSG00000072195	-0.697421272978259	0.102404778002415	0.232306426089248	25.6437525918391	10.9221659075062	23.2986307836657	33.5571509577057	42.7682708060801	21.1193497583503	SPEG
ENSG00000072201	0.293005841694375	0.153432977713325	0.309005459099944	109.755261093071	97.2072765768054	100.097821144638	90.5026192495698	78.8836994867699	81.3094965696488	LNX1
ENSG00000072210	0.0726971607650592	0.2526434286277	0.435775431658221	1202.17912150542	1164.30288574016	1202.0367659869	1136.87559911257	1149.9912816746	1106.65392733756	ALDH3A2
ENSG00000072274	0.0128172048643063	0.756271586217049	0.864286806790905	19838.0070050467	19081.0238404134	18921.9398453415	19183.5046308217	18017.7972875926	20130.9641896596	TFRC
ENSG00000072310	-0.110270973111954	0.099043676577672	0.226511439496365	2279.21673036266	2525.20475781544	2152.10315460971	2283.9200318487	2687.74821865766	2530.09810105037	SREBF1
ENSG00000072364	0.0569462321095893	0.221768284390291	0.399942446519058	2747.98452774148	2778.59900686958	2817.40850032105	2732.36559464713	2631.67426360079	2658.92613457631	AFF4
ENSG00000072401	-0.100867802757519	0.322970212852181	0.513896889448534	447.227045201674	408.489004940733	398.665460076057	417.939061927789	451.442858508623	475.185369562883	UBE2D1
ENSG00000072415	0.488258635490352	7.43488242820242e-10	1.43083746222956e-08	832.909084182935	828.992392379722	863.775163498123	622.332617761087	608.25985146425	570.222443475459	MPP5
ENSG00000072422	0.356960548682226	2.05166011297852e-05	0.000178402669801142	701.613070912718	705.571917624902	676.523204977551	562.336499382159	525.574527905829	538.543418837934	RHOBTB1
ENSG00000072501	-0.021026749785619	0.590091659756994	0.751174349048503	12909.0650547318	13488.8748957702	13195.6541460672	14018.7540334221	13315.1883109596	12838.4527181012	SMC1A
ENSG00000072506	0.0761490353768106	0.227481390822772	0.40705077189703	1622.73666401158	1737.71659588424	1545.47584198316	1587.35492863571	1593.83089203992	1466.73884071743	HSD17B10
ENSG00000072518	-0.0299054042969054	0.617636731436428	0.770458257155007	1641.2001658777	1677.64468339296	1572.22612177181	1590.40557872278	1756.35032110302	1642.02944371174	MARK2
ENSG00000072571	0.0345728314222911	0.546785235944442	0.7180462507012	3293.68358289582	3592.3003669788	3486.16549503738	3695.35413879704	3230.43005488592	3200.637455878	HMMR
ENSG00000072609	-0.100816458494971	0.0936083921342725	0.217292402681194	1694.53917126873	1738.80881247499	1768.10720280485	1986.99009004112	1854.24214094805	1737.06651762432	CHFR
ENSG00000072682	0.721608029096731	0.000166059357688277	0.00113641252677921	132.32176337389	156.186972477339	128.573925435785	85.4182024377963	84.5861355942473	82.3654640575664	P4HA2
ENSG00000072694	-1.09278753716116	2.82734279075138e-05	0.000236235005078483	34.8755035249012	49.149746583778	38.8310513061094	79.316902263668	80.7845115225957	101.372878840082	FCGR2B
ENSG00000072736	-0.130060161229072	0.0112499849653823	0.0416925762463397	1880.19994003364	1875.33588631882	1881.14870771819	2071.39140911656	2028.16644222611	2069.69627631833	NFATC3
ENSG00000072756	-0.0896242364155888	0.172572075798393	0.336315247977964	1340.65538550135	1335.78089048801	1421.21647780361	1510.07179309676	1341.973297293	1513.2014101858	TRNT1
ENSG00000072778	0.296350656877223	4.29906139724223e-09	7.45088755304896e-08	6461.19990303978	6645.04573812679	6144.79814112901	4817.99337083665	5351.73628686749	5502.64657953818	ACADVL
ENSG00000072786	-0.102900958112871	0.00578645412313211	0.0240349429683096	5499.04630579398	5455.62187079936	5411.32272756916	5912.15986873033	5857.35228839715	5804.65328108259	STK10
ENSG00000072803	0.00550330286577413	0.917906185436886	0.958021149494176	2216.64597403857	2048.99832424817	2070.9894029925	2107.99921016133	2063.33146488889	2141.50206549673	FBXW11
ENSG00000072818	0.0228354007505444	0.604259887528918	0.761665796224424	3995.29665380853	3736.47295695788	3904.67793689212	3757.38402390068	3878.60695910251	3819.43440379766	ACAP1
ENSG00000072832	-0.697959621068101	0.00159017628073156	0.00815523276878396	65.6480066351081	69.9018618080398	62.1296820897751	106.772753047245	90.2885717017246	123.54819608635	CRMP1
ENSG00000072840	-0.148084400993232	0.314180789041601	0.504452267423598	247.205774985329	196.598986335112	243.341254851619	300.997475256996	233.799880406571	228.088977390184	EVC
ENSG00000072849	-0.022150653241098	0.796832243950096	0.888918712630808	698.535820601698	733.969548984418	836.161971458223	797.236556086098	721.358167595884	789.863680962303	DERL2
ENSG00000072858	0.289553918440177	0.0592554227852783	0.15366082191155	195.918269801651	231.549917239132	220.9055363192	147.448087541434	195.783639690056	186.906245361401	SIDT1
ENSG00000072864	0.361338468234801	4.90444652403367e-09	8.33810891670074e-08	1762.23867811118	1828.37057291654	1950.18168781794	1513.12244318382	1425.60902686934	1376.98160424444	NDE1
ENSG00000072952	-0.857033933129645	0.000846280433957557	0.0047674007358716	36.9270037322483	53.5186129467805	59.5409453360345	77.2831355389585	107.395880024157	87.645301497154	MRVI1
ENSG00000072954	0.421417756887675	0.120034831842225	0.260222127511306	71.8025072571495	54.6108295375311	71.6217168534907	50.8441681177359	57.9747670926863	39.0707970529481	TMEM38A
ENSG00000072958	0.0678053847888145	0.260496494592616	0.445219130000792	2322.29823471695	2452.02624623515	2351.43588464774	2164.94467845319	2484.3613308243	2144.66996796048	AP1M1
ENSG00000073008	0.0286063674657106	0.71937568689403	0.842032221784626	798.033580658033	846.467857831732	931.08231909538	812.489806521419	883.877596658988	831.046412991086	PVR
ENSG00000073050	0.255250076306089	3.80916762222286e-05	0.000308085477285385	1410.40639255115	1544.39425932138	1496.28984366208	1232.46263517392	1229.82538717928	1267.16098550102	XRCC1
ENSG00000073060	0.0269852159378298	0.627318133183192	0.778309702178116	2581.81301094636	2461.8561955519	2535.23619416332	2293.07198210989	2609.8149251888	2535.37793848996	SCARB1
ENSG00000073111	-0.267905400626669	8.27626252460066e-15	2.76452689836055e-13	12014.6109643285	12485.1278488704	11766.6714580024	14587.1918329784	14527.9063898164	14542.7842436001	MCM2
ENSG00000073150	-0.930853576226793	0.0256876976482927	0.0806362936941336	16.412001658777	16.3832488612593	13.80659601995	31.5233842329962	28.5121805373867	28.511122173773	PANX2
ENSG00000073169	-0.041429577913354	0.619569399186167	0.772110562052358	729.308323711905	752.537231027179	782.661411880917	709.784586923593	847.762167978299	772.968201155623	SELENOO
ENSG00000073331	0.121340310988256	0.112820105293399	0.249295773972664	811.36833200579	806.055843973959	881.896320774308	755.544338229555	757.473596276574	787.751745986468	ALPK1
ENSG00000073350	-0.182907617579741	0.115690031726787	0.253788515329302	342.600534626971	292.714046321167	338.261602488776	333.537742852347	377.311189111418	395.987807969069	LLGL2
ENSG00000073417	-0.159749016384714	0.144115967207035	0.29561999765923	323.111282657173	361.523691538456	373.641004789897	368.111777172408	411.525805756282	403.379580384492	PDE8A
ENSG00000073464	-0.627704892624932	4.042884576396e-10	8.04597698176448e-09	342.600534626971	356.062608584703	375.366829292391	572.505333005706	578.797264908951	508.976329176243	CLCN4
ENSG00000073536	0.18790506281025	0.00341429320918977	0.0154225496686151	1468.87414846054	1498.52116250985	1370.30465498004	1224.32756827508	1250.73431957336	1330.51903477607	NLE1
ENSG00000073578	0.258123667019095	6.37328568248783e-11	1.40277035377254e-09	6090.90411561363	6375.26824021138	6194.84705170132	5316.26621839046	5189.21685780438	5096.09909668994	SDHA
ENSG00000073584	0.0597328678394827	0.181088388534086	0.348193915572386	3310.09558455459	3167.4281131768	3310.99430803426	3130.98387269017	3121.13336282593	3142.55924404253	SMARCE1
ENSG00000073598	0.430879575342259	0.513018893955695	NA	7.18025072571495	14.1988156797581	13.80659601995	15.2532504353208	6.65284212539024	4.22386995167007	FNDC8
ENSG00000073605	-0.0209882234173955	0.889563116726939	0.942976699647982	195.918269801651	169.293571566346	164.816239988153	179.988355136785	176.775519331798	180.570440433895	GSDMB
ENSG00000073614	0.0107832111073404	0.81185633283772	0.897424355460003	2944.9285476468	2994.85789183821	2940.80495224935	2921.5059000451	2893.98632454475	2998.94766568575	KDM5A
ENSG00000073670	0.0768049472434287	0.652900602825358	0.797907779986022	166.171516795117	158.37140565884	143.243433706981	168.802638150883	150.164150830237	123.54819608635	ADAM11
ENSG00000073711	0.361638695170436	0.0283607940280155	0.0873459466764532	158.991266069403	164.924705203344	166.542064490647	128.127303656694	117.850346221198	136.21980594136	PPP2R3A
ENSG00000073712	-0.456536249779962	0.000206399585532254	0.00137162564180395	293.364529650639	342.956009495695	430.593213372191	488.104013930264	465.698948777317	515.312134103749	FERMT2
ENSG00000073734	-1.29901077449067	6.17985029478367e-06	6.06585305633621e-05	23.592252384492	32.7664977225187	34.5164900498751	83.3844357130868	72.2308573613797	68.6378867146386	ABCB11
ENSG00000073737	-0.444965049985616	6.3002114258536e-13	1.75629974766672e-11	1621.71091390791	1556.40864181964	1711.15499422256	2183.24857897558	2092.79405144419	2387.54249018151	DHRS9
ENSG00000073756	-0.249967603525806	0.0539748089248763	0.143039659425918	371.32153752983	287.252963367414	290.801428670197	336.588392939411	429.583520096627	361.140880867791	PTGS2
ENSG00000073792	0.0216997133899205	0.647715514574208	0.79432361139559	2926.46504578068	3005.78005774571	3064.20140417766	3055.73450387593	2863.57333197154	2946.14929128987	IGF2BP2
ENSG00000073803	-0.0638344253062309	0.434870660010622	0.622680913894918	623.656063033527	649.86887149662	632.51468016396	649.788468544664	651.978528288243	690.602737098056	MAP3K13
ENSG00000073849	-0.531817370871219	1.32012501922029e-24	8.93736424842663e-23	1660.6894178475	1710.41118111547	1735.31653725747	2523.90450536441	2442.54346603613	2418.16554733111	ST6GAL1
ENSG00000073910	-0.586712597890318	3.5037119947717e-19	1.67614487068495e-17	1077.03760885724	1135.90525438065	1255.53732556421	1763.27575032308	1707.87961418946	1745.51425752766	FRY
ENSG00000073921	-0.348092398622758	7.74448769989677e-16	2.82320086463785e-14	4305.07318511795	4168.99072689512	4381.00549958039	5521.67665758611	5236.73715870003	5612.46719828161	PICALM
ENSG00000073969	0.156442656387298	0.0059959357000835	0.0247399047900614	1719.15717375689	1697.30458202647	1738.76818626246	1606.67571252045	1498.79029024863	1521.64915008914	NSF
ENSG00000074047	0.788336288098478	0.0586499467266422	0.152560281665442	24.6180024881656	33.8587143132693	28.4761042911469	19.3207838847396	16.1569023045191	14.7835448308452	GLI2
ENSG00000074054	0.0539377681311481	0.291549912526595	0.480469512637416	2267.93347922225	2215.01524604226	2380.77490119013	2197.48494604854	2208.74358562956	2210.13995221136	CLASP1
ENSG00000074071	0.0205195463732589	0.781601555151519	0.878978051365304	2141.7662164704	2012.9551767534	1735.31653725747	1762.25886696073	2036.72009638732	2002.11435709161	MRPS34
ENSG00000074181	-0.240855882156811	0.653376076723229	NA	20.5150020734713	8.73773272600498	13.80659601995	9.15195026119246	23.7601504478223	17.9514472945978	NOTCH3
ENSG00000074201	-0.118927153022533	0.00332652878843273	0.0150902809083405	4548.17595968859	4604.78514660462	4420.69946313775	4870.8713056791	5006.73890236511	4856.39447693266	CLNS1A
ENSG00000074266	0.0935306145234897	0.158284145630832	0.316213814845418	1344.75838591604	1357.62522230302	1254.67441331296	1293.4756369152	1163.29696592538	1250.26550569434	EED
ENSG00000074319	-0.33271495519661	5.67306588897849e-07	6.92686573168624e-06	1066.78010782051	1097.67767370438	1001.84112369762	1296.52628700226	1385.69197411699	1299.89597762646	TSG101
ENSG00000074356	0.204571670428504	1.70937649676449e-05	0.000151683408855667	2886.46079173741	3022.16330660697	3056.43519391644	2641.86297539756	2573.69949650811	2566.00099563957	NCBP3
ENSG00000074370	-0.149370523106846	0.000119244125869042	0.000847393237490173	14252.7976905442	14940.4307448778	13820.40261597	15352.9050048315	16289.008741009	16053.87371881	ATP2A3
ENSG00000074416	-0.292757665508994	0.000429514203752293	0.00263601088624181	714.947822260475	816.978009881465	716.217168534907	972.14049441111	937.10033366211	840.550120382344	MGLL
ENSG00000074582	0.164169397576136	0.0215992280887195	0.0702609645464425	1131.40236435194	1253.86464618171	1280.56178085036	1080.94701418306	1155.69371778208	1034.84813815917	BCS1L
ENSG00000074603	-0.155022673589608	0.0030022525286838	0.0138681570507127	1931.48744521732	1824.00170655354	1886.32618122567	2110.03297688604	2080.43877321132	2092.92756105252	DPP8
ENSG00000074621	0.584030661704572	1.04588934807214e-10	2.22635879510237e-09	692.381319979656	645.500005133618	681.700678485032	482.002713756136	438.137174257843	427.666832606595	SLC24A1
ENSG00000074657	-0.084151293101557	0.691962192140825	0.823997380747202	85.1372586049059	87.3773272600498	76.799190360972	90.5026192495698	83.6357295763344	89.757236472989	ZNF532
ENSG00000074660	-0.00798760893981673	0.921547922052641	0.959510761272112	971.385348178866	1043.06684416684	917.275723075429	916.2119094816	1090.11570254609	936.643161782838	SCARF1
ENSG00000074695	-0.29136736597241	2.85791521038832e-11	6.56670972205134e-10	4263.01743086733	4020.44927055304	3933.15404118326	5066.1129112512	4912.64870659173	4968.32703065192	LMAN1
ENSG00000074696	-0.0688363483681873	0.119589938468888	0.25949083086002	3944.00914862486	3824.94250080868	3900.36337563588	4250.57245464272	3957.49065858928	4033.79580384492	HACD3
ENSG00000074706	-0.800649472976252	2.16894632530975e-08	3.30241676940988e-07	143.605014514299	169.293571566346	179.48574825935	265.406557574581	278.468963248477	315.734278887338	IPCEF1
ENSG00000074755	-0.0264579611977887	0.606461394479161	0.762868424254489	2368.45698938226	2524.11254122469	2541.27657992205	2443.57071973839	2527.12960163038	2602.95985771668	ZZEF1
ENSG00000074771	0.392510249939405	0.524523342793883	NA	8.20600082938852	14.1988156797581	14.6695082711969	14.236367072966	5.70243610747734	8.44773990334014	NOX3
ENSG00000074800	0.0895992469736056	0.0182299580236355	0.0614213093597938	63264.1633941708	65944.7610997503	59974.9901984116	60068.3170976555	60193.014738495	57518.5490668672	ENO1
ENSG00000074842	0.0561602361739427	0.227431367808387	0.407009286383548	3358.30583942725	3623.97464811056	3368.80942886781	3293.68521066693	3329.27228074886	3328.40952191601	MYDGF
ENSG00000074855	-0.0149318078541386	0.859327556165577	0.925162980735227	682.123818942921	669.528770130131	684.289415238773	633.518334746989	682.391520861456	742.345144006015	ANO8
ENSG00000074935	0.176538166307763	0.0772896922447327	0.18764515919053	527.235553288212	533.001696286304	519.47317525062	506.407914452649	408.674587702543	483.633109466223	TUBE1
ENSG00000074964	-1.0104024142234	0.00250048186033684	0.0118722001916118	25.6437525918391	27.3054147687656	21.5728062811719	40.6753344941887	57.9747670926863	50.6864394200408	ARHGEF10L
ENSG00000074966	-0.17894785943341	0.276760969122669	0.463339522357086	163.094266484097	157.27918906809	169.993713495635	155.583154440272	176.775519331798	223.865107438514	TXK
ENSG00000075035	-0.511110765930722	0.0346079907638157	0.10153418067968	62.5707563240874	57.887479309783	54.3634718285532	92.5363859742793	88.3877596658988	67.5819192267211	WSCD2
ENSG00000075089	0.0655929314296115	0.440209102603983	0.627481064102773	801.110830969054	856.297807148488	994.074913436402	877.570341712121	809.745927261783	851.109795261519	ACTR6
ENSG00000075131	-0.0187881969419152	0.834645852707381	0.910908935454609	652.377065936387	573.413710144077	597.135277862838	623.349501123442	571.194016765647	653.643875020943	TIPIN
ENSG00000075142	-0.260834345101006	2.57657320023442e-06	2.73051939773271e-05	2000.21270216345	1807.61845769228	1854.39842792954	2217.82261329564	2325.64352583284	2239.70704187305	SRI
ENSG00000075151	0.0707578126428851	0.128195712379463	0.27247203619265	3623.9751162787	3793.26821967691	3782.14439721506	3713.65803931943	3430.01531864762	3521.65157220492	EIF4G3
ENSG00000075188	0.0341743684791966	0.630719207190518	0.780995899162587	1293.47088073237	1191.60830050893	1202.0367659869	1309.74577071288	1145.23925158503	1145.72472439051	NUP37
ENSG00000075213	0.0522143107303386	0.918566423108537	NA	14.3605014514299	20.7521152242618	11.2178592662094	13.2194837106113	14.2560902686934	16.8954798066803	SEMA3A
ENSG00000075218	-0.0193590025091632	0.745529574124445	0.857486233719925	2018.67620402958	2027.15399243315	2031.29543943515	2124.269343959	2161.22328473391	1871.17438858984	GTSE1
ENSG00000075223	-0.828406701141203	3.90896322530864e-15	1.34420470094797e-13	311.828031516764	354.970391993952	397.80254782481	631.484568022279	588.301325088079	675.819192267211	SEMA3C
ENSG00000075234	-0.033926211791689	0.627307857698523	0.778309702178116	1012.41535232581	1140.27412074365	1045.84964851121	1111.45351505371	1053.04986784748	1108.76586231339	TTC38
ENSG00000075239	-0.157509819287622	0.00400873267835903	0.0176209945122651	2267.93347922225	2067.56600629093	2037.33582519388	2411.03045214303	2352.2548943344	2342.13588820105	ACAT1
ENSG00000075240	-0.0764919038630502	0.121994652720857	0.263352157795273	2475.13500016431	2447.65737987214	2328.13725386407	2563.56295649624	2502.41904516464	2576.56067051874	GRAMD4
ENSG00000075275	-0.0588593629680176	0.746302618651772	0.85798520453973	129.244513062869	157.27918906809	119.944802923316	117.958470033147	153.015368883975	151.003350772205	CELSR1
ENSG00000075292	-0.0045242431569791	0.919833164885994	0.95927105014358	4516.37770647471	4464.98142298854	4693.37973453176	4780.36868642953	4388.97499072173	4554.38777538825	ZNF638
ENSG00000075303	-0.414597632575738	6.30023822368159e-12	1.56885242466554e-10	1278.08462917726	1287.72336049498	1397.91784701994	1752.09003333718	1727.83814056564	1809.92827429063	SLC25A40
ENSG00000075336	0.222888373213096	0.00184528140231663	0.00925621074045869	1392.9686407887	1509.44332841736	1323.70739341271	1302.62758717639	1188.95792840903	1125.66134212007	TIMM21
ENSG00000075340	-0.573703705570768	0.000455983199859704	0.00277821825065184	130.270263166543	128.881557708573	117.356066169575	178.97147177443	172.973895260146	208.025595119751	ADD2
ENSG00000075391	0.425921170210927	0.000176727687277277	0.00119646222212496	461.587546653104	441.255502663251	423.689915362216	373.196193984181	325.989264144122	287.223156713565	RASAL2
ENSG00000075399	-0.262875230248946	0.0669857538528362	0.168794508219582	206.175770838387	171.478004747848	190.70360752556	209.477972645072	226.196632263268	247.096392172699	VPS9D1
ENSG00000075407	-0.289266557436042	3.78456477976292e-06	3.87528189636088e-05	1430.92139462462	1394.76058638854	1544.61292973191	1872.08227009503	1692.67311790286	1782.47311960477	ZNF37A
ENSG00000075413	0.180088611658023	0.00138718578113354	0.00730500849592015	2691.56827203943	2718.5270943783	2447.21914453614	2232.0589803686	2269.56957077598	2429.78118969821	MARK3
ENSG00000075415	0.209128469317219	6.62473124711336e-10	1.2862625030379e-08	16430.4651606432	15672.2158606807	15986.3123665996	13660.8110898733	14110.6781479527	13827.8942542799	SLC25A3
ENSG00000075420	0.063393371914943	0.30442798992581	0.493653813860662	1242.18337554869	1258.23351254472	1288.32799111159	1215.17561801389	1219.37092098224	1192.18729385888	FNDC3B
ENSG00000075426	-0.117969527810519	0.0972672076886839	0.223278144534085	1864.81368847854	1858.95263745756	1529.08050920946	1844.62641931146	1982.54695336629	1864.83858366234	FOSL2
ENSG00000075539	0.140862014810332	0.0031850488908591	0.0145698402809815	2996.21605283048	3127.01609931903	3081.4596492026	2882.86433227562	2692.50024874722	2774.02659075932	FRYL
ENSG00000075568	0.0287081429325583	0.590015441023485	0.751148361534001	2004.31570257815	2091.59477128744	2180.57925890086	2040.88490824592	2074.73633710384	2040.12918665664	TMEM131
ENSG00000075618	0.0109317904296281	0.805810222538847	0.894016816340392	7535.16026158601	7871.60496953973	7020.65407614459	7473.07582994482	7537.67012806714	7236.54519469875	FSCN1
ENSG00000075624	-0.20176527332643	4.78297668765799e-06	4.82593755611001e-05	93157.5986655295	98270.0033196057	103793.674316728	110278.966880644	120201.650709515	109058.210217145	ACTB
ENSG00000075651	-0.236709746601681	0.000930294015118988	0.00518101679738504	889.325339884981	887.972088280256	981.994141918945	1102.30156479251	1046.39702572209	1107.70989482548	PLD1
ENSG00000075702	0.182131415649193	0.00265061815283292	0.0124679355731114	1385.78839006299	1398.0372361608	1432.43433706981	1234.49640189863	1269.74243993162	1212.25067612931	WDR62
ENSG00000075711	0.084842448619399	0.0896003529864467	0.210176234035493	2249.46997735613	2359.18783602134	2322.95978035659	2150.70831138023	2181.18181111008	2203.80414728386	DLG1
ENSG00000075785	0.0733951382194182	0.0297901643898498	0.0907346541418102	10109.7930218067	10240.6227548778	10082.2667435685	9735.64131118406	9712.19909705183	9472.02836662013	RAB7A
ENSG00000075790	0.158527237864886	0.0061241418356772	0.0251550950536416	1652.48341701811	1570.60745749939	1662.83190815273	1437.87307436957	1490.23663608741	1450.89932839867	BCAP29
ENSG00000075826	0.167804150726205	0.183803274088435	0.351675075895927	331.317283486561	388.829106307221	471.150089180794	381.331260883019	334.542918305338	347.413303524863	SEC31B
ENSG00000075856	0.0985532423104606	0.0244260992515612	0.0773969484224667	3691.67462312116	3589.02371720654	3528.44819534848	3314.02287791402	3410.05679227145	3368.53628645688	SART3
ENSG00000075884	-0.103808532280436	0.0356846406644656	0.103908904699812	2248.44422725245	2157.12776673248	2187.48255691083	2390.69278489594	2338.94921008362	2355.86346554398	ARHGAP15
ENSG00000075886	-0.46362142889845	0.156114815335949	0.31286919182895	34.8755035249012	31.674281131768	48.3230860698251	55.9285849295095	34.2146166448641	69.6938542025562	TUBA3D
ENSG00000075914	0.156076630097655	0.00851473344804934	0.0330668201638075	1480.15739960095	1553.13199204738	1498.01566816458	1387.02890625183	1319.16355286309	1360.08612443776	EXOSC7
ENSG00000075945	-0.0302977583093989	0.739695338321088	0.854416487674997	959.076346934783	728.508466030665	810.274603920817	883.671641886249	807.845115225957	860.613502652777	KIFAP3
ENSG00000075975	0.173738441523866	0.00274163065152788	0.0128402806764732	1648.38041660342	1591.35957272366	1553.24205224438	1433.80554092015	1411.35293660064	1402.32482395446	MKRN2
ENSG00000076003	-0.403883526994178	3.43384279156072e-24	2.23494531905658e-22	8102.40006891749	7454.378231873	7677.33029934346	10482.0336991524	10084.7582560737	10175.3027135732	MCM6
ENSG00000076043	0.0949423477354504	0.155047518138509	0.311059083552122	1056.52260678377	1062.72674280036	1026.00266673254	978.241794585238	975.116574378626	990.497503666631	REXO2
ENSG00000076053	-0.196250171530163	0.031279728660952	0.0943430956927878	534.415804013927	570.137060371825	552.263840798001	569.454682918642	669.085836610675	658.923712460531	RBM7
ENSG00000076067	0.400670508639844	0.000195079612324176	0.00130583167048638	470.819297586166	451.085451980007	496.174544466954	402.685811492468	343.096572466554	329.461856230265	RBMS2
ENSG00000076108	0.114762694514255	0.0118252646634644	0.0434845146996697	4855.90099079066	4652.84267659765	4796.92920468139	4642.07254914928	4216.00109546158	4356.92185514768	BAZ2A
ENSG00000076201	0.0885305343232473	0.112308359794748	0.248418360018575	1823.7836843316	1780.31304292351	1731.86488825248	1724.6341825536	1649.90484709678	1642.02944371174	PTPN23
ENSG00000076242	-0.0156311700281513	0.761671664686214	0.867017815219034	3024.93705573334	3014.51779047172	3073.69343894137	3264.19559315864	2877.82942224023	3073.92135732789	MLH1
ENSG00000076248	0.021561807210557	0.647694528105597	0.79432361139559	3851.69163929424	3630.52794765507	3500.83500330858	3636.37490378047	3638.15423657055	3540.65898698744	UNG
ENSG00000076258	0.183876896556597	0.459639552070515	0.645231306780465	63.596506427761	62.2563456727855	88.0170496271814	64.0636518283472	60.825985146425	64.4140167629686	FMO4
ENSG00000076321	0.191816272084911	0.0104987698555356	0.0393595995195484	894.454090403348	955.689516906794	856.008953236901	784.017072375487	793.589024957264	788.807713474386	KLHL20
ENSG00000076351	-0.465629109574354	0.0535839317664161	0.142212167524974	61.5450062204139	51.3341797652792	60.4038575872813	75.2493688142491	90.2885717017246	73.9177241542262	SLC46A1
ENSG00000076356	-0.444937653057441	0.0101840294540602	0.0384659543389347	131.296013270216	110.313875665813	113.904417164588	143.380554092015	167.271459152669	173.178668018473	PLXNA2
ENSG00000076382	-0.0537339868048649	0.357954944072104	0.550378863109953	3014.67955469661	3142.30713158954	3376.57563912903	3532.65280082029	3322.61943862347	3043.29830017829	SPAG5
ENSG00000076513	-0.0395620980808646	0.413293232337949	0.602537191732839	2870.04879007863	2868.16076731113	2703.50408315646	2868.62796520266	2835.06115143415	2969.38057602406	ANKRD13A
ENSG00000076554	-0.144179079573531	0.0979604960070739	0.224474300687107	540.570304635969	546.108295375311	591.957804355357	625.383267848151	636.772032001637	594.509695697562	TPD52
ENSG00000076555	0.102036729694888	0.251782328105592	0.434883713635683	641.093814795978	648.77665490587	679.111941731292	548.100132309193	647.226498198679	639.916297678016	ACACB
ENSG00000076604	0.00640684840804881	0.927816973099704	0.962968605291763	1066.78010782051	1127.16752165464	1082.09196306358	1016.88336235472	1166.14818397912	1076.03087018795	TRAF4
ENSG00000076641	-0.690838422488222	3.60304962890493e-23	2.23935441075177e-21	899.582840921716	938.214051454784	1006.15568495386	1473.46399205199	1635.64875682808	1484.69028801203	PAG1
ENSG00000076650	0.24379480962451	0.0119704441784887	0.0439225226147546	670.840567802511	690.280885354393	704.136397017451	566.404032831578	668.135430592762	507.920361688326	GPATCH1
ENSG00000076662	0.216802585902799	0.000400062168342189	0.00247226682270142	1705.82242240914	1869.87480336507	1685.26762668515	1534.47699379327	1447.46836528133	1542.76849984749	ICAM3
ENSG00000076685	-0.0280538456349929	0.566214802413171	0.732053966213072	2525.39675524432	2562.34012190096	2499.8567918622	2601.18764090337	2485.31173684221	2650.47839467297	NT5C2
ENSG00000076770	-0.32482886412829	3.02235618191033e-11	6.91312692287633e-10	2593.09626208677	2481.51609418541	2665.5359441016	3323.17482817522	3133.4886410588	3244.98809037053	MBNL3
ENSG00000076864	-0.148472548469433	0.568730612618118	0.734150471599741	54.3647554946989	49.149746583778	56.089296331047	59.9961183789283	56.0739550568606	61.246114299216	RAP1GAP
ENSG00000076924	0.030076648089118	0.590781096770351	0.751556272908794	1904.81794252181	2114.5313196932	1957.94789807916	1918.85890476335	1973.04289318716	1958.819690087	XAB2
ENSG00000076928	-0.043824290815226	0.292819349291623	0.481575255612999	4909.23999618168	4994.7064695026	4689.92808552677	4912.56352353564	5054.25920326075	5070.75587697992	ARHGEF1
ENSG00000076944	-0.0429163299563245	0.449785779731175	0.636357409497382	2009.44445309651	2254.33504330928	2139.15947084101	2104.94856007426	2259.11510457894	2230.2033344818	STXBP2
ENSG00000076984	0.0453676288836829	0.500665055467644	0.680386991079158	1334.50088487931	1460.29358183358	1255.53732556421	1273.13796966811	1328.66761304222	1317.84742492106	MAP2K7
ENSG00000077044	0.0768079806998809	0.161787088983602	0.321770649762142	1797.11418163609	1919.02454994884	1877.6970587132	1730.73548272773	1771.55681738963	1801.48053438728	DGKD
ENSG00000077063	-0.810646547695166	1.28714361067347e-32	1.37461498984952e-30	1309.88288239114	1181.77835119217	1404.82114502991	2151.72519474258	2256.2638865252	2437.17296211363	CTTNBP2
ENSG00000077097	0.0473634849560403	0.145374623361994	0.297638202144544	18667.6261367552	18330.6710425677	17844.1624435342	17852.4043094994	17726.0226400933	17486.8215999141	TOP2B
ENSG00000077147	0.0193135473483198	0.65113442836576	0.796776697019829	6539.15691091897	6710.57873357182	6175.00006992265	6178.58330966726	6472.26498198679	6507.92762803566	TM9SF3
ENSG00000077150	-0.198964001103126	0.0465597938381317	0.127998968556856	452.355795720042	520.987313788047	450.440195150869	523.694931612679	594.95416721347	512.144231639996	NFKB2
ENSG00000077152	-0.119709121126542	0.0625933323720386	0.160505222425087	1085.24360968663	1091.12437415987	1058.79333227992	1156.19638299731	1159.49534185373	1198.52309878638	UBE2T
ENSG00000077157	0.356637676990888	1.92141017513001e-05	0.000167943431157618	694.432820187003	717.586300123159	732.612501308598	584.707933353962	537.929806138696	553.326963668779	PPP1R12B
ENSG00000077232	0.105558139967659	0.0144684577811876	0.0511574171722336	4022.99190660772	3940.71745942824	4028.93730107167	3827.54897590316	3709.43468791401	3610.35284118999	DNAJC10
ENSG00000077235	-0.00824468774415403	0.864085693917234	0.928364119607145	3375.7435911897	3423.00679541245	3367.08360436531	3517.39955038497	3499.39495795526	3203.80535834175	GTF3C1
ENSG00000077238	-0.163943954320516	0.00135327827509169	0.00715890028388688	1980.72345019365	1965.98986335112	1928.60888153677	2187.316112425	2151.71922455478	2242.87494433681	IL4R
ENSG00000077254	0.240491952124482	9.32822394642733e-07	1.0840039551538e-05	2630.02326581902	2587.46110348822	2723.35106493514	2206.63689630974	2270.5199767939	2247.09881428848	USP33
ENSG00000077312	-0.0840774460342982	0.0895046958032778	0.209984330423377	2721.31502504597	2761.12354141757	2870.90905989836	2872.69549865208	3089.76996423481	2893.350916894	SNRPA
ENSG00000077348	-0.194630271509271	0.00864519811494089	0.0334962773155541	816.497082524158	887.972088280256	868.952637005604	1029.08596270297	991.273476683145	923.971551927828	EXOSC5
ENSG00000077380	0.064674761651409	0.18119534798358	0.348355407222489	3228.03557626071	3046.19207160349	3109.0728412425	3116.74750561721	2956.713121727	2898.63075433359	DYNC1I2
ENSG00000077420	-0.262371965746473	3.50438016344513e-07	4.45464586577078e-06	2219.72322434959	2236.85957785727	2070.12649074126	2582.88374038098	2663.98806820983	2574.44873554291	APBB1IP
ENSG00000077454	0.0424271456685669	0.548301870767464	0.719213779498565	1362.19613767849	1330.31980753426	1194.27055572568	1173.48340015734	1318.21314684518	1277.7206603802	LRCH4
ENSG00000077458	0.136461548319161	0.0215789521123609	0.0702392807005695	1464.77114804585	1448.27919933533	1479.89451088839	1331.10032132233	1370.48547783039	1294.61614018688	FAM76B
ENSG00000077463	0.0243563080517295	0.776049394617638	0.876037000413784	667.763317491491	822.439092835219	757.636956594757	744.358621243653	739.415881936229	725.449664199335	SIRT6
ENSG00000077514	-0.12767156254378	0.0164532790425122	0.0565534851948545	1860.71068806385	1778.12860974201	1888.05200572817	2036.8173747965	1986.34857743794	2019.00983689829	POLD3
ENSG00000077549	-0.00279887045964449	0.938416523481885	0.968942027402031	7718.76953014357	7689.20479888438	7515.96570836029	7795.42785581126	7664.07412844955	7504.7609366298	CAPZB
ENSG00000077585	-0.557976349541052	0.000618549826703183	0.0036329620921587	143.605014514299	136.527073843828	119.081890672069	174.903938325011	216.692572084139	194.298017776823	GPR137B
ENSG00000077616	0.722907804851046	0.00190804632830821	0.00950575642864455	126.167262751848	81.9162443062967	139.791784701994	67.1143019154113	79.8341055046828	64.4140167629686	NAALAD2
ENSG00000077684	0.142392226592813	0.00802190278207037	0.0313779096440798	2065.86070879856	1995.47971130139	2039.92456194762	1916.82513803864	1811.47387014197	1800.42456689937	JADE1
ENSG00000077713	-0.0888489877125549	0.377810294571336	0.568018164432013	534.415804013927	489.313032656279	460.795142165832	473.867646857298	529.37615197748	574.44631342713	SLC25A43
ENSG00000077721	0.0830779734628468	0.107934299251796	0.241094453243901	2114.07096367122	2176.78766536599	2221.99904696071	2007.32775728821	2045.27375054854	2098.20739849211	UBE2A
ENSG00000077782	0.0406995250758218	0.646782793335752	0.793693240082268	591.857809819647	601.811341503593	558.304226556729	533.863765236227	568.342798711909	599.78953313715	FGFR1
ENSG00000077935	-1.09162869555632	0.00305717871630583	0.0140704446836959	18.4635018661242	18.5676820427606	23.2986307836657	48.8104013930264	48.4707069135574	31.6790246375255	SMC1B
ENSG00000077942	-0.43323125505571	6.66520667414075e-06	6.50040151365962e-05	516.978052251477	610.549074229598	536.731420275557	818.591106695547	762.225626366138	663.147582412201	FBLN1
ENSG00000077943	-0.614958275228686	0.0380694742916768	0.109320881960477	33.8497534212276	52.4263963560299	31.0648410448875	59.9961183789283	54.1731430210348	64.4140167629686	ITGA8
ENSG00000077984	-0.298669323720703	0.000716426518964162	0.00411538187882254	570.317057642502	523.171746969548	593.683628857851	660.974185530566	676.689084753978	741.289176518097	CST7
ENSG00000078018	0.138999205274477	0.757965415067458	0.865326018601343	22.5665022808184	27.3054147687656	19.8469817786782	10.1688336235472	28.5121805373867	24.2872522221029	MAP2
ENSG00000078043	0.147264388524045	0.0414390171136414	0.116720411316562	937.535594757638	1036.51354462234	1038.08343824999	930.448276554566	900.034498963508	890.180592314467	PIAS2
ENSG00000078053	0.501905275367849	0.410832116903729	NA	13.3347513477563	14.1988156797581	9.49203476371564	7.11818353648302	11.4048722149547	7.39177241542262	AMPH
ENSG00000078061	0.0142814420525304	0.806060559150551	0.894214219423417	1647.35466649975	1831.64722268879	1774.14758856358	1713.4484655677	1717.38367436859	1770.85747723768	ARAF
ENSG00000078070	0.113606663284166	0.0707323740470824	0.175787684763029	2074.06670962795	2287.1015410318	2016.62593116395	2034.78360807179	1821.92833633901	2035.90531670497	MCCC1
ENSG00000078081	-0.740071562852848	0.137607193222472	NA	9.23175093306208	10.9221659075062	16.3953327736907	18.3039005223849	18.0577143403449	25.3432197100204	LAMP3
ENSG00000078124	-0.454941692994413	7.50571396095499e-10	1.44263817766644e-08	732.385574022925	712.125217169406	722.257554293636	1036.20414623946	947.554799859152	987.329601202879	ACER3
ENSG00000078140	-0.362289499533424	3.8614303007828e-12	9.80880913088295e-11	3141.87256755213	2902.0194816244	3229.01764416581	4184.47503608966	3816.83056793817	3927.14308756525	UBE2K
ENSG00000078142	0.0885603833620877	0.139474563903236	0.288755189295914	1739.67217583037	1777.03639315126	1669.73520616271	1573.11856156275	1573.87236566375	1729.67474520889	PIK3C3
ENSG00000078177	-0.263183285997887	2.521219852556e-05	0.0002137878994258	1577.60365944994	1424.25043433881	1428.11977581358	1751.07314997482	1704.07799011781	1861.67068119858	N4BP2
ENSG00000078237	0.125681617047349	0.341770230795169	0.533334590451609	249.257275192676	253.394249054144	228.671746580422	211.511739369781	234.750286424484	222.809139950596	TIGAR
ENSG00000078246	1.03096759435973	2.35614755340035e-16	9.11504531819295e-15	384.656288877587	394.290189260975	399.528372327304	196.25848893446	167.271459152669	214.361400047256	TULP3
ENSG00000078269	-0.607795077190042	3.42984995679974e-15	1.18752681723443e-13	599.038060545362	613.82572400185	631.651767912713	976.208027860529	935.199521626285	900.740267193642	SYNJ2
ENSG00000078304	-0.0250621488278903	0.619863724205392	0.772219943939437	2973.64955054966	2719.61931096905	2958.06319727429	2984.5526685111	2974.77083606735	2846.88834742563	PPP2R5C
ENSG00000078319	0.249143330261734	0.00891698217191752	0.0343804028023527	533.390053910254	514.434014243543	491.85998321072	450.47932952314	424.831490007062	419.219092703254	PMS2P1
ENSG00000078369	-0.982593726154858	3.1746122838474e-169	4.81429952845458e-166	6403.75789723406	6452.81561815468	6168.09677191267	12647.995260968	12507.3431957336	12425.5694303254	GNB1
ENSG00000078399	0.329222979887684	3.06423862157969e-07	3.94140616592502e-06	1782.75368018466	1667.8147340762	1619.68629559039	1429.73800747073	1332.46923711387	1271.38485545269	HOXA9
ENSG00000078403	0.25918519874817	4.73392303565804e-07	5.85085108685853e-06	2707.98027369821	2682.48394688353	2817.40850032105	2286.97068193576	2188.78505925339	2387.54249018151	MLLT10
ENSG00000078487	0.0126537077271157	0.953160954577049	0.976814239993705	94.369009537968	101.576142939808	94.9203476371564	117.958470033147	95.991007809202	73.9177241542262	ZCWPW1
ENSG00000078589	-0.0144245278824023	0.968894021355334	0.984012713223523	25.6437525918391	28.3976313595162	31.0648410448875	28.4727341459321	34.2146166448641	23.2312847341854	P2RY10
ENSG00000078596	0.0737593798747284	0.159280993523457	0.317828456155688	3400.36159367787	3046.19207160349	3315.3088692905	3228.60467547623	3058.40656564368	2991.55589327033	ITM2A
ENSG00000078618	0.00523658441245999	0.896260188015475	0.94709677034734	5789.3335851336	6090.19971002547	6080.94263453674	6053.50665609763	5806.03036342985	6039.07806340028	NRDC
ENSG00000078668	0.093655729134441	0.0148095485671323	0.0520877479529403	5715.4795776691	5916.53727209612	5783.23790785657	5534.89614129673	5382.1492794407	5402.32966818602	VDAC3
ENSG00000078674	-0.0212210308576409	0.589423670360104	0.750639062899814	6819.18668922186	6704.02543402732	6699.65071868075	7111.06535294654	6630.98278697824	6781.4232074063	PCM1
ENSG00000078687	0.126236390420818	0.164656624576559	0.32551397623563	537.493054324948	625.840106500106	600.586926867826	545.049482222129	527.475339941654	543.823256277522	TNRC6C
ENSG00000078699	0.104573804950422	0.210026338788578	0.384946752203142	786.750329517624	964.427249632799	874.993022764333	778.932655563713	811.646739297609	851.109795261519	CBFA2T2
ENSG00000078747	0.135430604950157	0.0306540082902263	0.0928436260677616	1519.13590354055	1394.76058638854	1390.15163675872	1338.21850485881	1287.80015427197	1291.44823772312	ITCH
ENSG00000078804	-0.406144791083438	0.0130512838795551	0.0470236920963301	148.733765032667	162.740272021843	127.711013184538	190.157188760332	172.023489242233	218.585269998926	TP53INP2
ENSG00000078808	-0.00593705891781169	0.913945315860936	0.95532676612503	4022.99190660772	4018.26483737154	3607.83612246319	3671.96582146288	4137.11739597481	3879.62455060896	SDF4
ENSG00000078814	0.327287837785932	0.340426307094913	0.531958904268286	31.7982532138805	39.3197972670224	47.4601738185782	25.4220840588679	29.4625865552996	40.1267645408657	MYH7B
ENSG00000078902	0.203754239961909	0.00246223466545093	0.0117162813622728	1225.77137388991	1394.76058638854	1267.61809708166	1134.84183238786	1119.57828910139	1119.32553719257	TOLLIP
ENSG00000078967	-0.035943458779471	0.798262452995957	0.889990449910579	225.665022808184	194.414553153611	202.784379043016	207.444205920362	202.436481815446	229.144944878101	UBE2D4
ENSG00000079134	0.199748346739824	0.00110522299286092	0.00600957572131079	1879.17418992997	1935.4077988101	2033.88417618889	1742.93808307599	1572.92195964583	1781.41715211685	THOC1
ENSG00000079150	0.415571830669849	0.00239244284045804	0.0114560769420733	332.343033590235	301.451779047172	266.639885635285	211.511739369781	255.659218818568	205.913660143916	FKBP7
ENSG00000079156	-0.560860126500629	2.18792235156064e-05	0.00018885796195813	214.381771667775	245.74873291889	204.51020354551	348.790993287668	286.07221139178	344.245401061111	OSBPL6
ENSG00000079215	0.668980126504863	3.49377225846796e-06	3.61412389492951e-05	283.107028613904	254.486465644895	248.5187283591	145.414320816725	182.477955439275	165.78689560305	SLC1A3
ENSG00000079246	-0.0524977037939578	0.165400789985392	0.326666054995449	17044.8894727436	15725.7344736275	16208.0808151701	17399.8912132516	16669.1711481742	16726.5250086135	XRCC5
ENSG00000079257	-0.487124854337112	1.1462092347536e-08	1.82204015147152e-07	598.012310441688	563.583760827321	597.135277862838	880.620991799185	749.870348133271	837.382217918591	LXN
ENSG00000079263	0.206283933046632	0.711254762424234	NA	11.2832511404092	16.3832488612593	13.80659601995	10.1688336235472	17.107308322432	8.44773990334014	SP140
ENSG00000079277	-0.0428947252588679	0.553721107162395	0.723707712670664	963.179347349477	953.505083725293	948.340564120317	949.769060439306	1058.75230395496	940.867031734508	MKNK1
ENSG00000079308	-0.384324482660572	2.91748666621089e-05	0.000242431152290894	452.355795720042	528.632829923301	462.520966668326	619.281967674023	622.515941732943	639.916297678016	TNS1
ENSG00000079313	0.337707446935452	7.44364378699735e-09	1.2323456116792e-07	1667.86966857322	1732.25551293049	1638.67036511782	1323.98213778584	1303.00665055857	1359.03015694984	REXO1
ENSG00000079332	-1.06431922893636	4.08587279910343e-65	1.08705721049831e-62	934.458344446618	998.285963946069	977.679580662711	2131.38752749549	1940.72908857812	2014.78596694662	SAR1A
ENSG00000079335	0.389767881468617	4.91700693580961e-06	4.94472216058042e-05	697.510070498024	664.067687176378	711.039695027426	503.357264365585	537.929806138696	541.711321301686	CDC14A
ENSG00000079337	0.125693738002376	0.540410543513125	0.712513118794691	97.4462598489886	121.236041573319	106.138206903366	117.958470033147	83.6357295763344	96.0930414004941	RAPGEF3
ENSG00000079385	0.617125277338249	0.0121632065956413	0.0445063256446728	83.0857583975587	104.85279271206	100.097821144638	59.9961183789283	81.7349175405086	45.4066019804533	CEACAM1
ENSG00000079387	0.0690529174850462	0.380514704883746	0.57060273900544	1347.83563622706	1434.08038365557	1365.12718147256	1497.8691927485	1161.39615388955	1294.61614018688	SENP1
ENSG00000079432	0.0692682095447136	0.201011315079081	0.373983142335206	2889.53804204843	3010.14892410871	2687.10875038277	2616.44089133869	2721.96283530252	2840.55254249812	CIC
ENSG00000079435	-0.427802863885966	8.10941822978635e-05	0.00060195461309207	313.879531724111	306.912862000925	302.882200187654	436.242962450174	421.029865935411	384.372165601976	LIPE
ENSG00000079459	-0.097876322989291	0.00712871190367462	0.0284616116095149	12144.881227495	11798.1236132882	11451.7084862973	12919.5031187167	12606.1854215966	12347.4278362195	FDFT1
ENSG00000079462	0.0021506977367124	0.975937572512649	0.987594640808376	978.565598904581	954.597300316044	919.001547577923	905.026192495698	953.257235966629	988.385568690796	PAFAH1B3
ENSG00000079482	0.435742423611552	0.000480362193031917	0.00290690050172746	479.025298415555	386.64467312572	489.271246456979	369.128660534762	354.501444681508	278.775416810225	OPHN1
ENSG00000079616	0.0671386831597782	0.124597416817423	0.266956742870333	4229.16767744611	4397.26399436201	4425.01402439398	4151.93476849431	4289.18235884088	4015.84435655032	KIF22
ENSG00000079691	-0.0313048289086577	0.752992488584406	0.862081465301413	503.64330090372	517.710664015795	514.295701743138	582.674166629253	525.574527905829	460.401824732038	CARMIL1
ENSG00000079739	0.279606630464664	6.30960013922836e-06	6.18520272213303e-05	2045.34570672509	1943.05331494536	1856.12425243203	1687.00949814648	1629.94632072061	1494.19399540329	PGM1
ENSG00000079785	0.109945363199119	0.00572449822077523	0.0238232753891483	6423.24714920386	6582.789392454	6225.91189274621	6034.18587221289	5784.17102501785	5998.95129885942	DDX1
ENSG00000079805	-0.0195526199148355	0.672143971126889	0.810968519543263	6287.84813551895	6529.27077950722	5796.18159162527	6129.77290827424	6399.08371860749	6328.41315508968	DNM2
ENSG00000079819	-0.0597120860379515	0.176228945978277	0.341461778494178	3687.57162270647	3580.28598448054	3713.11141711531	3929.23731213863	3819.68178599191	3697.99814268715	EPB41L2
ENSG00000079950	-0.0198898758733712	0.704168829874274	0.832973502733492	2186.89922103204	2111.25466992095	2275.49960653801	2282.90314848634	2206.84277359373	2179.51689506176	STX7
ENSG00000079974	-0.329791469225444	0.00145264557111834	0.00758762593138291	375.424537944525	361.523691538456	408.157494839772	440.310495899593	504.665595511745	496.304719321233	RABL2B
ENSG00000079999	-0.0286284888912842	0.541090484361063	0.713099608528333	3503.9623541489	3357.47379996741	3256.63083620571	3532.65280082029	3436.66816077301	3347.41693669853	KEAP1
ENSG00000080007	0.120864693961623	0.736361835245786	0.852502269753596	31.7982532138805	43.6886636300249	43.1456125623438	21.3545506094491	34.2146166448641	53.8543418837934	DDX43
ENSG00000080189	-0.0786976260764728	0.231403679701741	0.411302953900247	1362.19613767849	1367.45517161978	1294.36837687031	1308.72888735052	1494.03826015906	1443.50755598325	SLC35C2
ENSG00000080200	0.237013712355319	0.0181405722175188	0.0612017302955889	482.102548726575	501.327415154536	468.561352427054	379.29749415831	407.72418168463	444.562312413275	CRYBG3
ENSG00000080298	-0.111655030514929	0.37761963812191	0.568018164432013	297.467530065334	237.011000192885	266.639885635285	303.031241981706	281.320181302216	281.943319273977	RFX3
ENSG00000080345	-0.44212766452404	1.89744215863144e-20	9.88821661018756e-19	4377.90144247877	3946.178542382	4366.33599130919	5951.81831986216	5627.35403206223	5670.54541011707	RIF1
ENSG00000080371	0.0815331022267726	0.162586847447999	0.322726379783887	1576.57790934627	1655.80035157794	1549.79040323939	1472.44710868963	1498.79029024863	1545.93640231125	RAB21
ENSG00000080493	0.836517412497855	0.0229495820392196	0.0736884208394589	43.0815043542897	33.8587143132693	36.2423145523688	18.3039005223849	21.8593384119965	23.2312847341854	SLC4A4
ENSG00000080503	-0.120736872452643	0.00260321459588976	0.012275419572969	7293.08323711905	7429.25725028573	7018.92825164209	8178.79288341899	7716.34645943476	7738.12975145957	SMARCA2
ENSG00000080546	0.156041220795208	0.0333881556904011	0.0987578273931992	906.763091647431	924.015235775026	893.977092291764	800.287206173163	787.886588849786	857.445600189024	SESN1
ENSG00000080603	0.0762759255408055	0.443119199120602	0.630503157690367	425.686293024529	499.142981973034	483.230860698251	455.563746334913	442.889204347407	437.170539997852	SRCAP
ENSG00000080608	0.05184656464225	0.303777349320703	0.492917336181058	2535.65425628105	2444.38073009989	2505.03426536968	2511.70190501615	2372.21342071058	2337.91201824938	PUM3
ENSG00000080644	0.343445657682564	0.593396016778605	NA	16.412001658777	7.64551613525436	10.3549470149625	14.236367072966	7.60324814330313	5.27983743958759	CHRNA3
ENSG00000080802	0.186368340611107	0.0425675663168022	0.11921276882628	587.754809404953	524.263963560299	572.110822576679	474.884530219653	506.566407547571	499.472621784986	CNOT4
ENSG00000080815	0.19570591797884	7.67385223729264e-05	0.000573947284462971	2562.32375897656	2507.72929236343	2480.00981008352	2250.36288089099	2142.21516437566	2199.58027733219	PSEN1
ENSG00000080819	0.453432104602424	7.05527787228936e-12	1.74256170901088e-10	2730.54677597903	2941.33927889143	2437.72710977243	1852.76148621029	1992.05101354542	2072.86417878209	CPOX
ENSG00000080822	0.06487312605184	0.245704122616107	0.427452451471063	2083.29846056101	2038.07615834066	2225.45069596569	2056.13815868124	1938.8282765423	2079.19998370959	CLDND1
ENSG00000080823	0.188589932985648	0.337768806367907	0.529684034730836	117.96126192246	115.774958619566	157.050029726931	109.823403134309	99.7926318808535	135.163838453442	MOK
ENSG00000080824	0.226219049678526	8.09062135575274e-11	1.75027493380871e-09	59580.694771879	58270.8473331364	58529.6121775731	52558.6334666659	48567.6483273845	49658.9830542971	HSP90AA1
ENSG00000080839	-0.119659755489011	0.0329066398394838	0.0977913370891186	2447.43974736513	2367.92556874735	2630.15654180048	2863.54354839088	2613.61654926045	2618.79937003544	RBL1
ENSG00000080845	-0.239367576181814	0.00799153010079679	0.0312913901313151	462.613296756778	495.866332200782	499.626193471941	582.674166629253	585.450107034341	553.326963668779	DLGAP4
ENSG00000080854	0.107497924871939	0.786015403328113	0.88240646846953	30.7725031102069	19.6598986335112	29.3390165423938	29.4896175082868	24.7105564657352	20.0633822704328	IGSF9B
ENSG00000080947	-0.282457345995558	0.112242564053158	0.248339311658245	184.635018661242	148.541456342085	159.638766480672	206.427322558008	149.213744812324	244.984457196864	CROCCP3
ENSG00000080986	0.0172972402609428	0.758392235941919	0.865326018601343	1825.83518453895	1865.50593700206	1825.05941138714	1907.67318777745	1809.57305810614	1731.78668018473	NDC80
ENSG00000081014	-0.765814462127325	6.41454959805905e-20	3.22108094882667e-18	450.304295512695	488.220816065528	501.352017974435	805.371622984936	820.200393458825	824.710608063581	AP4E1
ENSG00000081019	-0.602333205629223	1.46296312901216e-12	3.89909241677845e-11	473.896547897187	490.405249247029	473.738825934535	756.56122159191	709.953295380929	715.945956808077	RSBN1
ENSG00000081026	-0.0332485106676722	0.776248512658103	0.876037000413784	328.240033175541	364.800341310708	322.729181966332	387.432561057147	330.741294233686	319.958148839008	MAGI3
ENSG00000081041	-0.908404197119119	0.000299458242618164	0.00191858227685021	42.0557542506162	66.625212035788	63.8555065922688	84.4013190754415	136.858466579456	102.428846327999	CXCL2
ENSG00000081059	-0.726486750097391	0.0474585620179977	0.129794245807563	19.4892519697977	26.2131981780149	27.6131920399	27.4558507835774	46.5698948777316	47.5185369562883	TCF7
ENSG00000081087	-0.288938577442367	0.000922729183932231	0.00514266375388912	900.60859102539	690.280885354393	775.758113870942	951.802827164015	947.554799859152	993.665406130384	OSTM1
ENSG00000081138	-0.950133224495502	0.109623931897437	NA	5.12875051836782	8.73773272600498	9.49203476371564	12.2026003482566	15.2064962866063	17.9514472945978	CDH7
ENSG00000081148	0.879509113817159	0.0873550416315391	NA	14.3605014514299	25.1209815872643	19.8469817786782	11.1857169859019	10.4544661970418	10.5596748791752	IMPG2
ENSG00000081154	0.115916674827626	0.0197085403850239	0.0653289650139646	4965.65625188373	4985.96873677659	5318.1282044345	4908.49599008622	4373.76849443512	4816.2677123918	PCNP
ENSG00000081177	-0.0420332885939726	0.595028149682648	0.754607951993424	727.256823504557	795.133678066453	730.886676806104	783.000189013132	735.614257864577	800.423355841478	EXD2
ENSG00000081181	-0.105938170404902	0.582147206139053	0.744686830965731	140.527764203278	114.682742028815	144.969258209475	183.039005223849	129.255218436153	119.324326134679	ARG2
ENSG00000081189	-0.352934380620198	6.35669618737936e-13	1.76879445287354e-11	2573.60701011697	2446.56516328139	2530.05872065584	3300.80339420341	3269.39670162034	3072.86538983998	MEF2C
ENSG00000081237	-0.352834019325571	1.58546472530258e-21	9.00508335551075e-20	7099.21646752474	6766.2817797001	6927.45955300992	9004.50217365102	8685.76059770591	8866.9589960434	PTPRC
ENSG00000081307	0.118229596429744	0.0573439459322848	0.150038119403571	2146.89496698877	1868.78258677431	1956.22207357667	1846.66018603617	1743.04463685224	1914.46905559446	UBA5
ENSG00000081320	-0.059252297758044	0.34253078602394	0.534246566908675	1300.65113145808	1391.48393661629	1302.13458713154	1439.90684109428	1379.0391319916	1340.02274216733	STK17B
ENSG00000081377	-0.373872162304557	0.000541614563850078	0.00322861040125253	319.008282242479	326.572760634436	299.430551182666	417.939061927789	419.129053899585	385.428133089894	CDC14B
ENSG00000081386	-0.18839732299859	0.0346012543232185	0.10153418067968	501.591800696373	504.604064926787	495.311632215707	584.707933353962	543.632242246174	582.89405333047	ZNF510
ENSG00000081479	-0.0298403786950987	0.929242116992471	0.963684381056611	33.8497534212276	30.5820645410174	49.1859983210719	29.4896175082868	40.8674587702543	46.4625694683708	LRP2
ENSG00000081665	-0.0228516392708333	0.850379278062618	0.920485492635232	293.364529650639	283.976313595162	305.470936941394	329.470209402928	295.576271570909	272.43961188272	ZNF506
ENSG00000081692	-0.178554022892994	0.0761574473311525	0.185647925736717	389.785039395955	385.55245653497	384.858864056107	427.091012188981	422.930677971236	463.56972719579	JMJD4
ENSG00000081721	0.0749266353939501	0.379218129759467	0.569290070966255	722.12807298619	684.81980240064	736.927062564832	711.818353648302	615.863099607553	710.666119368489	DUSP12
ENSG00000081760	-0.222029234053265	0.000180763663296925	0.00121997372225094	1586.835410383	1580.43740681615	1630.9041548566	1856.82901965971	1979.69573531255	1759.24183487058	AACS
ENSG00000081791	-0.0956142244508627	0.112771292529462	0.249224227806658	1978.67194998631	2109.07023673945	2184.03090790584	2065.29010894243	2345.60205220901	2292.50541626893	KIAA0141
ENSG00000081870	-0.0203557889495511	0.768144433966353	0.871207115481246	1081.14060927194	1072.55669211711	1079.50322630984	1121.62234867725	1015.98403314888	1143.61278941467	HSPB11
ENSG00000081913	0.0374888485705187	0.687237219574803	0.820690797295211	781.621578999256	784.211512158947	656.676223198873	713.852120373012	790.737806903525	655.755809996778	PHLPP1
ENSG00000081923	-0.434808990423953	0.315980739758692	0.50637725017865	20.5150020734713	17.47546545201	25.0244552861594	44.7428679436076	21.8593384119965	19.0074147825153	ATP8B1
ENSG00000081985	0.278552846815353	0.000470990292016505	0.00285931456302253	798.033580658033	789.6725951127	802.508393659595	688.430036314144	668.135430592762	613.517110480078	IL12RB2
ENSG00000082014	0.0995609503810341	0.488949088450389	0.670244321282668	242.077024466961	258.855332007897	215.728062811719	187.106538673268	239.502316514048	240.760587245194	SMARCD3
ENSG00000082068	0.0864310086188371	0.196279405261265	0.368114912291255	1191.92162046868	1234.2047475482	1153.71367991707	1102.30156479251	1184.20589831946	1081.31070762754	WDR70
ENSG00000082074	-1.38933567957368	9.76180944439816e-80	4.00102270876481e-77	585.703309197605	582.151442870082	685.15232749002	1611.76012933223	1626.14469664896	1629.35783385673	FYB1
ENSG00000082146	-0.0725118727232334	0.332367098944607	0.524053551205549	1338.603885294	1312.84434208225	1177.01231070074	1215.17561801389	1353.37816950796	1454.06723086242	STRADB
ENSG00000082153	0.136318079988765	0.000226245290055795	0.00148980018397574	7560.80401417785	7587.62865594457	7318.35880282476	6935.14453125917	6724.1225767337	6778.25530494255	BZW1
ENSG00000082196	0.199685963032704	0.347719620692936	0.539187225864784	108.729510989398	88.4695438508004	113.904417164588	99.6545695107623	73.1812633792926	99.2609438642466	C1QTNF3
ENSG00000082212	-0.298648062437166	4.23233430419729e-10	8.38998035596756e-09	2927.49079588435	3199.10239430857	3024.5074406203	3859.07236013615	3679.0216953408	3714.89362249383	ME2
ENSG00000082213	-0.424284830712476	3.89041399622962e-07	4.8920504355574e-06	580.574558679238	598.534691731341	603.175663621567	864.35085800151	770.779280527354	757.12868883686	C5orf22
ENSG00000082258	0.10700867812	0.0840557869615397	0.200002376235373	1730.4404248973	1809.80289087378	1991.60147587779	1763.27575032308	1667.96256143712	1710.66733042638	CCNT2
ENSG00000082269	0.0185677500616289	0.795766618348536	0.888383448708448	1099.60411113806	1048.5279271206	1091.5839978273	1038.23791296417	1004.57916093393	1158.39633424552	FAM135A
ENSG00000082397	0.0444338293210205	0.514299004318343	0.691685877995907	1324.24338384257	1205.80711618869	1190.81890672069	1205.00678439034	1255.48634966293	1144.66875690259	EPB41L3
ENSG00000082438	-0.130507494902406	0.251530099399356	0.434547044587745	286.184278924925	309.097295182426	316.688796207604	327.436442678219	345.947790520292	325.237986278595	COBLL1
ENSG00000082458	-0.175586115387927	0.164934591492128	0.325893560909202	314.905281827784	261.039765189399	290.801428670197	296.929941807577	311.733173875428	371.700555746966	DLG3
ENSG00000082512	0.0782314045299016	0.227795947837306	0.407373295867069	1492.46640084504	1529.10322705087	1716.33246773004	1525.32504353208	1453.17080138881	1515.31334516164	TRAF5
ENSG00000082515	-0.001996463221425	0.977211305380146	0.988421893289529	1055.4968566801	1161.02623596791	1019.96228097381	1067.72753047245	1080.61164236696	1088.70248004296	MRPL22
ENSG00000082516	-0.00849614782546465	0.899253815842274	0.948080097139049	1693.51342116506	1714.78004747848	1681.81597768016	1896.48747079155	1655.60728320426	1567.0557520696	GEMIN5
ENSG00000082641	0.0520332644603141	0.251966256249948	0.435052746900884	4201.47242464692	4234.52372234016	3981.47712725309	4118.3776175366	4004.06055346701	3849.00149345935	NFE2L1
ENSG00000082701	-0.375917835409806	2.17958496859081e-07	2.87420922162431e-06	1235.00312482297	1308.47547571925	1381.52251424625	1888.35240389271	1635.64875682808	1572.33558950918	GSK3B
ENSG00000082781	-1.3233686720959	0.000184453677074088	0.00124321778347936	17.4377517624506	15.2910322705087	29.3390165423938	49.8272847553812	59.8755791285121	47.5185369562883	ITGB5
ENSG00000082805	0.214804911347233	0.000512378492426922	0.00308154858851126	1835.06693547201	2007.49409379964	1839.72891965834	1695.14456504531	1524.45125273228	1675.8204033251	ERC1
ENSG00000082898	0.0612839553949461	0.102655020951135	0.232769646041263	14751.3122409295	14453.302145403	15457.3471565853	14688.8801692139	14232.3301182455	13890.196336067	XPO1
ENSG00000082996	0.0624721675339551	0.340467729958983	0.531958904268286	1227.82287409726	1242.94248027421	1207.21423949438	1161.28079980909	1118.62788308347	1242.87373327892	RNF13
ENSG00000083093	0.016175596583234	0.823376393234438	0.904427346613348	853.424086256406	932.752968501031	887.073794281789	864.35085800151	884.828002676901	893.34849477822	PALB2
ENSG00000083097	0.200442203087583	0.0324381538555368	0.0967451302493849	775.467078377215	635.670055816862	679.974853982539	625.383267848151	555.987520479041	639.916297678016	DOPEY1
ENSG00000083099	-0.160950821293027	0.0152279490717889	0.0532960645450446	1166.27786787684	1197.06938346268	1128.68922463091	1371.77565581651	1225.07335708972	1306.23178255397	LYRM2
ENSG00000083123	-0.0305307114924716	0.712866638262702	0.838162705012706	667.763317491491	691.373101945144	765.403166855979	751.476804780136	722.308573613797	699.050477001397	BCKDHB
ENSG00000083168	-0.163261715682668	0.000790182132268707	0.00448973849226487	2776.70553064434	2666.10069802227	2884.71565591831	3060.8189206877	3197.16584425896	3071.80942235206	KAT6A
ENSG00000083223	-0.131733464616793	0.023490411999089	0.0751227536832949	1375.53088902625	1388.20728684404	1394.46619801495	1516.17309327088	1484.53419997994	1556.49607719042	ZCCHC6
ENSG00000083290	-0.208295015072596	0.0128569963838689	0.0464450572085213	575.44580816087	570.137060371825	566.933349069198	672.159902516468	631.06959589416	675.819192267211	ULK2
ENSG00000083312	-0.102265320006185	0.0174554421164881	0.0593524169723189	6043.71961084464	5759.25808302803	6166.37094741018	6716.51460835291	6278.38215433256	6300.95800040383	TNPO1
ENSG00000083444	-0.14165829199949	0.0182163445629928	0.0613890811772859	1573.50065903525	1689.65906589121	1568.77447276682	1836.49135241262	1678.41702763417	1814.15214424229	PLOD1
ENSG00000083454	-0.413569229583114	0.0214912892780042	0.0700140498176011	164.12001658777	217.351101559374	139.791784701994	178.97147177443	241.403128549874	271.383644394802	P2RX5
ENSG00000083457	-0.00861992633537107	0.914871679153961	0.955906642853094	766.235327444153	738.338415347421	710.176782776179	786.050839100197	744.167912025793	695.882574537644	ITGAE
ENSG00000083520	-0.0332603496365135	0.502334116298628	0.681690995406594	2686.43952152107	2778.59900686958	2747.51260797005	2783.20976276486	2688.69862467557	2934.53364892278	DIS3
ENSG00000083535	0.0283360257256166	0.808791309295974	0.895485736253108	698.535820601698	480.575299930274	509.981140486904	555.218315845676	527.475339941654	573.390345939212	PIBF1
ENSG00000083544	0.0707732571683951	0.453593592925687	0.640181185362312	468.767797378819	477.298650158022	465.109703422066	456.580629697268	439.087580275756	447.730214877027	TDRD3
ENSG00000083635	-0.0283994687950919	0.771544753054926	0.873887234302633	477.999548311881	448.901018798506	484.956685200745	495.222197466747	505.616001529658	439.282474973687	NUFIP1
ENSG00000083642	-0.019791257913516	0.739207854788161	0.854365510243302	2732.59827618638	2648.62523257026	2776.85162451245	3028.27865309235	2546.13772198863	2700.10886660509	PDS5B
ENSG00000083720	0.0953877061470914	0.0380680449789575	0.109320881960477	3368.56334046399	3611.96026561231	3443.01988247504	3311.98911118931	3248.48776922626	3193.24568346257	OXCT1
ENSG00000083750	0.329276537785598	0.0012624394977242	0.00675543224523201	539.544554532295	475.114216976521	572.110822576679	435.226079087819	392.517685398024	438.22650748577	RRAGB
ENSG00000083799	0.126752720878909	0.0228072105285642	0.073339980421051	2174.59021978796	1975.81981266788	2171.95013638839	1930.04462174925	1959.73720893638	1903.90938071528	CYLD
ENSG00000083807	0.400073168099919	0.00299078880092476	0.0138320561653016	326.188532968194	259.947548598648	278.720657152741	205.410439195653	213.8413540304	236.536717293524	SLC27A5
ENSG00000083812	-0.154883748414397	0.196127770351513	0.367921528622055	320.034032346152	267.593064733902	305.470936941394	344.723459838249	305.080331750038	346.357336036946	ZNF324
ENSG00000083814	0.0425387064721148	0.643504616285701	0.790886417535671	537.493054324948	533.001696286304	581.602857340395	567.420916193932	502.764783475919	536.431483862099	ZNF671
ENSG00000083817	-0.577462459985211	0.000919863987836407	0.00513235370696803	116.935511818786	112.498308847314	94.9203476371564	158.633804527336	165.370647116843	158.395123187628	ZNF416
ENSG00000083828	-0.291242957010661	0.00326355410645776	0.0148529475174933	550.827805672704	454.362101752259	450.440195150869	565.387149469223	620.615129697118	593.453728209645	ZNF586
ENSG00000083838	0.14607425305492	0.343816904549313	0.53548584428997	191.815269386957	185.676820427606	171.719537998128	179.988355136785	148.263338794411	167.898830578885	ZNF446
ENSG00000083844	-0.337378290882569	0.00282247386129019	0.013149866699375	282.08127851023	316.74281131768	295.978902177679	351.841643374732	381.112813183069	397.043775456987	ZNF264
ENSG00000083845	0.105716980756238	0.0130383096571081	0.0469881097790031	19400.0117107781	18298.9967614359	17266.87414745	16489.7806039441	17429.4959625045	17155.247808708	RPS5
ENSG00000083857	0.811954108219816	0.0246589971273745	0.0779394938383982	29.7467530065334	48.0575299930274	44.0085248135907	21.3545506094491	23.7601504478223	24.2872522221029	FAT1
ENSG00000083896	0.0988496399390311	0.03272080729509	0.0973585114390517	3780.91488214076	4084.89004940733	3825.2900097774	3671.96582146288	3537.41119867178	3705.38991510257	YTHDC1
ENSG00000083937	0.0503054298477277	0.421959707356781	0.610244036054319	1212.43662254215	1246.21913004646	1284.01342985535	1184.66911714325	1210.81726682102	1220.69841603265	CHMP2B
ENSG00000084070	-0.0895422087377143	0.0992460734557531	0.226734965947047	1859.68493796017	2014.04739334415	1964.85119608914	2035.80049143414	2130.8102921607	2044.35305660831	SMAP2
ENSG00000084072	0.117334413397083	0.0715451723162857	0.177197866760815	1462.7196478385	1332.50424071576	1347.00602419637	1212.12496792682	1319.16355286309	1286.16840028354	PPIE
ENSG00000084073	-0.457376137727238	6.78952267230227e-12	1.68240377982784e-10	1202.17912150542	1154.47293642341	1232.23869478054	1691.07703159589	1509.24475644567	1732.84264767265	ZMPSTE24
ENSG00000084090	0.0194182717524344	0.696967728470896	0.82801372047352	5705.22207663237	5818.23777892856	5111.02926413525	5317.28310175282	5646.36215242048	5438.23256277522	STARD7
ENSG00000084092	0.0911551716324994	0.130324628766836	0.275491078233769	1452.46214680177	1396.94501957005	1509.23352743079	1384.99513952713	1355.27898154378	1354.80628699817	NOA1
ENSG00000084093	0.190108818799937	0.00188088120569972	0.00940440602849862	1418.61239338054	1367.45517161978	1466.95082711969	1246.69900224688	1229.82538717928	1254.48937564601	REST
ENSG00000084110	-0.387264487072274	0.059609077192308	0.154445866328609	106.678010782051	131.065990890075	82.8395761197001	111.857169859019	152.064962866063	153.11528574804	HAL
ENSG00000084112	0.049150031476022	0.40985644827613	0.599081738612772	1897.63769179609	1704.95009816172	1725.82450249375	1757.17445014895	1663.21053134756	1729.67474520889	SSH1
ENSG00000084207	0.147376393114856	0.00020258225826943	0.00134980665494547	10444.1875556042	10397.9019439459	10285.0511226115	9798.68807965006	9387.16023892562	8915.5335004876	GSTP1
ENSG00000084234	-0.221935246624852	1.66620687450223e-11	3.94812925809785e-10	9110.7124208286	9093.79533458968	9089.9176546346	10520.6752669219	10627.4400923019	10685.3350102374	APLP2
ENSG00000084444	0.20382618470352	0.0803648043111592	0.193441585775639	330.291533382888	323.296110862184	312.374234951369	265.406557574581	293.675459535083	278.775416810225	FAM234B
ENSG00000084463	0.0600663482352565	0.180861230674518	0.347977742093258	3807.58438483627	3760.50172195439	3997.87246002678	3728.91128975475	3771.21107907835	3597.68123133498	WBP11
ENSG00000084623	0.0819978266533192	0.0414471121821724	0.116721533192692	5880.62534436055	5915.44505550537	5586.49391457228	5396.60000401648	5465.78500901704	5554.38898644614	EIF3I
ENSG00000084636	0.00479058560386533	0.992082582777839	NA	18.4635018661242	16.3832488612593	13.80659601995	16.2701337976755	15.2064962866063	16.8954798066803	COL16A1
ENSG00000084652	-0.00518096772448223	0.922022197358672	0.959806879663939	2543.86025711044	2717.43487778755	2746.64969571881	2825.91886398376	2619.31898536793	2593.45615032542	TXLNA
ENSG00000084676	-0.212679623986874	0.000559621078592261	0.00332288710135146	1163.20061756582	1206.89933277944	1151.12494316333	1383.97825616477	1354.32857552587	1340.02274216733	NCOA1
ENSG00000084693	-0.0748038833244759	0.234874428042515	0.415739927245447	1317.06313311686	1319.39764162675	1282.28760535286	1293.4756369152	1416.10496669021	1416.05240129739	AGBL5
ENSG00000084710	-0.327101141619091	0.426818424742393	0.61474660483843	17.4377517624506	24.0287649965137	23.2986307836657	18.3039005223849	32.3138046090383	30.623057149608	EFR3B
ENSG00000084731	-0.187291911328365	0.0189549382487494	0.063343243398476	806.239581487422	834.453475333475	846.516918473186	1043.32232977594	919.042619321765	870.117210044034	KIF3C
ENSG00000084733	-0.658510845250366	4.01678407758857e-47	7.42860128495496e-45	3291.63208268847	3242.7910579386	3130.64564752367	5307.11426812927	4896.49180428721	5048.58055973365	RAB10
ENSG00000084754	0.0705340475200123	0.0405448792010309	0.114777504775739	11280.1738900982	11084.9061795281	10858.0248574394	10648.8025705786	10631.2417163736	10352.7052515433	HADHA
ENSG00000084764	-0.0829995288939018	0.741924605846641	0.855285948131076	51.2875051836782	66.625212035788	78.5250148634657	75.2493688142491	73.1812633792926	60.1901468112985	MAPRE3
ENSG00000084774	-0.00491855770008387	0.907317713037894	0.952369264511204	6109.36761747975	6512.88753064596	6435.5995697992	6494.83403535958	6513.13244075704	6112.99578755451	CAD
ENSG00000085063	0.0485177952307988	0.325021064738129	0.516011772063832	3216.7523251203	3504.92303971875	3255.76792395446	3325.20859489993	3123.98458087967	3195.35761843841	CD59
ENSG00000085117	-0.50176676448483	4.02147198167517e-31	3.90933478218615e-29	5331.84903889519	5103.92812857766	4884.08334205732	7416.13036165295	7007.34357007174	7262.94438189669	CD82
ENSG00000085185	0.0840348155847137	0.218001591724587	0.394651323684298	1028.82735398459	1014.66921280733	992.349088933908	962.988544149917	972.265356324887	927.13945439158	BCORL1
ENSG00000085224	0.273701543674324	1.71047060981484e-06	1.8837535800902e-05	5128.75051836782	5041.67178290487	4935.85807713213	4566.82318033504	3752.20295872009	4178.46334968962	ATRX
ENSG00000085231	-0.0535226057787514	0.439056985744942	0.626486562742007	980.617099111928	981.902715084809	948.340564120317	1046.372979863	1006.47997296975	966.210251444528	AK6
ENSG00000085265	-1.0317962780551	2.93794737700412e-07	3.79182740189511e-06	86.1630087085794	87.3773272600498	77.6621026122189	157.616921164981	215.742166066226	138.331740917195	FCN1
ENSG00000085274	0.123723390071902	0.100501208441467	0.228740931414506	900.60859102539	830.084608970473	934.533968100367	817.574223333193	804.043491154306	827.878510527334	MYNN
ENSG00000085276	-0.525627950526232	2.42816299996179e-07	3.17714339037279e-06	347.729285145338	396.474622442476	358.971496518701	567.420916193932	499.913565422181	519.536004055419	MECOM
ENSG00000085365	-0.242390343374402	0.000398648224430355	0.00246453335649667	1007.28660180744	993.917097583066	998.389474692636	1248.73276897159	1188.00752239111	1110.87779728923	SCAMP1
ENSG00000085377	0.117595386609513	0.048014744724285	0.130961079810033	1795.06268142874	2043.53724129441	1852.67260342704	1754.12380006189	1756.35032110302	1731.78668018473	PREP
ENSG00000085382	0.158255116742389	0.079985283545006	0.192627731453075	751.874825992723	774.381562842191	835.299059206976	788.084605824906	707.102077327191	621.964850383418	HACE1
ENSG00000085415	-0.0954404263259333	0.0576239280774063	0.150505574053398	2320.2467345096	2261.98055944454	2181.4421711521	2452.72266999958	2379.81666885388	2390.71039264526	SEH1L
ENSG00000085433	-0.103182011639691	0.255089397986681	0.438498154666518	483.128298830249	540.647212421558	537.594332526804	546.066365584483	564.541174640257	567.054541011707	WDR47
ENSG00000085449	-0.672848513727288	9.49309769312124e-29	8.27372566184964e-27	1316.03738301318	1248.40356322796	1424.66812680859	2118.16804378488	2082.33958524714	2168.95722018258	WDFY1
ENSG00000085465	0.529156255606212	0.200040237783706	0.372862611355692	24.6180024881656	26.2131981780149	35.3794023011219	21.3545506094491	24.7105564657352	13.7275773429277	OVGP1
ENSG00000085491	0.352679907762812	1.32860514106719e-08	2.08820054767923e-07	1524.26465405892	1613.20390453867	1580.85524428428	1250.7665356963	1168.04899601494	1277.7206603802	SLC25A24
ENSG00000085511	0.226686819495686	8.65270634763603e-05	0.000637910995439477	1903.79219241814	1853.49155450381	1971.75449409911	1702.2627485818	1644.2024109893	1551.21623975083	MAP3K4
ENSG00000085514	-0.656711167649871	0.0258479820506867	0.0810030011996517	47.184504768984	45.8730968115261	27.6131920399	63.0467684659925	54.1731430210348	71.8057891783912	PILRA
ENSG00000085552	-0.00360947421072267	0.993525700522207	0.996746311750415	17.4377517624506	21.8443318150124	18.1211572761844	21.3545506094491	17.107308322432	19.0074147825153	IGSF9
ENSG00000085563	0.0352901270382142	0.78939009650458	0.884585887348848	289.261529235945	279.607447232159	290.801428670197	294.896175082868	230.948662352832	314.67831139942	ABCB1
ENSG00000085644	0.0759593492126904	0.500958837936851	0.680447867375782	448.252795305348	493.681899019281	428.867388869698	393.533861231276	504.665595511745	399.155710432822	ZNF213
ENSG00000085662	-0.138816339482269	0.00604503963618297	0.024904380897233	3161.36181952193	3301.77075383913	2951.15989926432	3558.07488487916	3414.80882236102	3384.37579877564	AKR1B1
ENSG00000085719	0.118996135875884	0.0223878726653942	0.0722519874379024	2049.44870713978	2106.88580355795	2040.78747419886	1943.26410545986	1864.69660714509	1897.57357578778	CPNE3
ENSG00000085721	-0.1253476048768	0.0120033337673269	0.0440112564268648	2202.28547258714	2355.91118624909	2331.58890286906	2519.83697191499	2499.5678271109	2496.30714143701	RRN3
ENSG00000085733	0.615272280021012	2.65577554155461e-05	0.000223997976015994	251.308775400023	289.437396548915	327.906655473813	160.667571252045	202.436481815446	204.857692655998	CTTN
ENSG00000085741	-0.705412146766595	1.36980468910619e-05	0.000123944439798899	117.96126192246	126.697124527072	119.944802923316	174.903938325011	210.039729958749	209.081562607668	WNT11
ENSG00000085760	0.0992409161646814	0.0773436096087853	0.187726606868955	1905.84369262548	1924.4856329026	1802.62369285472	1766.32640041014	1689.82189984912	1800.42456689937	MTIF2
ENSG00000085788	-0.327649711827349	5.53921903708303e-08	8.0002149235585e-07	1454.51364700911	1339.05754026026	1504.91896617455	1821.2381019773	1817.17630624945	1761.35376984642	DDHD2
ENSG00000085831	0.268085458717955	0.621569123538083	NA	19.4892519697977	17.47546545201	15.5324205224438	11.1857169859019	25.6609624836481	6.33580492750511	TTC39A
ENSG00000085832	-0.0384945985502976	0.421158372893614	0.609608354007031	2867.99728987129	2944.61592866368	3084.04838595634	3109.62932208073	3054.60494157203	2976.77234843948	EPS15
ENSG00000085840	-0.0120588047533072	0.813545397551022	0.89833998220444	2082.27271045734	2077.39595560768	2023.52922917392	2104.94856007426	2093.7444574621	2033.79338172914	ORC1
ENSG00000085871	0.0877009963416992	0.184593690893802	0.352564650176891	1095.50111072337	1141.3663373344	1127.82631237967	1087.04831435719	1060.65311599079	1017.95265835249	MGST2
ENSG00000085872	0.0760194809567431	0.160052975680854	0.318910643990648	2334.60723596103	2500.08377622817	2349.71006014524	2157.82649491671	2364.61017256727	2289.33751380518	CHERP
ENSG00000085978	0.0164856284969109	0.839049580488299	0.913521928157387	672.892068009858	655.329954450373	643.73253943017	668.092369067049	635.821625983724	645.196135117603	ATG16L1
ENSG00000085982	0.0356421849058903	0.657019195542129	0.800425457936727	844.192335323344	882.511005326503	1012.19607071259	918.24567620631	861.067852229079	897.57236472989	USP40
ENSG00000085998	0.0298369206455415	0.625977535768506	0.777395232135869	1358.0931372638	1344.51862321402	1354.7722344576	1344.31980503294	1363.832635705	1265.04905052519	POMGNT1
ENSG00000085999	-0.0189211814118454	0.788583354167376	0.883957211784872	1343.73263581237	1510.53554500811	1633.49289161034	1578.20297837452	1511.1455684815	1461.45900327784	RAD54L
ENSG00000086015	0.320217661092036	4.61871899933642e-07	5.72713602820415e-06	1582.73240996831	1736.62437929349	1671.4610306652	1248.73276897159	1365.73344774082	1382.26144168403	MAST2
ENSG00000086061	0.121536330669331	0.00219808198996961	0.0106771022991317	9264.57493637964	9440.02799385763	9501.52679847936	9052.29569168169	8292.29250628997	8586.07164425733	DNAJA1
ENSG00000086062	0.102664979843676	0.0793505411340186	0.191463954860365	1573.50065903525	1519.27327773412	1630.04124260535	1457.19385825431	1496.8894782128	1446.675458447	B4GALT1
ENSG00000086065	0.0145491688004219	0.82747135610628	0.906756493630446	1108.83586207112	1066.00339257261	1070.87410379737	1033.15349615239	1067.30595811618	1112.98973226506	CHMP5
ENSG00000086102	0.0454891913401705	0.424149955476414	0.612132177765345	1736.59492551934	1891.71913518008	1908.76189975809	1768.36016713485	1786.76331367623	1812.04020926646	NFX1
ENSG00000086189	-0.221234075823288	2.3458369795949e-05	0.000201100157125815	1846.35018661242	1780.31304292351	1809.5269908647	2121.21869387194	2148.86800650105	2066.52837385458	DIMT1
ENSG00000086200	-0.251490007473613	0.000234269425483489	0.00153663314768906	1237.05462503032	1224.37479823145	1095.03564683229	1481.59905895082	1348.62613941839	1399.15692149071	IPO11
ENSG00000086205	0.648795985531249	0.326754818235162	NA	15.3862515551035	16.3832488612593	6.90329800997501	10.1688336235472	2.85121805373867	11.6156423670927	FOLH1
ENSG00000086232	-0.016842704006983	0.685738835808153	0.819869871099861	5921.65534850749	5842.26654392508	5564.92110829111	5652.85461132987	5950.49207815261	5922.92163972936	EIF2AK1
ENSG00000086288	-0.273445907223909	0.374935874765688	0.565536357750314	33.8497534212276	37.1353640855212	59.5409453360345	64.0636518283472	48.4707069135574	46.4625694683708	NME8
ENSG00000086289	-0.0612179549595565	0.31172352544427	0.501462529263005	1677.10141950628	1802.15737473853	1678.36432867517	1722.60041582889	1910.31609600491	1743.40232255182	EPDR1
ENSG00000086300	0.209029183708108	0.00202676748557004	0.0100017235695785	1429.89564452095	1283.35449413198	1252.08567655922	1145.01066601141	1132.88397335217	1151.00456183009	SNX10
ENSG00000086475	-0.122069702720074	0.0100128687957033	0.0379423176628786	2664.89876934392	2642.07193302576	2520.56668589213	2828.96951407082	2830.30912134459	2855.33608732897	SEPHS1
ENSG00000086504	-0.00884011766926142	0.885159142857051	0.940807289138434	1520.16165364422	1538.93317636763	1452.28131884849	1533.46011043091	1429.41065094099	1575.50349197294	MRPL28
ENSG00000086506	-0.510884961803093	0.198039731693638	0.370336020025582	19.4892519697977	16.3832488612593	31.0648410448875	25.4220840588679	37.0658346986027	33.7909596133606	HBQ1
ENSG00000086544	-0.016985341600539	0.900730511987929	0.948911303528791	250.28302529635	263.2241983709	207.09894029925	231.849406616876	249.95678271109	244.984457196864	ITPKC
ENSG00000086548	-0.00405755303703445	0.989246795659355	0.994427128209871	51.2875051836782	45.8730968115261	50.0489105723188	38.6415677694793	40.8674587702543	68.6378867146386	CEACAM6
ENSG00000086570	0.17740190232313	0.720150045420645	NA	17.4377517624506	21.8443318150124	15.5324205224438	24.4052006965132	13.3056842507805	10.5596748791752	FAT2
ENSG00000086589	0.101976925034257	0.0493623195679818	0.133899235798095	2113.04521356754	2041.35280811291	2147.78859335348	1947.33163890928	1940.72908857812	1987.33081226077	RBM22
ENSG00000086598	0.102591353681778	0.00912299250075433	0.0350608670232994	6932.01920062595	6613.37145699502	6524.47953167763	6199.93786027671	6152.92855996806	6337.91686248094	TMED2
ENSG00000086619	0.321908093439842	0.000291802059959217	0.00187507552511929	755.977826407417	774.381562842191	926.767757839145	671.143019154113	651.978528288243	646.252102605521	ERO1B
ENSG00000086666	-0.0990345303175864	0.0606592646383473	0.156416255937193	2197.15672206878	2146.20560082497	2088.24764801744	2398.82785179478	2268.61916475807	2218.5876921147	ZFAND6
ENSG00000086712	0.207093575290304	0.000573296520248467	0.00339743717450879	1562.21740789484	1571.69967409015	1503.19314167206	1344.31980503294	1286.84974825405	1385.42934414778	TXLNG
ENSG00000086730	-0.0898703149694451	0.0291474601929802	0.089279182756321	6093.98136592465	6263.86214795482	5979.98190114085	6725.6665586141	6539.7438092586	6244.9917235442	LAT2
ENSG00000086758	-0.0787391305839156	0.0374744146701372	0.108185703116815	11617.6456742068	12280.8833464	12101.4814114862	12753.7511306529	13040.5209717828	12221.7677051573	HUWE1
ENSG00000086827	-0.00288455055552574	0.964456517642707	0.981853579133866	1151.91736642541	1155.56515301416	1193.40764347443	1184.66911714325	1204.16442469563	1119.32553719257	ZW10
ENSG00000086848	0.0598937332750894	0.664154753912996	0.80549478911473	238.999774155941	244.656516328139	307.196761443888	236.933823428649	278.468963248477	244.984457196864	ALG9
ENSG00000087008	0.269608147767804	0.00788756706460684	0.0309562511735928	481.076798622902	540.647212421558	566.933349069198	475.901413582008	408.674587702543	435.058605022017	ACOX3
ENSG00000087053	-0.555058251199572	3.17578572993577e-20	1.6325691726941e-18	1173.45811860256	1138.08968756215	1233.10160703179	1762.25886696073	1756.35032110302	1693.7718506197	MTMR2
ENSG00000087074	0.0479241847062589	0.662432708307093	0.804490292449021	3727.57587674973	3389.14808109918	3173.79126008601	3199.11505796794	3710.38509393193	3042.24233269037	PPP1R15A
ENSG00000087076	0.171614083304285	0.444537748576795	0.631691806331249	75.9055076718438	117.959391801067	90.605786380922	76.2662521766038	93.1397897554633	82.3654640575664	HSD17B14
ENSG00000087077	-0.0452602458308853	0.48205179227172	0.664815881211407	1247.31212606705	1262.60237890772	1200.31094148441	1333.13408804703	1280.19690612866	1212.25067612931	TRIP6
ENSG00000087086	0.326269539964663	3.16732578876163e-26	2.4016247793285e-24	30718.1383547122	31750.7362931206	31484.2163989935	24596.3747686359	25227.5773394798	25111.9628301665	FTL
ENSG00000087087	0.0176757543497598	0.656880010728191	0.800425457936727	7017.15645923086	7058.99582602127	6901.57218547252	7165.97705451369	6919.90621642376	6632.53179160993	SRRT
ENSG00000087088	-0.0155703461185522	0.788282111540841	0.883932137053893	1921.22994418059	2107.9780201487	1922.56849577804	1944.28098882222	2100.39729958749	1966.21146250242	BAX
ENSG00000087095	0.0766903786385978	0.244232012779259	0.425741677053732	1466.8226482532	1403.49831911455	1491.97528240585	1486.6834757626	1288.75056028988	1364.30999438943	NLK
ENSG00000087111	-0.597031510640825	8.15672248754022e-27	6.40915526028743e-25	1494.51790105238	1518.18106114336	1491.1123701546	2332.73043324172	2323.74271379702	2153.11770786382	PIGS
ENSG00000087152	0.161530880101883	0.00132189720890922	0.00703141745812287	3608.5888647236	3747.39512286538	3336.01876332042	3224.53714202681	3123.98458087967	3204.86132582967	ATXN7L3
ENSG00000087157	0.0646581602088535	0.293966708384986	0.482624784308575	1370.40213850788	1447.18698274457	1402.23240827617	1406.34969013657	1303.00665055857	1325.23919733648	PGS1
ENSG00000087191	0.0696224937576252	0.10292049647266	0.233232117305424	4535.8669584445	4849.44166293276	4553.58794982977	4469.20237754898	4415.58635922329	4392.82474973687	PSMC5
ENSG00000087206	0.031001228513078	0.635014868311237	0.784521423864758	1209.35937223113	1242.94248027421	1245.18237854924	1278.22238647988	1191.80914646277	1148.89262685426	UIMC1
ENSG00000087245	-0.332989827250037	0.003932408083454	0.0173567539897265	429.789293439224	394.290189260975	322.729181966332	438.276729174883	487.558287189313	515.312134103749	MMP2
ENSG00000087253	-0.0550771267806541	0.270265897519545	0.456259861503273	3755.27112954892	3510.3841226725	3729.506749889	3940.42302912453	3576.37784540621	3912.3595427344	LPCAT2
ENSG00000087263	-0.0366180319905302	0.490046379724679	0.67114181780229	1949.95094708345	1868.78258677431	1945.00421431046	1960.5511226199	1931.22502839899	2023.23370684996	OGFOD1
ENSG00000087266	0.0770181347699017	0.203202186676328	0.376534843712918	1683.25592012832	1822.90948996279	1900.13277724562	1647.35104701464	1761.10235119259	1719.11507032972	SH3BP2
ENSG00000087269	0.013250943093638	0.760611674337	0.866356920633965	4506.12020543797	4316.43996664646	4304.20630921942	4495.6413449702	4247.36449405271	4262.94074872302	NOP14
ENSG00000087274	0.0983321012404957	0.0105574222954427	0.0395316812618245	6069.36336343648	6335.94844294436	6373.46988770943	5853.18063371375	5806.03036342985	5884.90681016433	ADD1
ENSG00000087299	-0.166507499177495	0.038062816318568	0.109320881960477	742.643075059661	714.309650350907	819.766638684532	897.908008959215	819.249987440912	842.662055358179	L2HGDH
ENSG00000087301	0.017449595900481	0.844486965919557	0.916987314776606	653.402816040061	600.719124912842	670.482819218823	692.497569763563	609.210257482163	601.901468112985	TXNDC16
ENSG00000087302	-0.0121603291471597	0.802045070335953	0.891763976389521	3147.0013180705	2882.35958299089	3035.72529988651	3045.56567025238	3107.82767857515	2989.44395829449	RTRAF
ENSG00000087303	0.0508471636708262	0.899625563409282	0.948340168851784	26.6695026955127	18.5676820427606	33.6535777986282	20.3376672470943	23.7601504478223	32.734992125443	NID2
ENSG00000087338	-0.00259846318343415	0.959574093362061	0.979862711321504	2117.14821398224	2036.98394174991	2098.6025950324	2129.35376077078	2087.09161533671	2048.57692655998	GMCL1
ENSG00000087365	0.0658578569741635	0.0730031946896237	0.1799859287056	8708.61838018857	8798.89685508701	8875.05250407412	8488.94230893718	8594.52161998627	8120.38998208571	SF3B2
ENSG00000087448	-0.0228686149535726	0.704805587746325	0.833248926425148	1312.96013270216	1343.42640662327	1339.23981393515	1346.35357175765	1394.24562827821	1317.84742492106	KLHL42
ENSG00000087460	0.0700206516379532	0.0216977780236394	0.0704898894019903	22350.0690089433	22163.2590595116	21726.4046618939	21005.7596161614	21194.0541994575	20896.5406183998	GNAS
ENSG00000087470	0.0494209616251483	0.234428971283365	0.415075243118885	5309.28253661437	5034.02626676962	5328.48315144946	5102.72071229597	4925.0039848246	5122.49828388788	DNM1L
ENSG00000087502	0.135162887990418	0.0380160606332196	0.109229548977411	1277.05887907359	1330.31980753426	1411.72444303989	1257.88471923279	1230.77579319719	1173.17987907636	ERGIC2
ENSG00000087586	-0.465390146561151	2.6003706678464e-13	7.569025178098e-12	1504.77540208912	1635.04823635368	1605.87969957044	2295.1057488346	2264.81754068642	1990.49871472452	AURKA
ENSG00000087589	-0.785668190835887	0.000194426904466225	0.00130348541389492	62.5707563240874	83.0084608970473	75.0733658584782	108.806519771955	146.362526758585	124.604163574267	CASS4
ENSG00000087842	0.514548844510813	0.00103993410934124	0.00570778167504881	240.025524259614	186.769037018356	231.260483334163	169.819521513238	152.064962866063	139.387708405112	PIR
ENSG00000087884	0.126215806498713	0.371722423118288	0.562479599539896	226.690772911858	204.244502470366	216.590975062966	205.410439195653	179.626737385536	209.081562607668	AAMDC
ENSG00000087903	0.278192958315542	0.0311623320131827	0.0940264156346827	298.493280169007	334.21827676969	318.414620710097	219.646806268619	281.320181302216	282.999286761895	RFX2
ENSG00000087995	0.283271796425098	0.00048017115834758	0.00290690050172746	727.256823504557	735.061765575169	729.16085230361	629.45080129757	587.350919070166	583.950020818387	METTL2A
ENSG00000088002	-0.277871419429511	0.631076121806867	NA	8.20600082938852	20.7521152242618	9.49203476371564	7.11818353648302	19.0081203582578	20.0633822704328	SULT2B1
ENSG00000088035	0.110078703086991	0.206466076461096	0.380490709628452	600.063810649035	641.131138770615	648.047100686404	563.353382744513	564.541174640257	624.076785359253	ALG6
ENSG00000088038	0.0229463972271752	0.678186609282052	0.814629697406917	1654.53491722546	1712.59561429698	1704.25169621258	1667.68871426174	1628.99591470269	1695.88378559553	CNOT3
ENSG00000088053	-0.998502096485941	0.0265905816658322	0.0828190944675179	6.15450062204139	25.1209815872643	24.1615430349125	46.776634668317	39.9170527523414	24.2872522221029	GP6
ENSG00000088179	0.362449279526724	9.69049955191144e-05	0.000705842582635624	603.141060960056	650.961088087371	601.449839119073	447.428679436076	520.822497816264	473.073434587048	PTPN4
ENSG00000088205	0.0753627649258933	0.0656882070988034	0.166432705412505	4706.14147565432	4714.00680567969	4796.92920468139	4583.09331413271	4550.54401376692	4360.08975761143	DDX18
ENSG00000088247	0.059564821001333	0.167082327923429	0.328508571572783	14042.5189192911	15526.9510541108	13802.2814586938	13872.3228292431	14038.4472905913	13696.9542857781	KHSRP
ENSG00000088256	0.342619563863404	0.000188634933571514	0.00126801807075	631.862063862916	750.352797845677	652.361661942639	510.475447902068	536.979400120783	555.438898644614	GNA11
ENSG00000088280	-0.0101498454502839	0.978247263219059	0.989097718733468	42.0557542506162	21.8443318150124	31.9277532961344	23.3883173341585	33.2642106269512	40.1267645408657	ASAP3
ENSG00000088298	0.0616905488675587	0.369648420107747	0.560291683251772	1130.37661424827	1222.19036504995	1289.19090336283	1151.11196618554	1132.88397335217	1209.08277366556	EDEM2
ENSG00000088305	-0.0531300574001517	0.213117631200383	0.38887364663143	4663.05997130003	4902.96027587954	4656.27450772814	4823.07778764842	5082.77138379814	4843.72286707765	DNMT3B
ENSG00000088325	0.0273649590050912	0.583579601733444	0.746078625888355	7317.70123960721	7854.12950408772	7509.06241035032	7818.81617314542	7632.71072985843	6798.31868721298	TPX2
ENSG00000088340	-1.40754439209936	0.0121437942729529	NA	5.12875051836782	6.55329954450373	12.9436837687031	13.2194837106113	24.7105564657352	28.511122173773	FER1L4
ENSG00000088356	0.599134904624336	4.89633500340862e-14	1.52470062272468e-12	899.582840921716	874.865489191248	876.718847266826	620.298851036378	557.888332514867	572.334378451294	PDRG1
ENSG00000088367	-0.454521455723115	0.173228877808749	0.337315861834832	27.6952527991862	27.3054147687656	32.7906655473813	35.5909176824151	41.8178647881672	43.2946670046182	EPB41L1
ENSG00000088387	-0.272313591060801	0.204687725164854	0.378224607301695	90.2660091232737	73.1785115802917	76.799190360972	87.4519691625057	94.0901957733762	108.764651255504	DOCK9
ENSG00000088448	0.117870550253479	0.0153584689328472	0.053594773712803	3204.44332387622	3235.14554180334	3502.56082781107	3061.83580405005	3020.39032492717	3086.5929671829	ANKRD10
ENSG00000088451	0.294673000306984	0.000485706859023994	0.00293569053359977	679.0465686319	693.557535126645	669.619906967576	583.691049991608	550.285084371564	530.095678934594	TGDS
ENSG00000088538	-0.194025940975111	0.496863145953743	0.677199085853153	53.3390053910254	37.1353640855212	59.5409453360345	46.776634668317	67.4788272718152	58.0782118354635	DOCK3
ENSG00000088543	0.233153774707074	0.201142549419603	0.374089620057429	151.811015343688	166.016921794095	131.162662189525	108.806519771955	150.164150830237	121.436261110515	C3orf18
ENSG00000088682	0.321806763052389	4.27648150146223e-05	0.000341330747208814	1331.42363456829	1311.7521254915	1602.42805056545	1108.40286496664	1202.26361265981	1089.75844753088	COQ9
ENSG00000088727	-0.0977909944889519	0.613239435938833	0.767214192206402	152.836765447361	155.094755886588	178.622836008103	158.633804527336	233.799880406571	127.77206603802	KIF9
ENSG00000088766	-0.0290407825865077	0.864771542748965	0.928891804822103	1009.33810201479	1090.03215756912	808.548779418323	841.979424029706	1097.71895068939	1025.34443076791	CRLS1
ENSG00000088808	0.11225489205092	0.446135314705557	0.633012916121798	223.613522600837	219.535534740875	214.865150560472	239.984473515713	190.081203582578	178.45850545806	PPP1R13B
ENSG00000088812	0.26311176189249	3.78134248930442e-06	3.87459857096632e-05	2256.65022808184	2122.17683582846	2119.31248906233	1769.37705049721	1736.39179472685	1910.24518564279	ATRN
ENSG00000088826	-0.137545111174445	0.21178640794153	0.3871433071882	364.141286804115	341.863792904945	396.076723322316	431.1585456384	416.277835845846	366.420718307379	SMOX
ENSG00000088827	-1.17681930060984	0.0293852617667314	NA	16.412001658777	5.46108295375311	7.76621026122189	23.3883173341585	15.2064962866063	28.511122173773	SIGLEC1
ENSG00000088832	0.112859764855078	0.00148754069775314	0.0077334777790286	7789.54628729705	7699.03474820114	7903.41330917014	7283.93552454684	7227.83776622753	7122.50070600366	FKBP1A
ENSG00000088833	0.121868613112572	0.0105939129136006	0.039609637409949	3113.15156464927	3183.81136203806	2995.16842407791	2809.64873018608	2932.00256526127	2791.97803805392	NSFL1C
ENSG00000088836	-0.00407346406585955	0.988389060038907	0.994296518001275	40.004254043269	54.6108295375311	68.1700678485032	56.9454682918642	53.2227370031219	53.8543418837934	SLC4A11
ENSG00000088854	0.442902946570127	4.07419973353163e-06	4.15223380100855e-05	535.441554117601	601.811341503593	632.51468016396	437.259845812528	424.831490007062	441.394409949522	C20orf194
ENSG00000088876	0.0933173585794774	0.359282012195475	0.551412986028172	500.5660505927	439.07106948175	485.819597451991	485.0533638432	439.087580275756	412.883287775749	ZNF343
ENSG00000088881	0.251397007285686	0.581967293264157	0.744519487291289	32.8240033175541	25.1209815872643	12.0807715174563	18.3039005223849	19.9585263761707	20.0633822704328	EBF4
ENSG00000088882	-0.31345971758539	4.5346400162849e-11	1.0202940036641e-09	2712.08327411291	2845.22421890537	2668.98759310659	3330.2930117117	3509.84942415231	3375.9280588723	CPXM1
ENSG00000088888	0.04690868842008	0.275219695961954	0.461744295747653	4199.42092443957	3973.48395715076	4192.02771655733	4008.5542144023	3931.82969610563	4033.79580384492	MAVS
ENSG00000088899	0.256367678690927	0.420595557747713	0.60937533517188	36.9270037322483	40.412013857773	48.3230860698251	38.6415677694793	35.165022662777	31.6790246375255	LZTS3
ENSG00000088930	0.160526872460233	6.39211655070203e-05	0.000490569066252005	5629.31656896052	5410.84099057858	5659.84145592826	5086.4505784983	4965.87144359485	4892.29737152186	XRN2
ENSG00000088970	-0.195808124864244	0.109281459185447	0.2429645465298	263.617776644106	333.12606017894	318.414620710097	319.301375779381	356.402256717334	372.756523234884	KIZ
ENSG00000088986	-0.0130321346254556	0.781794127644525	0.878978051365304	3577.81636161339	3317.06178610964	3382.61602488775	3558.07488487916	3439.51937882675	3372.76015640855	DYNLL1
ENSG00000088992	-0.0397862146707284	0.741288447151158	0.855097898862924	2397.17799228512	2230.30627831277	1995.05312488278	2009.36152401292	2510.97269932586	2285.11364385351	TESC
ENSG00000089006	0.0900175912238545	0.0374430373126149	0.108156887780153	7478.74400588396	7323.31224098292	7475.40883255169	6818.20294458838	6695.61039619632	7421.33950508431	SNX5
ENSG00000089009	0.122335658442798	7.11852512995878e-05	0.000538684798382359	38291.2513701342	36892.8920023745	36691.0289230172	34177.4498087421	34107.2207648399	34493.1779928257	RPL6
ENSG00000089022	0.416444174322585	2.63499572606384e-10	5.39996083591327e-09	1367.32488819686	1321.58207480825	1426.39395131109	987.393744846431	1072.05798820574	1025.34443076791	MAPKAPK5
ENSG00000089041	-0.129614753004485	0.228727445776378	0.40841301250427	416.454542091467	420.50338743899	471.150089180794	487.08713056791	527.475339941654	417.107157727419	P2RX7
ENSG00000089048	-0.678696872288882	1.37279968629179e-21	7.82650648218609e-20	696.48432039435	748.168364664176	736.064150313586	1201.95613430328	1144.28884556712	1144.66875690259	ESF1
ENSG00000089050	-0.22802610548296	0.01864112865282	0.0625011532213166	446.201295098001	437.978852891	419.375354105982	470.816996770234	523.673715870003	531.151646422511	RBBP9
ENSG00000089053	-0.00271199925766726	0.95323929691176	0.976814239993705	5296.97353537029	5121.40359402967	5754.76180356542	5383.38052030587	5467.68582105286	5361.14693615724	ANAPC5
ENSG00000089057	-0.584965244972834	3.48199930923098e-16	1.31354526180318e-14	1094.47536061969	1122.79865529164	1323.70739341271	1787.68095101959	1705.02839613573	1828.93568907314	SLC23A2
ENSG00000089060	0.142529812042603	0.0315803605641567	0.0950243403672468	1216.53962295685	1227.6514480037	1237.41616828802	1081.96389754542	1183.25549230155	1068.63909777253	SLC8B1
ENSG00000089063	-0.0282214636164047	0.558979232210582	0.727258069361142	2720.28927494229	2604.93656894023	2566.30103520821	2637.79544194814	2677.29375246061	2730.7319237547	TMEM230
ENSG00000089091	0.168385075628735	0.372950949955498	0.563326808374017	144.630764617973	110.313875665813	160.501678731919	107.7896364096	130.205624454066	133.051903477607	DZANK1
ENSG00000089094	-0.0710381199543094	0.108330202932977	0.24164870027693	3097.76531309417	3053.83758773874	3001.20880983664	3231.65532556329	3196.21543824105	3184.79794355923	KDM2B
ENSG00000089123	0.269135481458055	0.011785203531157	0.0433582269650645	401.068290536364	377.906940399715	388.310513061094	315.233842329962	323.138046090383	330.517823718183	TASP1
ENSG00000089127	-0.232280051680999	0.136353559853039	0.283882720369487	152.836765447361	162.740272021843	160.501678731919	164.735104701464	207.18851190501	186.906245361401	OAS1
ENSG00000089154	0.0298346734983224	0.436318919216197	0.624165306095051	7260.25923380149	7618.21072048559	7345.97199486466	7325.62774240338	7381.80354112942	7057.03072175277	GCN1
ENSG00000089157	0.189500544633258	3.56793175134473e-08	5.32032300974856e-07	92176.9815664175	87710.4533202287	85558.612623379	76027.2845864504	78501.636267569	78237.6871472968	RPLP0
ENSG00000089159	0.132778195789538	0.0160479241231426	0.0554618890901226	1749.9296768671	1747.546545201	1828.51106039213	1631.08091321697	1603.33495221905	1626.18993139298	PXN
ENSG00000089163	0.027571081727436	0.958427090114206	NA	20.5150020734713	14.1988156797581	10.3549470149625	16.2701337976755	18.0577143403449	9.50370739125766	SIRT4
ENSG00000089177	0.391910217994159	2.06894934528182e-05	0.000179802961726068	762.132327029459	711.033000578655	715.35425628366	601.994950513993	487.558287189313	579.726150866717	KIF16B
ENSG00000089195	-0.304793277352404	3.57066923273034e-05	0.000290188632981542	941.638595172332	903.263120550764	915.549898572936	1237.54705198569	1112.925446976	1059.13539038127	TRMT6
ENSG00000089199	0.0746250347265818	0.908339799214419	NA	6.15450062204139	6.55329954450373	30.2019287936407	22.3714339718038	8.55365416121602	10.5596748791752	CHGB
ENSG00000089220	-0.00995215514353724	0.802348351670865	0.891763976389521	5715.4795776691	5574.67347919118	5800.4961528815	5662.00656159107	5909.62461938235	5638.86638547954	PEBP1
ENSG00000089234	0.269959492744438	0.000102606209233954	0.00074109183487637	1270.90437845155	1312.84434208225	1180.46395970573	981.292444672302	1077.76042431322	1059.13539038127	BRAP
ENSG00000089248	0.0454527104027484	0.245229588274385	0.42682275980501	5113.36426681272	5198.95097197296	5260.31308360096	5033.57264365585	5111.28356433553	4945.09574591773	ERP29
ENSG00000089280	-0.248130064620717	2.31338873484862e-12	6.04871382137576e-11	16696.1344374946	17241.7311015893	17872.6385478253	20681.3738235702	20768.2723034325	20089.7814576308	FUS
ENSG00000089289	0.116320829598149	0.0391295740644066	0.111772460102981	1748.90392676343	1742.08546224724	1657.65443464525	1549.73024422859	1599.5333281474	1597.6788092192	IGBP1
ENSG00000089327	0.0527079990494618	0.236175553245546	0.416950205467836	4185.06042298814	4123.1176300836	4441.40935716767	4025.84123156233	4179.88566678089	4091.87401568038	FXYD5
ENSG00000089335	0.0341085242049151	0.624118020291156	0.775672002763103	1323.2176337389	1236.3891807297	1270.2068338354	1201.95613430328	1177.55305619407	1363.25402690152	ZNF302
ENSG00000089351	0.0237927572840101	0.71273440403894	0.838162705012706	2061.75770838387	2210.64637967926	1937.23800404924	1865.98096992091	2151.71922455478	2084.47982114918	GRAMD1A
ENSG00000089472	-0.678148574059751	0.0236933771837386	0.0755646824377279	40.004254043269	46.9653134022768	30.2019287936407	47.7935180306717	76.9828874509441	61.246114299216	HEPH
ENSG00000089486	-0.0441630539204907	0.443552111797079	0.630645769304585	1458.61664742381	1535.65652659537	1508.37061517954	1520.2406267203	1577.6739897354	1543.82446733541	CDIP1
ENSG00000089505	-0.0656078454016711	0.75317964153941	0.862100480333999	85.1372586049059	102.668359530558	94.9203476371564	106.772753047245	81.7349175405086	107.708683767587	CMTM1
ENSG00000089558	-0.0101494531712497	0.983182485380782	NA	17.4377517624506	21.8443318150124	13.80659601995	23.3883173341585	18.0577143403449	11.6156423670927	KCNH4
ENSG00000089597	-0.139842754052763	5.00672147085143e-05	0.000395246908409484	15116.4792778373	15659.1092615917	15150.1503951414	17231.0885751007	16990.4083822288	16372.7759001611	GANAB
ENSG00000089639	-0.0715379327652444	0.18607810477778	0.354685075283439	1881.22569013732	1853.49155450381	1766.38137830236	1904.62253769039	1910.31609600491	1963.04356003866	GMIP
ENSG00000089682	-0.101156981946612	0.214209213186159	0.390261477141612	679.0465686319	733.969548984418	759.362781097251	799.270322810808	728.011009721274	805.703193281066	RBM41
ENSG00000089685	0.132112592865544	0.00751718933556211	0.0296715711280061	3737.83337778647	3708.07532559836	3832.19330778738	3532.65280082029	3559.27053708378	3198.52552090216	BIRC5
ENSG00000089693	0.00240845684224653	0.960619988931743	0.980574200371096	3410.6190947146	3413.17684609569	3361.04321860658	3605.86840290983	3284.60319790695	3276.66711500806	MLF2
ENSG00000089723	0.131704257667683	0.628159912450333	0.778780663203834	48.2102548726575	104.85279271206	69.0329800997501	63.0467684659925	70.3300453255539	68.6378867146386	OTUB2
ENSG00000089737	0.0447903409269357	0.276386063470926	0.463110963900186	4554.33046031063	4553.45096683934	4578.61240511593	4521.06342902907	4464.05706613685	4281.94816350553	DDX24
ENSG00000089775	-0.211898005853167	0.0422405607835636	0.11853644841421	369.270037322483	389.921322897972	355.519847513713	399.635161405404	439.087580275756	450.89811734078	ZBTB25
ENSG00000089818	0.0988776268236493	0.242489384695665	0.423706823241129	696.48432039435	745.983931482675	812.000428423311	745.375504606008	682.391520861456	680.043062218881	NECAP1
ENSG00000089820	-0.154283626561075	6.12813743356713e-05	0.000473424371778123	5605.72431657603	5770.18024893554	5656.38980692327	6309.76126341102	6465.6121398614	6175.29786934164	ARHGAP4
ENSG00000089847	-0.321856068209273	0.52525720760567	NA	18.4635018661242	15.2910322705087	14.6695082711969	13.2194837106113	34.2146166448641	12.6716098550102	ANKRD24
ENSG00000089876	0.0831767829954765	0.240519300488096	0.421670682259998	1230.90012440828	1124.98308847314	1071.73701604862	1063.65999702303	1115.77666502973	1052.79958545376	DHX32
ENSG00000089902	-0.19765535966022	0.000120270057524309	0.000854283570190234	2017.6504539259	2006.40187720889	1945.86712656171	2219.85638002035	2336.09799202989	2287.22557882934	RCOR1
ENSG00000089916	0.0832835437075964	0.0706366723148121	0.17561726517684	3044.42630770314	3042.91542183123	3134.09729652865	2984.5526685111	2849.31724170285	2873.28753462357	GPATCH2L
ENSG00000090006	-0.0315426021977475	0.609265758601313	0.764354337292267	1352.96438674543	1381.65398729954	1286.60216660909	1353.47175529413	1412.30334261856	1340.02274216733	LTBP4
ENSG00000090013	-0.181924467524577	0.00730215103041687	0.0289963656392438	1178.58686912093	1153.38071983266	1103.66476934475	1252.80030242101	1393.2952222603	1247.09760323059	BLVRB
ENSG00000090020	0.252450708400572	0.00227807703425531	0.0110092537362912	954.973346520089	1005.93148008132	884.485057528048	714.869003735366	821.150799476738	850.053827773602	SLC9A1
ENSG00000090054	0.117200861950698	0.053784230072368	0.142618962938881	1990.98095123039	1854.58377109456	1906.17316300435	1874.11603681974	1641.35119293556	1789.86489202019	SPTLC1
ENSG00000090060	-0.783465591171931	2.56646527206818e-82	1.14471899561511e-79	4630.23596798247	4505.39343684632	4783.98552091268	8244.89030197205	7818.99030936935	7906.02858203845	PAPOLA
ENSG00000090061	0.127145808244635	0.08646183755131	0.204748558612468	872.913338226204	948.04400077154	882.759233025555	847.06384084148	794.539430975177	833.158347966921	CCNK
ENSG00000090097	0.187520707777507	0.426825029961918	0.61474660483843	133.347513477563	99.3917097583066	81.1137516172064	86.435085800151	115.949534185373	71.8057891783912	PCBP4
ENSG00000090104	-1.77867843398086	7.81727553018735e-16	2.84290128094223e-14	88.2145089159266	54.6108295375311	60.4038575872813	161.6844546144	281.320181302216	253.432197100204	RGS1
ENSG00000090238	-0.670224779087694	4.47234972361933e-06	4.5366677965677e-05	305.673530894722	266.500848143152	207.09894029925	334.554626214702	457.1452946161	444.562312413275	YPEL3
ENSG00000090263	-0.0503880235715359	0.485764561922225	0.668090533238997	906.763091647431	958.966166679046	878.44467176932	965.022310874627	906.687341088898	968.322186420364	MRPS33
ENSG00000090266	0.0640172012001954	0.296740026502134	0.485286584913713	1420.66389358789	1454.83249887983	1406.54696953241	1354.48863865648	1431.31146297681	1307.28775004189	NDUFB2
ENSG00000090273	0.0453154565721068	0.333206549883784	0.525158733006401	4334.81993812448	4776.26315135247	4582.06405412091	4282.09583887571	4413.68554718747	4573.39519017077	NUDC
ENSG00000090316	0.0408512181451716	0.461795906774543	0.647058025945127	2122.27696450061	2198.631997181	1984.69817786782	2096.81349317543	2027.2160362082	2000.00242211578	MAEA
ENSG00000090339	0.148365439624751	0.182011537422837	0.349216215209682	383.630538773913	385.55245653497	358.971496518701	307.098775431125	363.055098842724	346.357336036946	ICAM1
ENSG00000090372	0.0969171390555243	0.0413432143111304	0.116472198593404	2826.96728572434	2893.2817488984	2759.59337948751	2705.9266272259	2599.36045899176	2620.91130501128	STRN4
ENSG00000090376	-0.0289051599724	0.578583856472909	0.741943529799735	2901.84704329251	2655.17853211476	2999.48298533414	2907.26953297214	2928.20094118962	2900.74268930942	IRAK3
ENSG00000090382	-0.432840580896091	5.10646957741775e-24	3.29530260176766e-22	15623.1998290521	14182.4324308968	14590.1203440822	19428.5735211492	19527.0420440383	20976.7941474815	LYZ
ENSG00000090432	0.170767257987184	0.0201034245804797	0.0664346118463662	853.424086256406	921.830802593525	885.347969779295	789.101489187261	784.084964778135	789.863680962303	MUL1
ENSG00000090447	0.0206555389408081	0.795949923774099	0.888391888866873	828.80608376824	797.318111247954	747.282009579795	759.611871678974	747.019130079532	832.102380479004	TFAP4
ENSG00000090470	0.172078482928558	0.0188743037466655	0.06311550525208	1592.98991100505	1715.87226406923	1455.73296785348	1283.30680329165	1509.24475644567	1430.83594612824	PDCD7
ENSG00000090487	-0.142161123460772	0.028451089453151	0.0876057755627438	1925.33294459528	1927.76228267485	1770.69593955859	1878.18357026916	2220.14845784451	2102.43126844378	SPG21
ENSG00000090520	-0.0120157651632204	0.807339621555238	0.894978462053011	2583.86451115371	2719.61931096905	2593.91422724811	2733.38247800948	2655.43441404862	2571.28083307915	DNAJB11
ENSG00000090554	-0.482067966339174	0.111929450007029	0.247809601233792	28.7210029028598	39.3197972670224	41.4197880598501	52.8779348424453	45.6194888598188	54.9103093717109	FLT3LG
ENSG00000090565	0.0461318376472321	0.566237588109419	0.732053966213072	1012.41535232581	1025.59137871483	889.662531035529	916.2119094816	888.629626748553	1028.51233323166	RAB11FIP3
ENSG00000090581	0.155571192943876	0.0173875659113283	0.0591660237693503	1163.20061756582	1254.95686277246	1202.89967823815	1112.47039841606	1072.05798820574	1065.47119530878	GNPTG
ENSG00000090612	0.128087019433998	0.127661697031395	0.271656566196361	673.917818113532	728.508466030665	766.266079107226	688.430036314144	670.986648646501	626.188720335088	ZNF268
ENSG00000090615	-0.0652083639077181	0.372557958917336	0.563294261912403	1172.43236849888	1309.56769231	1443.65219633602	1327.03278787291	1386.64238013491	1398.10095400279	GOLGA3
ENSG00000090621	-0.160209086078594	0.00013941802947762	0.000972527330739697	5575.9775635695	5818.23777892856	5722.83405026928	6101.3001741283	6624.32994485285	6399.16297678016	PABPC4
ENSG00000090661	0.14672543007275	0.0618432117560858	0.158877232980017	1145.76286580337	1108.59983961188	968.187545898995	948.752177076951	1034.04174748923	922.91558443991	CERS4
ENSG00000090674	0.376711989434965	0.00170827028964113	0.00865839536845181	355.935285974727	360.431474947705	367.600619031169	299.980591894642	295.576271570909	238.648652269359	MCOLN1
ENSG00000090686	0.11637511561547	0.00225572618714922	0.0109333671382464	6233.48338002425	6029.03558094343	6060.23274050681	5625.3987605463	5555.12317470085	5723.34378451294	USP48
ENSG00000090776	-0.0485233340593509	0.728309760191058	0.84738774159438	251.308775400023	250.117599281892	253.696201866582	311.166308880544	249.006376693177	220.697204974761	EFNB1
ENSG00000090857	0.235005264114517	9.10011478308443e-07	1.0599327241588e-05	3381.89809181174	3645.81897992558	3655.29629628177	2986.5864352358	3099.27402441394	2991.55589327033	PDPR
ENSG00000090861	-0.491801964916821	1.21221857963533e-33	1.37188766866938e-31	4423.03444704041	4577.47973183586	4315.42416848563	6356.53789807934	6236.56428954439	6123.55546243368	AARS
ENSG00000090863	0.0340009760578755	0.484615353720443	0.666956333530313	2735.6755264974	2757.84689164532	2672.43924211158	2649.99804229639	2754.27663991156	2567.05696312748	GLG1
ENSG00000090889	-0.0583993188422557	0.366791627599074	0.558071058319282	2005.34145268182	2422.53639828488	2253.06388800559	2415.09798559245	2337.99880406571	2201.69221230802	KIF4A
ENSG00000090905	-0.1209986748724	0.0579966254626525	0.151224007073784	1580.68090976096	1755.19206133625	1748.26022102617	1930.04462174925	1710.7308322432	1891.23777086027	TNRC6A
ENSG00000090924	-0.141043202990262	0.0522034010996672	0.139475788878868	982.668599319275	1051.80457689285	1095.03564683229	1240.59770207276	1107.22301086852	1105.59795984964	PLEKHG2
ENSG00000090971	0.11189220357339	0.311590542574499	0.501408168308815	499.540300489026	508.97293128979	403.842933583538	403.702694854823	428.633114078714	472.01746709913	NAT14
ENSG00000090975	-0.207032449033156	0.00216164777205177	0.0105474222854457	1127.29936393725	1118.42978892864	1043.26091175747	1327.03278787291	1264.99040984206	1200.63503376222	PITPNM2
ENSG00000090989	0.0103795694089013	0.855788779061761	0.923697934489379	1526.31615426626	1517.08884455261	1554.10496449562	1557.86531112743	1518.7488166248	1488.9141579637	EXOC1
ENSG00000091009	-0.0648675676916225	0.413395621342113	0.602570607233098	753.92632620007	745.983931482675	766.266079107226	831.810590406159	810.696333279696	727.56159917517	RBM27
ENSG00000091039	-1.53380738055154	4.63565273872906e-191	8.78745922285328e-188	1605.29891224913	1441.72589979082	1553.24205224438	4553.60369662442	4289.18235884088	4486.80585616153	OSBPL8
ENSG00000091073	0.136026710129031	0.323399250191633	0.514219109594267	292.338779546966	242.472083146638	351.205286257479	278.626041285193	260.411248908132	270.327676906884	DTX2
ENSG00000091106	-0.327806818663281	0.10618629301078	0.237933533100581	104.626510574704	81.9162443062967	98.3719966421439	136.262370555532	98.8422258629406	123.54819608635	NLRC4
ENSG00000091127	0.13064389066807	0.0570702612293853	0.149476772287328	1301.67688156175	1239.66583050196	1390.15163675872	1275.17173639282	1172.80102610451	1146.78069187842	PUS7
ENSG00000091128	-0.182611117404123	0.76745758940901	NA	9.23175093306208	16.3832488612593	6.04038575872813	10.1688336235472	8.55365416121602	16.8954798066803	LAMB4
ENSG00000091129	-0.622965664385924	0.26857247884294	NA	13.3347513477563	4.36886636300249	20.709894029925	19.3207838847396	11.4048722149547	29.5670896616905	NRCAM
ENSG00000091136	0.209405131214744	0.518826969410517	0.695730037236758	63.596506427761	30.5820645410174	57.8151208335407	45.7597513059623	53.2227370031219	32.734992125443	LAMB1
ENSG00000091140	0.124231367757974	0.00584304889627216	0.0242301986633763	4312.25343584367	4335.00764868922	4115.22852619635	4064.4827993318	3808.27691377695	3833.16198114059	DLD
ENSG00000091157	-0.041963810651052	0.568707881413877	0.734150471599741	1162.17486746215	1062.72674280036	1291.77964011657	1181.61846705618	1212.71807885685	1232.31405839974	WDR7
ENSG00000091164	0.109533775246653	0.0387453437756329	0.110883777761365	2319.22098440593	2169.14214923074	2167.63557513215	2002.24334047644	2081.38917922923	2084.47982114918	TXNL1
ENSG00000091181	-0.434170516613128	0.00415512194236999	0.0181696725075089	182.583518453895	183.492387246105	139.791784701994	215.5792728192	232.849474388658	232.312847341854	IL5RA
ENSG00000091262	-0.171512386617599	0.588053898285385	0.749776136497215	33.8497534212276	55.7030461282817	32.7906655473813	40.6753344941887	45.6194888598188	50.6864394200408	ABCC6
ENSG00000091317	0.164215314268757	0.000400825955483714	0.00247597784721407	4259.94018055631	4052.12355168481	4382.73132408288	3924.15289532685	3702.78184578862	3707.5018500784	CMTM6
ENSG00000091409	-0.0422627750288506	0.467949198154274	0.652007496325759	1657.61216753648	1554.22420863814	1561.87117475685	1688.02638150883	1641.35119293556	1585.00719936419	ITGA6
ENSG00000091428	-0.438712872183985	0.265461512725118	0.45116478028399	22.5665022808184	24.0287649965137	18.9840695274313	22.3714339718038	31.3633985911254	34.8469271012781	RAPGEF4
ENSG00000091436	-0.307072489647926	3.26971513166965e-10	6.61136399623604e-09	2339.7359864794	2411.61423237737	2306.5644475829	2825.91886398376	2998.53098651517	2902.85462428526	MAP3K20
ENSG00000091483	0.196313318707477	0.000116840754634572	0.000832263994379187	3428.05684647705	3362.93488292117	3250.59045044698	2986.5864352358	3038.44803926751	2733.89982621845	FH
ENSG00000091490	0.238574810151304	3.96409598141084e-05	0.000318746105822351	1721.20867396424	1743.17767883799	1652.47696113777	1471.43022532728	1469.32770369333	1392.82111656321	SEL1L3
ENSG00000091527	-0.223701195249987	1.28931798796665e-09	2.40202792229905e-08	6038.59086032628	5995.17686663017	5974.80442763337	7160.89263770192	6956.02164510445	6911.30720842015	CDV3
ENSG00000091536	-0.0418199745568893	0.93656158129269	NA	15.3862515551035	13.1065990890075	14.6695082711969	21.3545506094491	9.50406017912891	13.7275773429277	MYO15A
ENSG00000091542	-0.102071945937663	0.144710932323874	0.296599714649486	1238.08037513399	1264.78681208922	1157.16532892206	1196.8717174915	1355.27898154378	1372.75773429277	ALKBH5
ENSG00000091592	-0.0631148752395737	0.428092705091126	0.616000177693037	679.0465686319	689.188668763643	732.612501308598	704.700170111819	754.622378222835	737.065306566427	NLRP1
ENSG00000091622	-0.0294393593731472	0.946261601477498	0.972750021802684	22.5665022808184	17.47546545201	23.2986307836657	23.3883173341585	14.2560902686934	27.4551546858555	PITPNM3
ENSG00000091640	0.10545931493243	0.0875701441539851	0.206614151350235	1370.40213850788	1296.46109322099	1332.33651592518	1268.05355285633	1212.71807885685	1237.59389583933	SPAG7
ENSG00000091651	0.0959231447487017	0.147120370804985	0.300199195809687	1569.39765862055	1703.85788157097	1880.28579546694	1629.04714649226	1615.69023045191	1581.83929690044	ORC6
ENSG00000091732	-0.12233335292961	0.129576322225088	0.274559861190927	629.810563655569	670.620986720882	656.676223198873	728.088487445978	720.407761577971	681.099029706799	ZC3HC1
ENSG00000091831	0.324851515053194	0.369405127672944	0.560146861429877	37.9527538359219	28.3976313595162	31.9277532961344	28.4727341459321	24.7105564657352	25.3432197100204	ESR1
ENSG00000091844	-0.217294322265131	0.369051245819723	0.55966621428561	70.776757153476	79.7318111247954	112.178592662094	80.3337856260227	134.007248525718	91.869171448824	RGS17
ENSG00000091879	-0.86172568560917	1.30413473575046e-19	6.4420857549367e-18	374.398787840851	372.445857445962	352.068198508726	666.05860234234	621.565535715031	708.554184392654	ANGPT2
ENSG00000091947	0.307058151459193	9.03530569069416e-06	8.57449379220131e-05	1095.50111072337	1156.65736960491	1142.49582065086	884.688525248604	898.133686927682	961.986381492858	TMEM101
ENSG00000091972	0.451394071068728	0.000166733588782677	0.00113887720056357	383.630538773913	366.984774492209	368.463531282416	266.423440936936	308.88195582169	241.816554733112	CD200
ENSG00000092010	0.178141150387451	0.000310780629281805	0.00197858448491124	4194.29217392121	4179.91289280263	4113.50270169386	3951.60874611043	3507.94861211648	3577.61784906455	PSME1
ENSG00000092020	-0.0886168573798679	0.166594939818354	0.327850021067393	1345.78413601972	1374.00847116428	1282.28760535286	1330.08343795997	1473.12932776498	1448.78739342283	PPP2R3C
ENSG00000092036	-0.0165755145561507	0.778386350930432	0.877246508015755	1698.64217168342	1636.14045294443	1729.27615149874	1798.86666800549	1625.19429063104	1702.21959052304	HAUS4
ENSG00000092051	-0.0942908364847706	0.743066321167536	0.85588643175647	45.1330045616368	39.3197972670224	58.6780330847876	45.7597513059623	56.0739550568606	51.7424069079584	JPH4
ENSG00000092067	-0.17783125898886	0.484505888898135	0.666926731881657	89.2402590196001	124.512691345571	64.7184188435157	113.890936583728	72.2308573613797	127.77206603802	CEBPE
ENSG00000092068	-0.0778532834468295	0.710525075711967	0.836577078662421	89.2402590196001	92.8384102138029	83.702488370947	101.688336235472	97.8918198450278	80.2535290817313	SLC7A8
ENSG00000092094	0.036853639112756	0.502575509258967	0.681891126621683	1816.60343360588	1876.42810290957	1954.49624907417	1797.84978464314	1873.25026130631	1836.32746148856	OSGEP
ENSG00000092096	-0.0763523313070987	0.547519977288594	0.718473429103987	298.493280169007	303.636212228673	242.478342600372	285.744224821676	288.923429445519	313.622343911503	SLC22A17
ENSG00000092098	0.0925358369055493	0.279834707152713	0.46680159872081	922.149343202535	970.980549177303	829.258673448248	757.578104954264	904.786529053072	887.012689850715	RNF31
ENSG00000092108	0.201474123090365	0.0047086050810231	0.0201597956108739	1379.63388944094	1354.34857253077	1398.78075927119	1322.96525442349	1093.91732661774	1179.51568400387	SCFD1
ENSG00000092140	-0.152896731643218	0.0164078887925763	0.056435843397464	1337.57813519033	1211.26819914244	1367.7159182263	1461.26139170373	1439.86511713803	1458.29110081409	G2E3
ENSG00000092148	0.102379285143279	0.0066717901934168	0.0269807195421775	7020.23370954188	6871.13457241216	6793.70815406666	6541.6106700279	6457.05848570018	6266.11107330255	HECTD1
ENSG00000092199	-0.0324886650061575	0.328158244606503	0.519795255844747	28028.6215828802	27403.7142619331	27804.7585596768	29324.8824035853	27576.0306097425	28235.5146594265	HNRNPC
ENSG00000092200	-0.756445886719301	0.108655392652439	0.242071885642141	11.2832511404092	9.8299493167556	21.5728062811719	23.3883173341585	28.5121805373867	21.1193497583503	RPGRIP1
ENSG00000092201	-0.0742694967491002	0.0474794287585091	0.129827900671257	13072.1593212159	12841.1904574551	12885.0057356184	14277.0424074602	13228.7013633295	13343.2051773258	SUPT16H
ENSG00000092203	0.0212764330662105	0.702192947622227	0.831561608534911	1885.32869055201	2016.23182652565	1938.10091630048	1886.318637168	1861.84538909135	2006.33822704328	TOX4
ENSG00000092208	0.21466925786314	0.0427459471910217	0.119621151429738	427.737793231876	425.964470392743	445.262721643388	377.2637274336	337.394136359076	406.547482848244	GEMIN2
ENSG00000092295	0.97074217113728	0.00478074967172868	0.0204425097879455	54.3647554946989	37.1353640855212	71.6217168534907	21.3545506094491	26.6113685015609	35.9028945891956	TGM1
ENSG00000092330	0.0611771551805475	0.330126976335672	0.521986820574545	1256.54387700012	1251.68021300021	1298.68293812655	1262.96913604456	1197.51158257024	1190.07535888304	TINF2
ENSG00000092421	-0.119783582341514	0.608387888461465	0.76381421277485	88.2145089159266	74.2707281710423	108.726943657106	78.3000189013132	128.30481241824	88.7012689850715	SEMA6A
ENSG00000092439	0.343824503259617	5.7641663440676e-11	1.27797635391499e-09	4733.8367284535	4401.63286072501	4598.4593868946	3827.54897590316	3334.02431083842	3664.20718307379	TRPM7
ENSG00000092445	0.0987338719337026	0.261510695126732	0.446355372042352	581.600308782911	564.675977418072	548.812191793013	539.965065410355	523.673715870003	518.480036567501	TYRO3
ENSG00000092470	0.0629185573280051	0.285931411686412	0.474258980446729	1904.81794252181	1944.14553153611	1905.3102507531	1980.88878986699	1763.00316322841	1764.52167231017	WDR76
ENSG00000092529	0.401591878721193	0.149463454625155	0.303713424814481	62.5707563240874	79.7318111247954	51.7747350748126	41.6922178565434	45.6194888598188	59.134179323381	CAPN3
ENSG00000092531	-0.274985096652348	7.69109581727729e-06	7.42428186308149e-05	2484.36675109737	2478.23944441316	2381.63781344138	3247.92545936097	2684.89700060392	2953.5410637053	SNAP23
ENSG00000092621	-0.0136581500552942	0.769339353610182	0.872236191499582	4174.80292195141	4141.68531212636	4038.42933583538	4371.58157476293	4153.27429827933	3944.03856737193	PHGDH
ENSG00000092758	-0.835980618243571	0.0419808409463265	0.117893997744372	26.6695026955127	13.1065990890075	19.8469817786782	36.6078010447698	46.5698948777316	23.2312847341854	COL9A3
ENSG00000092820	-0.0516623385685746	0.194604837044147	0.365879290078663	6332.98114008059	6452.81561815468	6192.25831494758	6776.51072673184	6529.28934306156	6359.03621223929	EZR
ENSG00000092841	-0.102399055322511	0.00411734008616771	0.0180252489626828	7635.68377174602	7545.0322089053	7633.32177452987	8210.31626765199	7982.46014445037	8303.07235749544	MYL6
ENSG00000092847	0.20819475321919	5.57577330797657e-05	0.000434068799874049	2265.8819790149	2307.85365625606	2182.30508340335	1950.38228899635	1920.77056220195	1974.65920240576	AGO1
ENSG00000092853	0.0484935822741601	0.405511548836926	0.59537057199264	2200.2339723798	2261.98055944454	2157.28062811719	2295.1057488346	1991.10060752751	2114.04691081087	CLSPN
ENSG00000092871	-0.0894814449693674	0.289647250306237	0.478277499008502	619.553062618833	646.592221724368	635.966329168948	642.670285008181	726.110197685449	653.643875020943	RFFL
ENSG00000092929	-0.146839847017904	0.00032199668815003	0.00203894119144844	6563.77491340714	7185.69295054834	6920.55625499995	7702.89146983698	7539.57094010296	7640.98074257116	UNC13D
ENSG00000092931	-0.0334064412115965	0.715971197440672	0.840574685235565	607.24406137475	567.952627190323	635.103416917701	580.640399904544	592.102949159731	683.210964682634	MFSD11
ENSG00000092964	-0.477097832300914	1.63942596678778e-10	3.4150954376836e-09	719.050822675169	760.182747162433	805.960042664582	1041.28856305123	1110.07422892226	1031.68023569541	DPYSL2
ENSG00000092978	0.161443930844138	0.106892311496303	0.239238326296107	499.540300489026	534.093912877054	450.440195150869	425.057245464272	437.18676823993	462.513759707873	GPATCH2
ENSG00000093000	-0.29500985094521	5.65774843880142e-14	1.7474491868518e-12	4447.65244952858	4505.39343684632	4353.39230754049	5491.17015671547	5385.00049749444	5445.62433519064	NUP50
ENSG00000093009	0.023748290911608	0.643902643287095	0.791183243027775	2357.17373824185	2306.76143966531	2377.32325218514	2327.64601642995	2391.22154106883	2206.97204974761	CDC45
ENSG00000093010	-0.119944013787133	0.00848365454850753	0.0329691247996464	3235.21582698642	3117.18615000228	3068.51596543389	3420.79563096127	3481.33724361492	3331.57742437977	COMT
ENSG00000093072	-0.248626234682839	5.37922717073999e-05	0.000420928689598927	1610.4276627675	1535.65652659537	1763.79264154862	1945.29787218457	2010.10872788576	1883.84599844485	ADA2
ENSG00000093144	-0.753411620455198	3.34182295251461e-34	3.89836500576031e-32	1297.57388114706	1199.25381664418	1169.24610043952	2149.69142801787	1972.09248716925	2055.96869897541	ECHDC1
ENSG00000093167	-0.072470713572611	0.195752830909263	0.36738990494423	1820.70643402058	1867.69037018356	1915.66519776807	1870.04850337033	2051.92659267393	1971.49129994201	LRRFIP2
ENSG00000093183	0.0297624740694124	0.563894474814612	0.730519367039432	2347.94198730879	2562.34012190096	2424.78342600372	2445.6044864631	2349.40367628067	2388.59845766942	SEC22C
ENSG00000093217	0.260256895067447	0.0211079327389192	0.0689611846396082	386.707789084934	380.091373581217	403.842933583538	327.436442678219	291.774647499257	360.084913379873	XYLB
ENSG00000094631	0.143916754528407	0.0137717118899609	0.049106045335353	1842.24718619772	2061.01270674642	1970.02866959662	1832.4238189632	1763.95356924633	1718.0591028418	HDAC6
ENSG00000094804	-0.544123610185751	8.91548563128565e-28	7.38816063379491e-26	1776.59917956261	1805.43402451078	1759.47808029238	2581.86685701863	2622.17020342167	2581.84050795833	CDC6
ENSG00000094841	-0.0605778993536387	0.486871535425966	0.668847434979145	570.317057642502	579.96700968858	543.634718285532	560.302732657449	600.656603320947	604.01340308882	UPRT
ENSG00000094880	-0.569334411438992	1.40870932841812e-22	8.44390393891728e-21	1325.26913394625	1423.15821774806	1365.99009372381	2115.11739369781	2031.96806629776	1955.65178762324	CDC23
ENSG00000094914	0.138494772823785	0.0128144211292254	0.0463464575303371	1759.16142780016	1877.52031950032	1865.61628719575	1693.1107983206	1642.30159895348	1664.20476095801	AAAS
ENSG00000094916	-0.305501749438636	2.28385960366134e-13	6.67335855289483e-12	5805.74558679238	5911.07618914237	6117.18494908911	7392.74204431879	7608.00017339269	7041.19120943401	CBX5
ENSG00000094975	-0.153233881322684	0.0100442467533539	0.0380042420196137	1409.38064244748	1401.31388593305	1481.62033539089	1641.24974684051	1604.28535823696	1530.09688999248	SUCO
ENSG00000095002	0.053125823690436	0.195101742914266	0.366586288104924	4725.63072762411	4753.32660294671	4701.14594479298	4709.1868510647	4479.26356242345	4478.35811625819	MSH2
ENSG00000095015	0.181147869596526	0.0054098813369487	0.0226945644467018	1199.1018711944	1192.70051709968	1200.31094148441	1045.35609650065	1099.61976272521	1022.17652830416	MAP3K1
ENSG00000095059	0.0580066382003393	0.286324046291094	0.474546902951306	1938.66769594304	1827.27835632579	1874.24540970822	1776.49523403369	1790.56493774789	1852.16697380733	DHPS
ENSG00000095066	0.06126677739334	0.536043414929286	0.709283516918473	418.506042298814	425.964470392743	452.166019653363	419.972828652498	417.228241863759	406.547482848244	HOOK2
ENSG00000095139	-0.648116722553628	8.68091803135177e-52	1.80337153349931e-49	3119.30606527131	3205.65569385308	3273.0261689794	5138.31162997839	4961.11941350529	4946.15171340565	ARCN1
ENSG00000095209	-0.0117296197482973	0.879243939635113	0.937607247514292	1058.57410699112	893.433171234009	998.389474692636	1038.23791296417	998.876724826448	938.755096758673	TMEM38B
ENSG00000095261	0.0421046448290511	0.515865222863109	0.693045367179221	1150.89161632174	1217.82149868694	1151.12494316333	1143.99378264906	1164.24737194329	1107.70989482548	PSMD5
ENSG00000095303	-0.114700318153485	0.00457458143976863	0.0196748518247565	3978.88465214976	3947.27075897275	3977.16256599685	4240.40362101917	4313.89291530661	4334.74653790141	PTGS1
ENSG00000095319	0.122479589683602	0.0112845428752529	0.0418002180515903	4697.93547482493	4556.7276166116	4856.47015001742	4248.53868791801	4595.21309660883	4119.32917036624	NUP188
ENSG00000095321	0.0958190998985455	0.202649482837431	0.375810769947353	942.664345276006	987.363798038562	961.28424788902	823.675523507321	949.455611894978	931.36332434325	CRAT
ENSG00000095370	-0.306440366198769	1.34368086074396e-06	1.51164096833695e-05	1137.55686497398	1131.53638801764	1239.14199279051	1442.95749118134	1471.22851572915	1428.7240111524	SH2D3C
ENSG00000095380	0.0892830086964818	0.126409998165799	0.26988703677099	2267.93347922225	2105.7935869672	2064.08610498253	2064.27322558008	2089.94283339045	1893.34970583611	NANS
ENSG00000095383	0.240136499043044	0.0931686586308401	0.216567308005178	224.639272704511	239.195433374386	261.462412127804	184.055888586204	234.750286424484	195.353985264741	TBC1D2
ENSG00000095397	0.613068649192926	0.22114249674636	NA	17.4377517624506	20.7521152242618	20.709894029925	14.236367072966	7.60324814330313	16.8954798066803	WHRN
ENSG00000095464	0.634259348192971	0.204575794377531	0.378109923429039	21.5407521771449	10.9221659075062	35.3794023011219	13.2194837106113	16.1569023045191	14.7835448308452	PDE6C
ENSG00000095485	-0.251187032978568	0.00126747864403158	0.00677761411732686	841.115085012323	815.885793290715	784.387236383411	1057.55869684891	922.844243393417	923.971551927828	CWF19L1
ENSG00000095539	-0.0130527991762702	0.948411112220548	0.974170584992184	108.729510989398	112.498308847314	119.944802923316	135.245487193177	86.4869476300731	123.54819608635	SEMA4G
ENSG00000095564	0.123254948148761	0.00590506160880497	0.0244205779376949	3388.05259243378	3478.70984154073	3476.67346027366	3230.63844220094	3073.61306193029	3194.30165095049	BTAF1
ENSG00000095574	-0.203722069230976	0.0215026730080155	0.0700360902419577	508.772051422088	546.108295375311	568.659173571691	652.839118631729	620.615129697118	597.677598161315	IKZF5
ENSG00000095585	-0.615702291618269	5.66323090402001e-06	5.58769659463003e-05	200.021270216345	166.016921794095	221.768448570447	299.980591894642	303.179519714212	300.950734056492	BLNK
ENSG00000095627	-0.0613053717194169	0.906078190699183	NA	14.3605014514299	9.8299493167556	18.9840695274313	13.2194837106113	13.3056842507805	19.0074147825153	TDRD1
ENSG00000095637	-0.698627964891575	3.60695756876975e-11	8.16410619856617e-10	290.287279339619	308.005078591675	329.632479976307	474.884530219653	533.177776049132	499.472621784986	SORBS1
ENSG00000095739	-0.0144137950379665	0.958137583343585	0.979319030222111	81.0342581902116	54.6108295375311	47.4601738185782	59.9961183789283	71.2804513434668	52.7983743958759	BAMBI
ENSG00000095787	-0.170546596984558	2.49294805969184e-05	0.000211795839357013	4343.02593895387	4267.29022006268	4387.04588533912	4969.5089918275	4773.88942797645	4889.12946905811	WAC
ENSG00000095794	-0.12642294096952	0.331262903799428	0.522936954759302	271.823777473495	256.670898826396	223.494273072941	254.220840588679	274.667339176825	290.391059177317	CREM
ENSG00000095906	0.0717610456469989	0.204802029838722	0.378343620721674	1609.40191266382	1633.95601976293	1596.38766480672	1530.40946034385	1573.87236566375	1498.41786535496	NUBP2
ENSG00000095917	-0.324418319558991	0.000117626821509131	0.000837469834829093	543.647554946989	620.379023546353	616.982259641517	750.459921417781	728.011009721274	752.90481888519	TPSD1
ENSG00000095932	-0.133390008763828	0.0272929399551437	0.0846416021308291	1482.2088998083	1402.4061025238	1425.53103905984	1572.10167820039	1648.00403506095	1505.80963777038	SMIM24
ENSG00000095951	0.232038013331293	0.0308441360488122	0.0932085466440631	384.656288877587	412.857871303735	370.18935578491	332.520859489993	327.890076179947	332.629758694018	HIVEP1
ENSG00000096006	-0.897599913154197	0.00083962171560347	0.00473516672262054	41.0300041469426	38.2275806762718	50.9118228235657	95.5870360613434	85.5365416121602	62.3020817871335	CRISP3
ENSG00000096060	-0.0668096851161601	0.0930829745442083	0.216462017747058	5743.17483046829	6058.5254288937	5958.40909485968	6356.53789807934	6075.94567251711	6170.01803190205	FKBP5
ENSG00000096063	-0.0847571915769451	0.0705683707180743	0.175523920278759	3084.43056174641	3237.32997498484	3242.82424018576	3511.29825021084	3306.46253631895	3327.3535544281	SRPK1
ENSG00000096070	0.0306176521614504	0.656993780219748	0.800425457936727	1127.29936393725	1043.06684416684	1024.27684223004	1052.47428003713	1013.13281509514	1061.2473253571	BRPF3
ENSG00000096080	0.107797607835462	0.249736269868236	0.432488498655388	819.574332835178	841.006774877979	663.579521208848	766.730055215457	689.044362986846	696.938542025562	MRPS18A
ENSG00000096092	-0.204962932058075	0.0484735573714516	0.13204571212972	410.300041469426	375.722507218214	420.238266357229	508.441681177359	448.591640454884	435.058605022017	TMEM14A
ENSG00000096093	0.387006314330478	0.000364297940509464	0.00227161935354688	406.197041054732	421.59560402974	472.875913683288	317.267609054672	330.741294233686	348.469271012781	EFHC1
ENSG00000096384	0.191958752814328	3.55194417726362e-11	8.05160440182403e-10	76406.0737224365	78181.9557825203	77535.2545112856	68257.278814698	68401.6715152087	66542.8472186103	HSP90AB1
ENSG00000096401	-0.209976266543014	1.67446401195189e-05	0.000149108906290372	2726.44377556433	2612.58208507549	2523.15542264587	3094.3760716454	2970.9692119957	3025.34685288369	CDC5L
ENSG00000096433	0.355700948155983	0.00354582426403075	0.0159420174811818	297.467530065334	308.005078591675	293.390165423938	235.916940066294	233.799880406571	232.312847341854	ITPR3
ENSG00000096654	-0.388833708527195	0.000207362460187928	0.00137742080978972	342.600534626971	377.906940399715	368.463531282416	517.593631438551	440.988392311581	467.79359714746	ZNF184
ENSG00000096717	-0.0286978698136387	0.64889584147035	0.795320895166723	1164.2263676695	1185.05500096443	1167.52027593702	1190.77041731737	1168.99940203286	1228.09018844807	SIRT1
ENSG00000096746	-0.187846611728524	3.7596940773387e-07	4.75303010663123e-06	8593.73436857712	8789.06690577026	9049.36077882599	10295.9440438415	9850.95837566711	9967.27711845345	HNRNPH3
ENSG00000096872	0.14041880153423	0.131299362683667	0.276628970972313	535.441554117601	602.903558094343	565.207524566704	543.015715497419	479.95503904601	522.703906519171	IFT74
ENSG00000096968	-0.0981283033103309	0.16899568137106	0.331039668190473	1201.15337140174	1076.92555848011	1082.95487531483	1132.80806566316	1187.0571163732	1277.7206603802	JAK2
ENSG00000096996	-0.179120180759645	0.193572968182007	0.364481507633491	218.484772082469	226.088834285379	195.018168781794	236.933823428649	222.395008191616	263.991871979379	IL12RB1
ENSG00000097007	0.0116199642228372	0.809907617500762	0.896318252893459	2802.34928323618	2918.40273048566	2748.3755202213	2882.86433227562	2776.13597832355	2738.12369617012	ABL1
ENSG00000097021	-0.0189411466938397	0.748147089243796	0.859090328340564	1388.86564037401	1416.60491820356	1405.68405728116	1387.02890625183	1461.72445555003	1417.10836878531	ACOT7
ENSG00000097033	0.0398893328013331	0.384663878762504	0.574608719605336	3709.11237488361	3439.39004427371	3539.66605461469	3423.84628104833	3432.86653670136	3541.71495447535	SH3GLB1
ENSG00000097046	0.0582462258294108	0.291175385321198	0.480194590528951	1949.95094708345	1873.15145313732	2006.27098414899	1935.12903856103	1849.49011085849	1817.32004670605	CDC7
ENSG00000097096	0.0253005577217985	0.916728214243862	0.957384709662431	57.4420058057196	73.1785115802917	81.1137516172064	71.1818353648302	63.6772032001637	73.9177241542262	SYDE2
ENSG00000099139	0.12877923452406	0.565569359667456	0.731938841044289	96.4205097453151	84.1006774877979	74.2104536072314	69.1480686401208	78.8836994867699	84.4773990334014	PCSK5
ENSG00000099194	-0.15732916065642	2.22940586917351e-07	2.93735360608308e-06	17767.0175457298	18061.985761243	17798.4280942181	19962.4372863855	20081.1287524815	19759.2636339126	SCD
ENSG00000099203	0.166723975663484	0.057631775043065	0.150505574053398	592.88355992332	595.258041959089	594.546541109098	531.829998511517	501.814377458006	555.438898644614	TMED1
ENSG00000099204	0.215840081030143	1.0150117806511e-05	9.51926632874083e-05	2571.55550990963	2587.46110348822	2660.35847059412	2239.17716390509	2200.18993146834	2296.7292862206	ABLIM1
ENSG00000099219	0.194197754485926	2.61084073406834e-05	0.000220453227907274	3056.73530894722	3080.05078591675	2963.24067078177	2627.62660832459	2633.57507563662	2690.60515921383	ERMP1
ENSG00000099246	0.0661794077360005	0.249512937039862	0.432229441500589	1604.27316214546	1522.54992750637	1536.84671947069	1472.44710868963	1495.93907219489	1485.74625549995	RAB18
ENSG00000099250	-0.197751129074195	0.401118209789845	0.591209801872193	63.596506427761	65.5329954450373	69.895892350997	87.4519691625057	69.379639307641	71.8057891783912	NRP1
ENSG00000099251	0.0243571189021042	0.862953927294579	0.927508359222603	202.072770423692	245.74873291889	275.269008147754	244.052006965132	243.3039405857	224.921074926431	HSD17B7P2
ENSG00000099256	0.083268372329945	0.455877822311531	0.642035656725763	368.24428721881	449.993235389256	400.391284578551	350.824760012377	385.864843272634	412.883287775749	PRTFDC1
ENSG00000099282	0.0412787248288491	0.869062711365788	0.931138619320487	74.8797575681702	69.9018618080398	67.3071555972564	86.435085800151	52.272330985209	67.5819192267211	TSPAN15
ENSG00000099284	0.28681308477718	0.00152276149433586	0.00788684360027437	590.832059715973	641.131138770615	632.51468016396	501.323497640876	545.533054281999	480.46520700247	H2AFY2
ENSG00000099290	0.0719827895597741	0.135349065044967	0.282334053838641	2569.50400970228	2577.63115417147	2575.79306997193	2503.56683811731	2376.01504478223	2468.85198675116	WASHC2A
ENSG00000099308	-0.0308204000920356	0.722806564068554	0.844285723184135	566.214057227808	606.180207866595	574.69955933042	567.420916193932	623.466347750856	592.397760721727	MAST3
ENSG00000099326	-0.143280860689036	0.0886234040182541	0.208400360046026	575.44580816087	600.719124912842	579.877032837901	630.467684659925	632.020001912072	676.875159755129	MZF1
ENSG00000099330	-0.613093084872943	0.000335806101839323	0.00211570400265614	107.703760885724	100.483926349057	113.041504913341	167.785754788528	157.76739897354	166.842863090968	OCEL1
ENSG00000099331	-0.0196553622564099	0.632119950448191	0.782203324643479	5956.53085203239	6390.55927248189	5932.52172732227	6126.72225818717	6218.50657520404	6178.46577180539	MYO9B
ENSG00000099337	-0.0989544961075448	0.148409678009678	0.301976965959672	1252.44087658542	1393.66836979779	1215.84336200685	1345.33668839529	1333.41964313179	1454.06723086242	KCNK6
ENSG00000099338	-0.622666734961976	0.277419191373862	NA	8.20600082938852	6.55329954450373	15.5324205224438	21.3545506094491	13.3056842507805	12.6716098550102	CATSPERG
ENSG00000099341	0.00131655570730072	0.979266732161143	0.989576863678532	3237.26732719377	3151.04486431555	2891.61895392828	3064.88645413712	3094.52199432437	3105.60038196542	PSMD8
ENSG00000099364	0.16794687451781	0.00443581888455227	0.0191759388210477	2687.46527162474	2699.95941233554	2370.41995417517	2304.25769909579	2203.99155553999	2392.82232762109	FBXL19
ENSG00000099365	-0.101494609955506	0.669574518038848	0.809155914101453	78.9827579828645	76.4551613525436	63.8555065922688	88.4688525248604	84.5861355942473	61.246114299216	STX1B
ENSG00000099377	-0.598904997790232	0.127626021803799	0.271643357511633	17.4377517624506	27.3054147687656	19.8469817786782	40.6753344941887	31.3633985911254	25.3432197100204	HSD3B7
ENSG00000099381	-0.0885267458711776	0.108454311040296	0.241869062783248	2162.28121854387	2406.15314942362	2197.83750392579	2467.9759204349	2400.72560124796	2321.0165384427	SETD1A
ENSG00000099385	0.384663262336549	0.109619029452959	0.243550846710191	871.88758812253	1115.15313915639	715.35425628366	574.539099730415	827.803641602128	666.315484875954	BCL7C
ENSG00000099622	0.0247958485620042	0.588050924387803	0.749776136497215	4662.03422119635	4973.95435427833	5171.43312172253	4735.62581848592	4911.69830057382	4912.36075379229	CIRBP
ENSG00000099624	0.13789186286828	0.657971163273251	0.801070383031378	1522.21315385157	1497.4289459191	936.259792602861	873.502808262702	1486.43501201576	1234.42599337558	ATP5F1D
ENSG00000099625	0.606915318383694	0.0821947192344192	0.196668178792989	48.2102548726575	61.1641290820348	29.3390165423938	25.4220840588679	33.2642106269512	31.6790246375255	CBARP
ENSG00000099725	0.239072024843231	0.0223850780836439	0.0722519874379024	466.716297171472	452.177668570758	550.538016295507	399.635161405404	413.426617792107	435.058605022017	PRKY
ENSG00000099783	-0.121578481201968	0.000282427942126159	0.00182489124087908	19658.5007369039	20101.1541361744	19751.1985187898	22277.8807024671	21418.3500196849	21044.3760667082	HNRNPM
ENSG00000099785	-0.0664436376808155	0.541591295474461	0.713437058730792	409.274291365752	375.722507218214	381.407215051119	377.2637274336	388.716061326372	456.177954780368	MARCH2
ENSG00000099795	0.0463791542362043	0.544007934306578	0.715576400707716	1010.36385211846	1119.52200551939	938.848529356601	1030.10284606533	964.662108181584	972.546056372034	NDUFB7
ENSG00000099797	0.0188854431883569	0.732905549544097	0.850159143046249	2642.3322670631	2758.93910823607	2459.2999160536	2560.51230640918	2703.90512096217	2485.74746655784	TECR
ENSG00000099800	0.16059790443698	0.00325709518987057	0.0148285345404945	2489.49550161574	2298.02370693931	2297.93532507043	2182.23169561322	2124.15745003531	2030.62547926539	TIMM13
ENSG00000099804	0.100000427861529	0.25496366508448	0.438431112485104	1081.14060927194	1073.64890870786	862.912251246876	869.435274813283	988.422258629406	952.482674101601	CDC34
ENSG00000099810	-0.29262125858786	3.92665929150874e-07	4.93353671547059e-06	1589.91266069403	1550.94755886588	1728.41323924749	1999.19269038937	1971.14208115134	2001.0583896037	MTAP
ENSG00000099814	-0.391681853514568	0.153890554098616	0.309601221500798	44.1072544579633	43.6886636300249	46.5972615673313	64.0636518283472	50.3715189493832	62.3020817871335	CEP170B
ENSG00000099817	0.122954729991762	0.0024010152014668	0.011482622368415	5484.68580434255	5496.03388465713	5265.49055710844	5088.48434522301	4874.63246587522	4952.48751833316	POLR2E
ENSG00000099821	0.162136194023967	0.00375491366523295	0.0167087047339371	2120.22546429326	2173.51101559374	1982.97235336532	1838.52511913733	1836.18442660771	1931.36453540114	POLRMT
ENSG00000099840	-0.189145642643083	0.603096495410237	0.760881988073549	32.8240033175541	29.4898479502668	37.1052268036157	56.9454682918642	31.3633985911254	25.3432197100204	IZUMO4
ENSG00000099849	0.0815634910693228	0.493503429208268	0.674414661975614	325.16278286452	293.806262911917	284.761042911469	288.79487490874	277.518557230564	287.223156713565	RASSF7
ENSG00000099860	0.165154762810185	0.276819229011735	0.463351391607391	176.429017831853	188.953470199858	225.220097575435	174.903938325011	174.874707295972	178.45850545806	GADD45B
ENSG00000099864	-0.273146935647056	0.00630334742583305	0.0257808427928167	415.428791987794	462.007617887513	435.770686879673	479.968947031427	532.227370031219	574.44631342713	PALM
ENSG00000099866	-1.10423095798003	0.0798697426487293	NA	5.12875051836782	9.8299493167556	9.49203476371564	6.1013001741283	17.107308322432	29.5670896616905	MADCAM1
ENSG00000099875	0.302813743235928	1.28062474960201e-09	2.38876682997718e-08	3038.2718070811	3310.50848656514	3165.16213757354	2510.6850216538	2549.93934606029	2651.53436216089	MKNK2
ENSG00000099889	0.0542020075616253	0.67763703488857	0.814098521277443	260.540526333085	297.082912684169	247.655816107853	265.406557574581	234.750286424484	274.551546858555	ARVCF
ENSG00000099899	-0.041878127969007	0.473036694906327	0.65638223792245	1526.31615426626	1572.7918906809	1473.85412512966	1610.74324596987	1564.36830548462	1529.04092250457	TRMT2A
ENSG00000099901	-0.0915452638739193	0.335279249660496	0.52716535211005	5681.62982424788	5745.05926734827	4917.73691985595	5279.65841734569	6025.57415356773	6106.659982627	RANBP1
ENSG00000099904	0.207582146564418	0.00362677336527398	0.0162481589614121	1407.32914224013	1205.80711618869	1328.02195466894	1177.55093360676	1163.29696592538	1072.8629677242	ZDHHC8
ENSG00000099910	-0.188110640532661	0.0456750771191992	0.126030302858926	479.025298415555	561.39932764582	549.67510404426	633.518334746989	562.640362604431	616.68501294383	KLHL22
ENSG00000099917	0.270637467620994	2.10343981541907e-07	2.78347860391189e-06	2154.07521771449	2208.46194649776	2174.53887314213	1823.27186870201	1839.98605067936	1753.961997431	MED15
ENSG00000099940	-0.0221659129821312	0.719096957388086	0.842032221784626	1372.45363871523	1437.35703342782	1327.1590424177	1419.56917384719	1426.55943288725	1350.5824170465	SNAP29
ENSG00000099942	0.0476184417050325	0.371667178379173	0.562452126546269	2642.3322670631	2754.57024187307	2939.94203999811	2593.05257400453	2687.74821865766	2790.922070566	CRKL
ENSG00000099949	-0.0644525759270164	0.303601352420105	0.492734857603906	1232.95162461562	1309.56769231	1256.40023781545	1287.37433674107	1308.70908666605	1375.92563675653	LZTR1
ENSG00000099953	-0.866126262942975	0.0344529058484601	0.101216256720631	27.6952527991862	24.0287649965137	10.3549470149625	28.4727341459321	38.0162407165156	45.4066019804533	MMP11
ENSG00000099956	0.0830979449814708	0.0736257146638379	0.180924266310093	3534.7348572591	3735.38074036713	3466.3185132587	3339.44496197289	3462.32912325666	3327.3535544281	SMARCB1
ENSG00000099957	-0.154959712453185	0.78534629846119	NA	11.2832511404092	9.8299493167556	12.0807715174563	13.2194837106113	14.2560902686934	9.50370739125766	P2RX6
ENSG00000099958	-0.184964552275233	0.133319344492296	0.279542381899488	253.36027560737	257.763115417147	261.462412127804	278.626041285193	319.336422018731	279.831384298142	DERL3
ENSG00000099968	-0.109932394194722	0.0592780517591228	0.153693221905813	1574.52640913892	1446.09476615382	1530.80633371196	1660.57053072525	1614.739824434	1638.86154124799	BCL2L13
ENSG00000099974	0.047523121242349	0.847610475672242	0.918606062160996	68.7252569461288	70.9940783987904	75.9362781097251	87.4519691625057	54.1731430210348	67.5819192267211	DDTL
ENSG00000099977	-0.0755470012849643	0.439248679265687	0.626583220869546	548.776305465357	502.419631745286	522.06191200436	572.505333005706	488.508693207226	598.733565649232	DDT
ENSG00000099985	-0.581095813157564	3.75051359385057e-06	3.84820965160648e-05	285.158528821251	243.564299737389	214.002238309225	378.280610795955	354.501444681508	375.924425698636	OSM
ENSG00000099991	0.0979438976585683	0.0567073585682091	0.148680341059283	3645.51586845585	3962.56179124326	3648.39299827179	3356.73197913292	3704.68265782445	3449.84578302653	CABIN1
ENSG00000099992	-0.0233042222411561	0.826039555756956	0.906323477513645	402.094040640037	352.785958812451	378.818478297379	387.432561057147	396.319309469675	368.532653283214	TBC1D10A
ENSG00000099995	-0.0886898196062586	0.0324258144815817	0.0967451302493849	5557.51406170337	5737.41375121302	5416.50020107664	5865.38323406201	6124.41637943067	5772.97425644507	SF3A1
ENSG00000099998	-0.18616663476313	0.283663967747709	0.471891626908075	140.527764203278	137.619290434578	140.654696953241	191.174072122687	150.164150830237	135.163838453442	GGT5
ENSG00000099999	0.0427182799967968	0.767312570776511	0.870914986589761	201.047020320019	196.598986335112	239.889605846632	208.461089282717	191.982015618404	220.697204974761	RNF215
ENSG00000100003	-0.15510134428785	0.287387773617537	0.475634135862703	210.278771253081	261.039765189399	201.058554540522	252.18707386397	217.642978102052	277.719449322307	SEC14L2
ENSG00000100014	0.164176683250038	0.0116063741067009	0.0427521650056155	1356.04163705645	1402.4061025238	1326.29613016645	1271.1042029434	1139.53681547756	1234.42599337558	SPECC1L
ENSG00000100023	0.163122974569681	0.0119196583560976	0.0437543378551558	1527.34190436994	1628.49493680918	1781.05088657355	1509.0549097344	1449.36917731716	1455.12319835034	PPIL2
ENSG00000100027	-0.290544766357513	0.0784245713859211	0.189742920400047	158.991266069403	121.236041573319	141.517609204488	163.718221339109	169.172271188495	183.738342897648	YPEL1
ENSG00000100028	0.0623394267601888	0.133562234510489	0.279618436762151	4640.49346901921	4591.67854751562	4410.34451612278	4414.29067598183	4351.90915602313	4294.61977336054	SNRPD3
ENSG00000100029	0.0512204734452088	0.316626730349901	0.507055656022398	3673.21112125504	3372.76483223792	3505.14956456481	3374.01899629295	3580.17946947786	3227.03664307593	PES1
ENSG00000100030	0.177405304245492	3.55281282980889e-05	0.000289202397015844	4856.92674089433	4951.01780587257	4708.9121550542	4166.17113556728	4423.18960736659	4241.82139896467	MAPK1
ENSG00000100031	-0.256136493641	0.00589602826183983	0.0244043713350931	458.510296342083	455.454318343009	456.480580909598	539.965065410355	517.971279762525	579.726150866717	GGT1
ENSG00000100034	0.0114385187489529	0.796745514920222	0.888918712630808	4051.71290951058	4190.83505871014	4232.58459236593	4239.38673765682	4184.63769687046	3952.48630727527	PPM1F
ENSG00000100036	-0.127992851664477	0.66165470561377	0.804070326999986	48.2102548726575	48.0575299930274	43.1456125623438	41.6922178565434	64.6276092180766	45.4066019804533	SLC35E4
ENSG00000100038	0.239990384462821	0.23696696625902	0.41805537963216	108.729510989398	95.0228433953041	109.589855908353	97.6208027860529	82.6853235584215	85.5333665213189	TOP3B
ENSG00000100055	-0.315715970179768	1.61472975596237e-05	0.000144213055059891	939.587094964985	995.009314173817	1073.46284055111	1339.23538822116	1218.42051496433	1190.07535888304	CYTH4
ENSG00000100056	-0.0524211063945635	0.557107653194185	0.726006493141687	530.312803599233	614.9179405926	596.272365611592	585.724816716317	599.706197303034	620.9088828955	ESS2
ENSG00000100058	0.281444883945695	0.00674933294907274	0.0272289529589487	488.257049348617	449.993235389256	428.004476618451	366.078010447698	397.269715487588	359.028945891956	CRYBB2P1
ENSG00000100060	-0.111048414310323	0.0106835088028562	0.0399151049508041	4241.47667869019	4410.37059345101	4069.49417688027	4540.38421291381	4633.22933732534	4557.55567785201	MFNG
ENSG00000100065	-0.10685926039038	0.749975415055959	0.860446146869694	30.7725031102069	58.9796959005336	38.8310513061094	30.5065008706415	49.4211129314703	58.0782118354635	CARD10
ENSG00000100068	0.149310358779922	0.320443616978104	0.510937593467874	194.892519697977	205.336719061117	176.034099254363	160.667571252045	183.428361457188	174.23463550639	LRP5L
ENSG00000100075	0.0611242767198207	0.282464692498365	0.470154435488717	2721.31502504597	2940.24706230067	2578.38180672567	2492.38112113141	2698.2026848547	2701.16483409301	SLC25A1
ENSG00000100077	0.0591162137454457	0.287707268969895	0.476058999883083	1849.42743692344	1819.63284019054	1827.64814814088	1798.86666800549	1802.92021598075	1672.65250086135	GRK3
ENSG00000100078	0.381135163270435	0.403104651466293	0.593042495099567	23.592252384492	17.47546545201	27.6131920399	21.3545506094491	20.9089323940836	10.5596748791752	PLA2G3
ENSG00000100083	0.141326622942937	0.0176102098924945	0.0597714487510471	1581.70665986464	1722.42556361373	1633.49289161034	1478.54840886376	1542.50896707262	1453.0112633745	GGA1
ENSG00000100084	0.18607787083006	0.026478764157056	0.0825725803910661	848.295335738038	940.398484636286	773.169377117201	745.375504606008	727.060603703361	776.136103619375	HIRA
ENSG00000100092	-0.127900907347184	0.0187605187597038	0.0627903921851484	1744.80092634873	1851.3071213223	1778.46214981981	2010.37840737528	1951.18355477516	1909.18921815487	SH3BP1
ENSG00000100095	0.311593936453308	0.597776395156695	NA	10.2575010367356	18.5676820427606	14.6695082711969	18.3039005223849	12.3552782328676	4.22386995167007	SEZ6L
ENSG00000100097	-0.291225898012957	3.84083203377055e-09	6.71813354003811e-08	5846.77559093932	6409.12695452465	6570.21388099372	8132.01624875067	7446.4311503475	7463.57820460101	LGALS1
ENSG00000100099	0.0430594901328652	0.412971348350289	0.602272903855697	2198.18247217245	2376.66330147335	2319.5081313516	2157.82649491671	2261.96632263268	2271.38606651058	HPS4
ENSG00000100100	0.394491731893676	0.00398459420417097	0.0175301337703083	263.617776644106	288.345179958164	250.244552861594	185.072771948559	226.196632263268	197.465920240576	PIK3IP1
ENSG00000100104	-0.110954499840194	0.175094831595145	0.340075963260805	642.119564899652	637.854488998363	602.31275137032	659.957302168212	679.540302807717	691.658704585974	SRRD
ENSG00000100105	-0.325242379288994	1.21075338482271e-08	1.92061454820465e-07	1670.94691888424	1664.53808430395	1527.35468470697	2052.07062523182	2053.82740470976	1979.93903984535	PATZ1
ENSG00000100106	0.0569077085043894	0.455247352369571	0.641381094266494	1273.98162876257	1389.29950343479	1196.85929247942	1112.47039841606	1272.59365798536	1322.07129487273	TRIOBP
ENSG00000100109	0.0203465785678349	0.748120828625381	0.859090328340564	1367.32488819686	1528.01101046012	1535.12089496819	1451.09255808018	1427.50983890516	1492.08206042745	TFIP11
ENSG00000100116	0.162617689154935	0.0500786364429632	0.135348872154257	764.183827236806	826.807959198221	711.902607278673	670.126135791759	671.937054664414	712.778054344324	GCAT
ENSG00000100122	-0.29576153365764	0.203708367510612	0.377012130009573	68.7252569461288	66.625212035788	74.2104536072314	70.1649520024755	102.643849934592	84.4773990334014	CRYBB1
ENSG00000100124	-0.00893761900159882	0.930998649934719	0.964382664007259	775.467078377215	807.14806056471	641.143802676429	632.501451384634	818.299581422999	782.47190854688	ANKRD54
ENSG00000100129	0.115425157598592	0.00156902945249727	0.00807408606960337	12437.220007042	11636.4755578571	11852.9626831271	10892.8545775437	11153.9650262257	11117.2257127956	EIF3L
ENSG00000100138	0.0495819704033978	0.273727869484623	0.460202604512323	3319.32733548766	3287.57193815937	3195.36406636718	3185.89557425733	3212.37234054557	3068.64151988831	SNU13
ENSG00000100139	0.0492161224609519	0.45706065285914	0.642921366477256	1063.70285750949	1120.61422211014	1145.94746965585	1060.60934693597	1073.00839422365	1086.59054506713	MICALL1
ENSG00000100147	0.473917050580398	0.0124139854547122	0.0452326019751828	126.167262751848	122.32825816407	146.695082711969	91.5195026119246	102.643849934592	90.8132039609065	CCDC134
ENSG00000100150	0.121736420809187	0.0685787717821878	0.171786764796313	1043.18785543602	1088.93994097837	1063.10789353615	985.359978121721	988.422258629406	961.986381492858	DEPDC5
ENSG00000100151	0.0139281918729588	0.880389979416557	0.937973446526071	538.518804428621	479.483083339523	535.86850802431	517.593631438551	502.764783475919	520.591971543336	PICK1
ENSG00000100154	0.0817806815369718	0.361046649979044	0.553337286198303	603.141060960056	672.805419902383	570.384998074185	584.707933353962	573.094828801473	583.950020818387	TTC28
ENSG00000100156	-0.929309099417699	0.0667559358545479	NA	7.18025072571495	12.0143824982568	15.5324205224438	16.2701337976755	20.9089323940836	29.5670896616905	SLC16A8
ENSG00000100162	-0.0693300590512365	0.2804154256295	0.467276994646717	1076.01185875357	1070.37225893561	1082.95487531483	1146.02754937377	1122.42950715512	1120.38150468049	CENPM
ENSG00000100167	-0.400541153589125	0.423322881700582	NA	15.3862515551035	14.1988156797581	10.3549470149625	16.2701337976755	16.1569023045191	20.0633822704328	SEPT3
ENSG00000100181	-0.0631953771787193	0.383059789154283	0.573172343613685	963.179347349477	946.951784180789	994.937825687648	1037.22102960181	938.050739680023	1063.35926033294	TPTEP1
ENSG00000100196	0.061080522262233	0.774739364677653	0.875282907348328	109.755261093071	88.4695438508004	84.5654006221939	102.705219597826	84.5861355942473	83.4214315454839	KDELR3
ENSG00000100197	-0.297998940191172	0.339292428897083	0.530997903428717	32.8240033175541	38.2275806762718	35.3794023011219	48.8104013930264	41.8178647881672	40.1267645408657	CYP2D6
ENSG00000100201	-0.135884581393413	0.00128305188527299	0.00685363925331627	18384.5191081413	17990.9916828442	20251.6876245129	20962.0336315801	20486.9521221303	20784.6080646805	DDX17
ENSG00000100206	-0.0796820251669966	0.493246786470066	0.674185445409514	372.347287633504	439.07106948175	347.753637252491	415.905295203079	364.95591087855	442.45037743744	DMC1
ENSG00000100207	-0.0432241147758592	0.431285138753596	0.619183861516452	2005.34145268182	2139.65230128047	1984.69817786782	2180.19792888851	2105.14932967705	2026.40160931372	TCF20
ENSG00000100209	0.0495714341557063	0.666743676945444	0.807149984902823	314.905281827784	337.494926541942	301.15637568516	310.149425518189	295.576271570909	314.67831139942	HSCB
ENSG00000100211	0.412647527995667	0.00579312919370521	0.0240560800171247	228.742273119205	217.351101559374	207.09894029925	181.00523849914	165.370647116843	143.611578356782	CBY1
ENSG00000100216	0.00306954912530807	0.949212123744858	0.974663297301026	2564.37525918391	2502.26820940968	2633.60819080547	2555.4278895974	2604.11248908132	2526.93019858662	TOMM22
ENSG00000100219	-0.113363172094234	0.0471330073038134	0.129020226671901	6901.24669751574	6758.63626356485	5948.05414784472	6503.98598562077	7343.78730041291	7354.81355334551	XBP1
ENSG00000100220	0.125610994603804	0.0111594195462023	0.0414481012535286	3313.17283486561	3391.33251428068	3145.31515579486	3056.75138723828	3091.67077627063	2873.28753462357	RTCB
ENSG00000100221	0.0834234050938901	0.0813573433549692	0.195180658573537	2529.49975565901	2478.23944441316	2515.38921238464	2383.57460135946	2387.41991699718	2329.46427834604	JOSD1
ENSG00000100225	-0.108144464412368	0.00797853906360423	0.0312485911414148	4651.77672015962	4581.84859819886	4534.60388030233	4824.09467101078	4929.75601491416	5085.53942181076	FBXO7
ENSG00000100226	0.0633871434403211	0.229210768181422	0.408968295333033	2180.74472041	2087.22590492444	2252.20097575435	2075.45894256598	2123.2070440174	2044.35305660831	GTPBP1
ENSG00000100227	-0.0393627423121792	0.385477193178778	0.57537023962167	3912.21089541098	4179.91289280263	3876.20183260097	4067.53344941887	4203.64581722872	4021.12419398991	POLDIP3
ENSG00000100234	-0.237203858518711	3.00180509179123e-06	3.13815794582171e-05	3331.63633673174	3640.35789697182	3663.92541879424	3959.74381300927	4274.92626857218	4304.1234807518	TIMP3
ENSG00000100239	0.171763107037786	0.00338441835266223	0.0153208072591411	1950.97669718712	2127.63791878221	2108.09462979612	1726.66794927831	1902.71284786161	1862.7266486865	PPP6R2
ENSG00000100241	-0.0280315851803973	0.504406226774367	0.683402164659455	3910.15939520363	4097.99664849633	3988.38042526306	4077.70228304242	4026.87029789692	4126.72094278166	SBF1
ENSG00000100242	-0.424364837112348	7.36564235538269e-21	3.9750877693729e-19	4220.96167661672	4309.88666710196	4096.24445666892	5512.52470732492	5955.24410824217	5468.85561992482	SUN2
ENSG00000100243	0.174250388045286	0.000712923106702787	0.00409991615970715	3442.41734792848	3627.25129788282	3285.10694049686	2910.3201830592	3094.52199432437	3166.84649626463	CYB5R3
ENSG00000100246	0.0322819861234546	0.79056026151511	0.885046978139424	279.00402819921	273.054147687656	299.430551182666	269.474091024	296.526677588822	267.159774443132	DNAL4
ENSG00000100258	0.0518991703002264	0.394835712202901	0.584221248468826	1534.52215509565	1579.3451902254	1602.42805056545	1575.15232828746	1555.8146513234	1418.16433627323	LMF2
ENSG00000100263	0.228758112459472	0.00155961591580399	0.0080367804626184	1107.81011196745	1007.02369667207	1077.77740180735	923.330093018083	943.753175787501	857.445600189024	RHBDD3
ENSG00000100266	-0.491581084767696	3.14782455460262e-24	2.05761893838572e-22	2394.1007419741	2572.17007121772	2371.28286642642	3429.94758122246	3406.2551681998	3474.13303524863	PACSIN2
ENSG00000100271	-0.0762824757114003	0.537707518551164	0.710555465216835	249.257275192676	275.238580869157	279.583569403988	304.04812534406	270.865715105174	273.495579370637	TTLL1
ENSG00000100276	-0.232027249880418	0.675525180825775	NA	6.15450062204139	17.47546545201	17.2582450249375	9.15195026119246	19.9585263761707	19.0074147825153	RASL10A
ENSG00000100280	-0.00930631011859423	0.817001302552375	0.900488753049406	5474.42830330581	5520.06264965364	5214.57873428487	5492.18704007783	5449.62810671252	5365.37080610891	AP1B1
ENSG00000100281	0.143805579660949	0.00818660748380525	0.0319479934358998	1783.77943028833	1803.24959132928	1808.66407861345	1633.11467994168	1655.60728320426	1594.51090675545	HMGXB4
ENSG00000100284	0.080322329686675	0.35161628554434	0.543690278585865	695.458570290677	742.707281710423	708.450958273686	610.13001741283	688.093956968933	731.78546912684	TOM1
ENSG00000100285	-0.808959314792266	2.48728727026477e-21	1.38675409755755e-19	462.613296756778	498.050765382284	476.327562688276	858.249557827381	784.084964778135	875.397047483622	NEFH
ENSG00000100288	-0.12299876832253	0.437279025227279	0.625008144917219	145.656514721646	167.109138384845	197.606905535535	177.954588412076	185.329173493014	194.298017776823	CHKB
ENSG00000100290	-0.169395381998137	0.502616486210166	0.681891126621683	69.7510070498024	55.7030461282817	64.7184188435157	71.1818353648302	86.4869476300731	55.9662768596284	BIK
ENSG00000100292	0.949446836574479	0.000413958213112091	0.00254879265198736	66.6737567387817	93.9306268045535	104.412382400872	55.9285849295095	46.5698948777316	34.8469271012781	HMOX1
ENSG00000100294	0.359670492069972	0.000252784265897656	0.00164951522906108	769.312577755173	772.19712966069	614.393522887776	529.796231786808	555.037114461128	592.397760721727	MCAT
ENSG00000100296	0.111018922202495	0.0569900981430654	0.14931838948507	1564.26890810219	1612.11168794792	1595.52475255547	1518.20685999559	1487.38541803367	1411.82853134572	THOC5
ENSG00000100297	-0.167044513595995	1.14420993636118e-05	0.000105675661905708	9349.71219498454	9717.45100790828	8969.10993946003	10593.8908690114	10429.7556405761	10444.5744229922	MCM5
ENSG00000100298	0.209342972377305	0.635437898949194	0.784788316439818	17.4377517624506	24.0287649965137	23.2986307836657	18.3039005223849	22.8097444299094	14.7835448308452	APOBEC3H
ENSG00000100299	-0.16715731736568	0.117423139188062	0.256255850595332	385.68203898126	381.183590171967	330.495392227554	405.736461579532	404.872963630891	419.219092703254	ARSA
ENSG00000100300	-0.144206519718005	0.0391715978241111	0.111829307417666	1776.59917956261	1625.21828703693	1658.5173468965	1667.68871426174	2046.22415656645	1876.45422602943	TSPO
ENSG00000100304	0.0219893397846779	0.690569023492645	0.823107959913198	4668.18872181839	4907.32914224255	4122.99473645757	4402.08807563357	4581.90741235805	4497.36553104071	TTLL12
ENSG00000100307	0.0663508414320585	0.757663823109724	0.865181222470855	86.1630087085794	84.1006774877979	82.8395761197001	83.3844357130868	76.0324814330313	82.3654640575664	CBX7
ENSG00000100316	0.162988713792802	6.64008022658024e-08	9.51765752704059e-07	101750.307284003	101068.262225109	97094.8865102985	89769.4463453121	89001.7219534706	89096.2008255526	RPL3
ENSG00000100319	-0.29050972117004	0.022071846633878	0.0713687748833175	295.416029857987	249.025382691142	238.163781344138	337.605276301766	293.675459535083	325.237986278595	ZMAT5
ENSG00000100320	0.844763628993832	1.85760719677591e-34	2.20082915149271e-32	1456.56514721646	1438.44925001857	1440.20054733104	746.392387968363	855.365416121602	810.983030720653	RBFOX2
ENSG00000100321	0.0611649835785201	0.295983219956223	0.484622441184384	1506.82690229647	1557.50085841039	1566.18573601308	1459.22762497902	1534.90571892932	1443.50755598325	SYNGR1
ENSG00000100324	0.0783368117057199	0.206094912849701	0.380130060005561	1393.99439089237	1544.39425932138	1417.76482879862	1380.92760607771	1369.53507181248	1372.75773429277	TAB1
ENSG00000100325	-0.0772291097563333	0.189144588091715	0.35881632204289	1954.05394749814	1958.34434721587	1880.28579546694	2042.91867497063	2168.82653287722	1894.40567332403	ASCC2
ENSG00000100330	0.010299185337045	0.927853429642152	0.962968605291763	307.725031102069	308.005078591675	334.809953483788	309.132542155834	324.088452108296	311.510408935668	MTMR3
ENSG00000100335	-0.0433531885782892	0.384034216094896	0.574007380946097	2445.38824715778	2577.63115417147	2474.83233657604	2660.16687591994	2562.29462429315	2501.5869788766	MIEF1
ENSG00000100336	0.018470249344153	0.931454203759496	0.964593212237965	98.4720099526622	77.5473779432942	93.1945231346626	94.5701526989887	76.9828874509441	95.0370739125766	APOL4
ENSG00000100342	0.374327667117481	0.000119024542600992	0.000846626261043171	540.570304635969	531.909479695553	561.755875561716	410.820878391306	392.517685398024	459.34585724412	APOL1
ENSG00000100344	-0.138945757871208	0.682086532292824	0.817113694780052	46.1587546653104	38.2275806762718	23.2986307836657	40.6753344941887	38.0162407165156	39.0707970529481	PNPLA3
ENSG00000100345	-0.0484384469773817	0.193333021158792	0.364165354101736	27408.0427701576	29623.0983743384	29075.8283057635	29607.57597832	30533.6941374874	28902.8861117904	MYH9
ENSG00000100346	-1.16002141377891	1.46498862774676e-08	2.28800747062612e-07	52.3132552873518	89.561760441551	89.7428741296751	161.6844546144	168.221865170582	189.018180337236	CACNA1I
ENSG00000100347	-0.000318202615595961	0.995055380612671	0.997752899166303	2430.00199560267	2387.58546738086	2360.92791941145	2450.68890327487	2453.94833825108	2272.4420339985	SAMM50
ENSG00000100348	0.0968717276938329	0.0548286527107406	0.144779078370191	2653.61551820351	2503.36042600043	2605.13208651432	2327.64601642995	2469.15483453769	2462.51618182365	TXN2
ENSG00000100350	0.00149235307318203	0.980227942402789	0.990221941423219	1861.73643816752	2007.49409379964	1927.74596928552	1818.18745189023	2070.93471303219	1898.6295432757	FOXRED2
ENSG00000100351	-0.543307111087899	1.0117416495627e-19	5.0305121690552e-18	1303.7283817691	1434.08038365557	1463.4991781147	2097.83037653778	2019.61278806489	2008.45016201912	GRAP2
ENSG00000100353	0.106868203151994	0.0025352155388728	0.0120070404893835	8188.56307762607	8165.41123245165	7930.16358895879	7557.47714902026	7497.7530753148	7491.03335928687	EIF3D
ENSG00000100354	0.0522302383430548	0.462596493619194	0.647613064153275	929.32959392825	891.248738052508	953.518037627798	901.975542408634	903.836123035159	871.173177531952	TNRC6B
ENSG00000100359	-0.0282721586877855	0.649611957647353	0.795748411770768	1814.55193339854	1797.78850837552	1907.0360752556	1712.43158220534	1960.68761495429	1957.76372259908	SGSM3
ENSG00000100360	0.366729008447234	3.67338989915275e-06	3.77418413419048e-05	866.758837604162	946.951784180789	1015.64771971757	714.869003735366	741.316693972055	740.23320903018	IFT27
ENSG00000100364	-0.0514124788982047	0.238505673057943	0.419403818636793	5074.38576287312	5440.33083852885	4976.41495294074	5439.30910523538	5330.8273544734	5275.61356963592	KIAA0930
ENSG00000100365	-0.299462521228309	5.24490616221514e-10	1.02630970258055e-08	3612.69186513829	3345.45941746916	3581.94875492578	4120.41138426131	4387.0741786859	4468.85440886693	NCF4
ENSG00000100368	-0.862553214556814	2.20160008843848e-102	1.66936326705848e-99	9431.77220327843	9371.21834864034	9046.77204207225	16998.2222851215	16029.5478981188	17607.2018935367	CSF2RB
ENSG00000100372	0.011145960788363	0.879752653229755	0.937877984574233	821.625833042525	837.730125105727	823.21828768952	842.996307392061	830.654859655867	788.807713474386	SLC25A17
ENSG00000100376	0.294455209253312	6.66153810930231e-07	7.97924963459774e-06	1837.11843567935	1711.50339770622	1893.22947923565	1494.81854266143	1500.69110228445	1444.56352347116	FAM118A
ENSG00000100379	-0.180689401930058	0.105430402716841	0.236937175044591	305.673530894722	317.835027908431	308.059673695135	354.892293461796	331.691700251599	369.588620771131	KCTD17
ENSG00000100380	0.128508579575424	0.00032069915937705	0.00203234548765272	12099.7482229334	11863.6566087333	11948.7459430155	11344.3507904292	10688.2660774484	10820.4988486908	ST13
ENSG00000100385	-1.14220203589497	2.06232805555515e-06	2.23234867683753e-05	49.2360049763311	36.0431474947705	54.3634718285532	107.7896364096	96.9414138271149	105.596748791752	IL2RB
ENSG00000100387	0.0652132662477497	0.284406156205796	0.472780541708577	1445.28189607605	1401.31388593305	1363.40135697006	1295.50940363991	1370.48547783039	1355.86225448609	RBX1
ENSG00000100393	-0.316802603056801	1.81939105234055e-11	4.29098993915155e-10	2622.8430150933	2784.06008982334	2699.18952190023	3446.21771502014	3274.14873170991	3375.9280588723	EP300
ENSG00000100395	0.0685302824777151	0.331306355716087	0.522936954759302	1170.38086829154	1365.27073843828	1343.55437519139	1241.61458543511	1272.59365798536	1184.79552144345	L3MBTL2
ENSG00000100401	0.180507249786932	1.89331183900364e-05	0.000166061735329614	5890.88284539728	6257.30884841031	6047.28905673811	5564.38575880501	5250.04284295081	5239.71067504672	RANGAP1
ENSG00000100403	-0.0464997544894054	0.265549591090728	0.451179165336402	4433.29194807715	4609.15401296763	4386.18297308787	4553.60369662442	4580.00660032222	4731.7903133584	ZC3H7B
ENSG00000100410	-0.0218709541542319	0.722722581617169	0.844263606156806	1395.02014099605	1371.82403798278	1326.29613016645	1442.95749118134	1330.56842507805	1381.20547419611	PHF5A
ENSG00000100412	-0.285530966131868	8.26869208718466e-09	1.35708566560774e-07	2462.82599892023	2579.81558735297	2525.74415939961	3009.97475256996	3219.97558868887	2991.55589327033	ACO2
ENSG00000100413	-0.147344910088025	0.0298956537898423	0.0910011219837333	1301.67688156175	1276.80119458748	1130.41504913341	1337.20162149645	1360.03101163335	1405.49272641822	POLR3H
ENSG00000100416	0.262346165433531	8.84430790712704e-05	0.000649480447019578	1298.59963125073	1342.33419003251	1213.25462525311	1086.03143099484	1032.1409354534	1092.92634999463	TRMU
ENSG00000100417	0.307182309512436	0.0147416878545638	0.0518936156718803	304.647780791049	270.869714506154	302.882200187654	221.680572993328	248.055970675264	240.760587245194	PMM1
ENSG00000100418	-0.0103262938044915	0.88182631597288	0.938580578448114	990.874600148663	1022.31472894258	1092.44691007855	1008.74829545588	1059.70270997287	1062.30329284502	DESI1
ENSG00000100422	0.204363152902776	3.94776755587399e-05	0.000317770143231577	3261.88532968194	3283.20307179637	3012.42666910285	2702.87597713884	2812.25140700424	2774.02659075932	CERK
ENSG00000100425	-0.139522084271927	0.0111803357623	0.0414870804313676	1683.25592012832	1753.00762815475	1790.54292133727	1926.99397166219	1964.48923902595	1866.95051863817	BRD1
ENSG00000100426	-0.0818858123120259	0.086368071865403	0.204651845287318	2677.207770588	2702.14384551704	2681.93127687529	2958.11370108987	2779.93760239521	2794.08997302975	ZBED4
ENSG00000100427	-0.56077556770354	3.61755146911532e-51	7.41353622015322e-49	4998.48025520128	5157.44674152444	4970.37456718201	7455.78881278479	7404.61328555933	7446.68272479433	MLC1
ENSG00000100429	-0.0782909140355914	0.504321585258395	0.683348538281232	322.085532553499	326.572760634436	280.446481655235	327.436442678219	309.832361839602	342.133466085276	HDAC10
ENSG00000100433	-1.69481807336202	0.000310347987155308	0.00197665990139027	8.20600082938852	9.8299493167556	11.2178592662094	23.3883173341585	39.9170527523414	31.6790246375255	KCNK10
ENSG00000100439	-0.472666127572388	3.47784803577422e-07	4.42462797504329e-06	424.660542920856	393.197972670224	428.004476618451	583.691049991608	579.747670926863	567.054541011707	ABHD4
ENSG00000100441	-0.123511163392475	0.0315609094279308	0.0950022214121814	2435.13074612104	2734.91034323956	2729.39145069387	2696.77467696471	2937.70500136875	2972.54847848781	KHNYN
ENSG00000100442	-0.116556850483641	0.0161543077783071	0.0557533175826189	2854.66253852353	2843.03978572387	2775.12580000995	3188.94622434439	2932.00256526127	3064.41764993664	FKBP3
ENSG00000100445	0.100051440748238	0.229438541965015	0.409295612668573	698.535820601698	812.609143518463	820.629550935779	732.156020895396	709.002889363016	736.00933907851	SDR39U1
ENSG00000100448	-0.044866504934844	0.53915579865953	0.711670083457865	1879.17418992997	1863.32150382056	1686.1305389364	1674.80689779822	1831.43239651814	2091.8715935646	CTSG
ENSG00000100453	-1.87442981605808	0.00398726895332787	NA	8.20600082938852	4.36886636300249	2.58873675374063	13.2194837106113	25.6609624836481	15.8395123187628	GZMB
ENSG00000100461	-0.0315741521781341	0.512349542284403	0.690401706836944	2372.55998979696	2425.81304805713	2448.08205678739	2506.61748820438	2432.08899983909	2469.90795423907	RBM23
ENSG00000100462	0.065767572010392	0.171523330873036	0.334854700397733	3149.05281827784	3394.60916405293	3159.98466406606	3169.62544045965	3057.45615962577	3040.13039771453	PRMT5
ENSG00000100473	0.0330661275988121	0.750581260105213	0.860624676405526	459.536046445757	411.765654712985	410.746231593513	431.1585456384	437.18676823993	383.316198114059	COCH
ENSG00000100478	0.205850523238219	0.0583690322505571	0.152064314392664	384.656288877587	385.55245653497	364.148970026182	347.774109925313	320.286828036644	314.67831139942	AP4S1
ENSG00000100479	-0.281462111056075	0.000734597670223425	0.00420860357723394	742.643075059661	647.684438315119	751.596570836029	846.046957479125	929.497085518807	829.990445503169	POLE2
ENSG00000100483	0.351625109289361	0.0017575759288431	0.00887271603225884	406.197041054732	373.538074036713	430.593213372191	335.571509577057	289.873835463432	325.237986278595	VCPKMT
ENSG00000100485	-0.0574022327698039	0.364836944013061	0.55658418442231	1489.38915053402	1371.82403798278	1549.79040323939	1563.96661130156	1470.27810971124	1561.77591463001	SOS2
ENSG00000100490	-0.223954783703398	0.28846937646935	0.476721142722961	73.8540074644967	88.4695438508004	82.8395761197001	97.6208027860529	100.743037898766	87.645301497154	CDKL1
ENSG00000100503	-0.234830731634607	7.62608220788463e-09	1.25842803789522e-07	5401.60004594499	5468.72846988836	5454.46834013151	6631.09640591511	6434.24874127027	6143.61884470412	NIN
ENSG00000100504	0.0454661006381706	0.299030752784977	0.487508209630636	4011.70865546731	3838.04909989769	3971.12218023812	3939.40614576217	3780.71513925748	3736.01297225218	PYGL
ENSG00000100505	-0.322654195643034	0.237099432255247	0.418146400080908	46.1587546653104	41.5042304485236	61.2667698385282	55.9285849295095	60.825985146425	70.7498216904737	TRIM9
ENSG00000100519	0.121486535846364	0.0208152723715851	0.0682368364710525	2850.55953810884	2646.44079938876	2826.03762283352	2521.8707386397	2452.99793223317	2681.10145182258	PSMC6
ENSG00000100522	-0.364833416083989	7.16036827493004e-08	1.01863963310801e-06	972.411098282539	1001.56261371832	969.913370401489	1187.71976723031	1280.19690612866	1322.07129487273	GNPNAT1
ENSG00000100523	0.227676535873348	0.000755480071128898	0.00431032929972526	1367.32488819686	1607.74282158492	1516.13682544076	1274.15485303046	1309.65949268396	1250.26550569434	DDHD1
ENSG00000100526	0.178076529226278	0.0111269862359639	0.0413377624371369	1027.80160388091	1035.42132803159	1072.59992829987	929.431393192212	964.662108181584	877.508982459457	CDKN3
ENSG00000100528	0.12381786250589	0.0308163006845158	0.0931671961914038	2787.98878178475	2405.06093283287	2694.87496064399	2462.89150362313	2421.63453364205	2357.97540051982	CNIH1
ENSG00000100532	0.204602935765579	0.168393833423895	0.330318520744194	202.072770423692	217.351101559374	236.437956841644	216.596156181555	186.279579510927	166.842863090968	CGRRF1
ENSG00000100554	0.115754503794996	0.104466212489148	0.235363261387302	902.660091232737	896.709821006261	883.622145276801	831.810590406159	820.200393458825	823.654640575664	ATP6V1D
ENSG00000100564	-0.124499676732106	0.23576367110762	0.416659605214666	346.703535041665	363.708124719957	377.955566046132	378.280610795955	408.674587702543	400.211677920739	PIGH
ENSG00000100567	0.140880099304387	0.00709589225888983	0.0283767273592567	2974.67530065334	2908.57278116891	3226.42890741207	2854.39159812969	2731.46689548165	2682.15741931049	PSMA3
ENSG00000100568	0.265140624991977	4.94260274421974e-07	6.09882592482443e-06	2714.13477432025	2695.59054597254	2485.187283591	2139.52259439433	2195.43790137878	2230.2033344818	VTI1B
ENSG00000100575	-0.193933601961742	0.0127895768990772	0.0462778561358334	739.56582474864	745.983931482675	745.556185077301	899.941775683925	790.737806903525	862.725437628612	TIMM9
ENSG00000100577	-0.0782471895505531	0.365694032356576	0.557081868476894	593.909310026994	548.292728556812	579.014120586654	588.775466803381	632.970407929985	595.56566318548	GSTZ1
ENSG00000100578	0.0399331346538363	0.557842307794254	0.72645922741664	1390.91714058135	1361.99408866603	1363.40135697006	1443.9743745437	1218.42051496433	1343.19064463108	KIAA0586
ENSG00000100580	-0.395213634000657	1.9772161015139e-13	5.81094615880975e-12	1840.19568599038	1702.76566498022	1861.30172593951	2396.79408507007	2355.10611238814	2361.14330298357	TMED8
ENSG00000100583	-1.09830555631869	0.038069587687412	NA	9.23175093306208	19.6598986335112	5.17747350748126	17.2870171600302	23.7601504478223	30.623057149608	SAMD15
ENSG00000100591	0.111998892010924	0.013390408881674	0.0480060403523845	4160.44242049998	4212.67939052515	4028.07438882042	3994.31784732933	3698.98022171697	3779.3076392568	AHSA1
ENSG00000100592	-0.214579722502839	0.0176327684000639	0.0597944840757982	562.111056813113	572.321493553326	500.489105723188	667.075485704695	608.25985146425	618.796947919665	DAAM1
ENSG00000100596	0.128961107295056	0.00138730131673261	0.00730500849592015	7212.04897892883	7322.22002439217	7096.59035425431	6890.40166331556	6387.67884639254	6501.59182310816	SPTLC2
ENSG00000100599	-0.25758400012067	5.75407865386859e-05	0.000446574221012882	2262.80472870388	2501.17599281892	2224.58778371445	2517.80320519028	2860.7221139178	2971.49251099989	RIN3
ENSG00000100600	0.148265741224925	0.384259188881944	0.574222122409739	170.274517209812	186.769037018356	196.743993284288	164.735104701464	203.386887833359	130.939968501772	LGMN
ENSG00000100601	0.239180905409409	0.0511866303760631	0.137632136463297	286.184278924925	316.74281131768	351.205286257479	277.609157922838	266.113685015609	266.103806955214	ALKBH1
ENSG00000100603	-0.00182091270447809	0.971198616532954	0.984899063270072	3148.02706817417	3388.05586450843	3197.08989086968	3428.93069786011	3151.54635539915	3162.62262631296	SNW1
ENSG00000100605	0.122832408183774	0.0307196250844394	0.0929680930763368	2206.38847300184	2135.28343491747	2032.15835168639	1863.9472031962	1935.97705848856	2051.74482902374	ITPK1
ENSG00000100612	0.138979031423001	0.0154211691509599	0.0537243349814626	1675.04991929893	1608.83503817567	1612.78299758041	1500.91984283556	1505.44313237402	1439.28368603158	DHRS7
ENSG00000100614	-0.262097041684791	5.18080541605665e-06	5.17392077859846e-05	1412.4578927585	1522.54992750637	1449.69258209475	1732.76924945244	1737.34220074476	1786.69698955644	PPM1A
ENSG00000100628	-0.308014072474969	0.117612332548105	0.256557972251439	92.3175093306208	97.2072765768054	83.702488370947	107.7896364096	120.701564274937	108.764651255504	ASB2
ENSG00000100629	-0.07370147637341	0.346517664612353	0.537975059771329	784.698829310277	783.119295568196	703.273484766204	807.405389709646	792.638618939351	786.695778498551	CEP128
ENSG00000100632	0.0142704252483094	0.746502125242539	0.858135372095142	5336.97778941356	5591.05672805243	5131.73915816517	5446.42728877187	5143.59736894456	5306.23662678553	ERH
ENSG00000100644	0.108383988181724	0.0156263865953006	0.0543144975287034	3339.84233756113	3290.84858793162	3240.23550343202	3112.67997216779	3058.40656564368	2983.10815336699	HIF1A
ENSG00000100647	-0.0941378295489573	0.159067912164854	0.317486823898396	1191.92162046868	1324.8587245805	1271.06974608665	1275.17173639282	1419.90659076186	1346.35854709483	SUSD6
ENSG00000100650	0.0491307745438295	0.133506231761162	0.279618436762151	12352.0827484371	12593.2572913547	12616.6400254806	12234.1237324896	11922.8434947172	12149.961915979	SRSF5
ENSG00000100664	0.324957844468827	3.15377747414953e-13	9.09259228050905e-12	7128.96322053127	7216.27501508936	7682.50777285094	6144.0092753472	5809.8319875015	5635.69848301579	EIF5
ENSG00000100678	-0.872617619279436	2.11338368090456e-29	1.90770616195938e-27	572.368557849849	574.505926734827	632.51468016396	1111.45351505371	1113.87585299391	1036.960073135	SLC8A3
ENSG00000100697	0.319628533284716	3.57321825397962e-15	1.23434749024148e-13	4509.19745574899	4584.03303138036	4541.50717831231	3645.52685404166	3673.31925923332	3605.0730037504	DICER1
ENSG00000100711	0.291949640864633	0.000985217728425168	0.00543896135841561	680.072318735573	620.379023546353	671.34573147007	555.218315845676	499.913565422181	557.550833620449	ZFYVE21
ENSG00000100714	-0.105130158512728	0.00729257967354062	0.0289735317655864	8255.23683436485	8770.4992237275	8490.19364001802	9398.0360348823	9207.53350154009	8835.27997140587	MTHFD1
ENSG00000100722	0.0657706236295766	0.254846967028355	0.438379566128063	2080.22121024999	2028.24620902391	2031.29543943515	2060.20569213066	1814.32508819571	1993.66661718827	ZC3H14
ENSG00000100726	0.0932514043790096	0.0964911897423652	0.222231813276891	1981.74920029733	2219.38411240526	2058.0457192238	1942.24722209751	1938.8282765423	1984.16290979702	TELO2
ENSG00000100731	0.0678421053782289	0.139497443746563	0.288763136011006	2866.97153976761	2922.77159684867	2953.74863601806	2790.32794630134	2732.41730149956	2821.54512771561	PCNX1
ENSG00000100744	0.00884793539636364	0.913893691281897	0.95532676612503	654.428566143734	717.586300123159	716.217168534907	697.581986575336	663.383400503198	715.945956808077	GSKIP
ENSG00000100749	-0.136338050127878	0.0107648528044008	0.0401893138303145	2108.94221315285	2068.65822288168	2063.22319273128	2398.82785179478	2283.82566104468	2175.29302511009	VRK1
ENSG00000100764	0.0857778177372698	0.139308129859763	0.288449998542232	2976.72680086068	3163.0592468138	3001.20880983664	3136.06828950195	2664.93847422775	2812.04142032435	PSMC1
ENSG00000100767	-0.258673179088257	0.140015656598664	0.28951969352587	117.96126192246	116.867175210317	152.735468470697	143.380554092015	160.618617027279	161.56302565138	PAPLN
ENSG00000100784	-0.574861060891519	1.86362796392e-11	4.38169272447238e-10	583.651808990258	511.157364471291	541.908893783038	828.759940319095	763.176032384051	847.941892797767	RPS6KA5
ENSG00000100796	0.103718528439751	0.0440354617548609	0.122352102878795	3287.52908227377	3370.58039905642	3016.74123035908	2910.3201830592	3043.20006935708	3043.29830017829	PPP4R3A
ENSG00000100802	-0.0210399966601599	0.847984416431988	0.918745708022512	335.420283901256	354.970391993952	339.987426991269	329.470209402928	368.757534950202	346.357336036946	C14orf93
ENSG00000100804	0.0815303359923016	0.119454495357674	0.259308248224896	2705.92877349086	2646.44079938876	2511.07465112841	2395.77720170771	2590.80680483054	2439.28489708947	PSMB5
ENSG00000100811	-0.0333475001212105	0.454865865272587	0.641141448727464	5893.9600957083	5978.79361776891	5491.57356693512	5708.78319625938	5943.83923602722	6110.88385257867	YY1
ENSG00000100813	0.0639191340089611	0.0667640198980961	0.16838604872966	9336.37744363679	9438.93577726688	9643.04440768384	9216.0139130208	9028.85717017246	8945.10059014929	ACIN1
ENSG00000100814	0.520536803146482	2.12116535959595e-19	1.03100873968822e-17	2487.44400140839	2353.72675306759	2314.33065784412	1729.71859936537	1701.22677206407	1554.38414221459	CCNB1IP1
ENSG00000100815	0.170773331157642	0.00410803503197789	0.0179897058215261	1771.47042904425	1745.36211201949	1781.9137988248	1678.87443124764	1511.1455684815	1518.48124762539	TRIP11
ENSG00000100823	-0.0397982756734323	0.24352540510957	0.424970241990865	10624.7195738508	10724.4747045804	10311.8014024002	10949.8000458356	10846.9838824398	10743.4132220728	APEX1
ENSG00000100836	0.0392602152447668	0.364080256541443	0.555954921051817	4746.14572969758	4977.23100405059	5035.95589827677	4727.49075158708	4675.99760813142	4964.10316070025	PABPN1
ENSG00000100852	-0.194743964262638	0.00132037651906089	0.00703072679478879	1643.25166608505	1443.91033297232	1592.07310355049	1772.42770058427	1768.70559933589	1818.37601419397	ARHGAP5
ENSG00000100865	0.129046524584961	0.124475355764792	0.266770600646278	696.48432039435	711.033000578655	650.635837440145	621.315734398732	599.706197303034	659.979679948448	CINP
ENSG00000100883	0.0325426296595291	0.51962568466233	0.6963375958588	2734.64977639372	2591.82996985123	2603.40626201183	2672.3694762682	2478.65889471682	2602.95985771668	SRP54
ENSG00000100888	-0.0174909176616488	0.663701085240213	0.805137745593779	4697.93547482493	4685.60917432017	4852.15558876119	4789.52063669072	4733.97237522411	4891.24140403394	CHD8
ENSG00000100889	-0.0703493004083137	0.205670551784401	0.379578181551716	1860.71068806385	1886.25805222632	1912.21354876308	2049.01997514476	2024.36481815446	1868.00648612609	PCK2
ENSG00000100890	-0.290332815662556	0.00214522562374965	0.010497691701892	484.154048933923	422.687820620491	448.714370648376	559.285849295095	568.342798711909	530.095678934594	KIAA0391
ENSG00000100897	0.0798215959012818	0.102377591052724	0.232279498550953	2817.73553479128	2810.27328800135	2637.05983981045	2569.66425667037	2615.51736129628	2630.41501240254	DCAF11
ENSG00000100902	0.0212330907937526	0.677044107470507	0.813714501414163	3192.13432263213	3272.28090588886	3124.60526176494	3277.41507686925	2942.45703145831	3229.14857805177	PSMA6
ENSG00000100906	0.0330573136069889	0.648760846738958	0.795219709084731	1368.35063830054	1381.65398729954	1247.77111530298	1191.78730067973	1418.95618474395	1291.44823772312	NFKBIA
ENSG00000100908	0.21067322353873	0.0526420688555388	0.140449854713977	383.630538773913	401.935705396229	360.697321021194	338.622159664121	334.542918305338	315.734278887338	EMC9
ENSG00000100911	0.155979791146111	0.00183634526267128	0.00921819791738165	3289.58058248112	3253.7132238461	3054.70936941394	2998.78903558406	2813.20181302216	2798.31384298142	PSME2
ENSG00000100916	0.0736675285709823	0.571194556370503	0.736390839697244	274.901027784515	253.394249054144	283.035218408975	286.76110818403	255.659218818568	229.144944878101	BRMS1L
ENSG00000100918	0.0639004481257383	0.275444344031776	0.461967869635244	1738.64642572669	1617.57277090167	1673.18685516769	1534.47699379327	1648.95444107887	1628.30186636881	REC8
ENSG00000100926	0.323235271282907	0.00493145690463291	0.0209542011652446	425.686293024529	384.460239944219	409.020407091019	306.08189206877	369.707940968115	297.78283159274	TM9SF1
ENSG00000100934	-1.34070446552196	2.59357279748089e-101	1.87293007018084e-98	957.024846727436	954.597300316044	899.154565799245	2506.61748820438	2242.00779625651	2365.36717293524	SEC23A
ENSG00000100938	0.0979831891011966	0.0493494490975732	0.133899235798095	2792.09178219944	2642.07193302576	2631.88236630297	2551.36035614799	2553.74097013194	2428.72522221029	GMPR2
ENSG00000100941	-0.0328218241924219	0.457574434188127	0.643404385207506	9944.64725511521	10117.202280123	11005.5828524027	10629.4817866939	10196.9061661874	10967.2783295113	PNN
ENSG00000100949	0.132510636154241	0.128787795122984	0.273347363616522	644.171065106999	678.266502856136	737.789974816079	586.741700078672	657.68096439572	636.748395214263	RABGGTA
ENSG00000100968	-0.417857210663858	0.000362132054710317	0.00225997226735883	307.725031102069	290.529613139666	371.052268036157	426.074128826627	404.872963630891	468.849564635378	NFATC4
ENSG00000100979	-0.169354001916539	0.0422481873688645	0.11853644841421	591.857809819647	588.704742414585	615.256435139023	652.839118631729	707.102077327191	659.979679948448	PLTP
ENSG00000100982	0.0484412111877663	0.403322619553297	0.593078759202317	1742.74942614139	1754.0998447455	1650.75113663527	1728.70171600302	1601.43414018322	1645.19734617549	PCIF1
ENSG00000100983	-0.103397494527972	0.0631792340857752	0.161543754629357	1750.95542697078	1667.8147340762	1624.00085684662	1808.01861826669	1797.21777987328	1809.92827429063	GSS
ENSG00000100985	-1.91480065734935	0.00916396442169464	NA	5.12875051836782	6.55329954450373	2.58873675374063	11.1857169859019	35.165022662777	6.33580492750511	MMP9
ENSG00000100991	-0.000594521147308727	0.989519125085318	0.994519348676659	3401.38734378154	3524.58293835226	3491.34296854486	3345.54626214702	3564.02256717334	3511.09189732575	TRPC4AP
ENSG00000100994	-0.0420823460053094	0.432521172095642	0.620413887945246	1844.29868640507	1976.91202925863	1950.18168781794	1963.60177270696	2012.00953992159	1966.21146250242	PYGB
ENSG00000100997	0.0328545084865908	0.85671470054886	0.924176869670185	1137.55686497398	1202.53046641644	953.518037627798	860.283324552091	1228.87498116137	1128.82924458383	ABHD12
ENSG00000101000	0.354540075647953	0.00469359917370295	0.0201069015449732	429.789293439224	368.07699108296	330.495392227554	300.997475256996	264.212872979784	316.790246375255	PROCR
ENSG00000101003	-0.038501628775639	0.525270654146005	0.700961762594523	1460.66814763116	1452.64806569833	1586.89563004301	1576.16921164981	1548.2114031801	1501.58576781871	GINS1
ENSG00000101004	-0.115088902352483	0.804436656557581	0.893196800168086	31.7982532138805	16.3832488612593	22.4357185324188	28.4727341459321	10.4544661970418	38.0148295650306	NINL
ENSG00000101017	-0.00106391444874158	0.996026034333177	0.99810725257886	75.9055076718438	116.867175210317	100.960733395885	88.4688525248604	100.743037898766	104.540781303834	CD40
ENSG00000101019	0.250388658131132	7.02483289892627e-05	0.000532924416769469	1337.57813519033	1403.49831911455	1442.78928408478	1203.98990102799	1169.94980805077	1144.66875690259	UQCC1
ENSG00000101040	0.0838763655924543	0.059905963623806	0.155023231441642	3998.37390411956	4023.72592032529	4297.30301120944	3830.59962599022	3880.50777113833	3918.69534766191	ZMYND8
[truncated: 14,799 more rows]
