# Supplementary material for: BRD9 regulates normal human hematopoietic stem cell function and lineage differentiation
Source: Cell Death Differ. 2024 May 30;31(7):868–80. doi: 10.1038/s41418-024-01306-5 (PMC11239944; doi:10.1038/s41418-024-01306-5)
Supplement: Supplementary file 6 — Supplemental table 4 [file 41418_2024_1306_MOESM6_ESM.csv]

seqnames	start	end	width	strand	Conc	Conc_KD12	Conc_Control	Fold	p.value	FDR	annotation	geneStart	geneEnd	geneLength	geneStrand	geneId	transcriptId	distanceToTSS	gene_symbol	gene_name	gene_biotype	description
chr19	56837529	56840010	2482	*	11.69	11.74	11.57	0.16	4.02E-07	0.00129	Promoter (<=1kb)	56810187	56837818	27632	2	ENSG00000198300	ENST00000649428	0	PEG3	PEG3	protein_coding	paternally expressed 3 [Source:HGNC Symbol;Acc:HGNC:8826]
chr7	21426829	21428543	1715	*	11.75	11.8	11.65	0.15	1.53E-06	0.00245	Promoter (<=1kb)	21428034	21514822	86789	1	ENSG00000105866	ENST00000222584	0	SP4	SP4	protein_coding	Sp4 transcription factor [Source:HGNC Symbol;Acc:HGNC:11209]
chr5	160118548	160120065	1518	*	10.95	11.01	10.83	0.18	3.05E-06	0.00284	Promoter (<=1kb)	160075882	160119423	43542	2	ENSG00000170234	ENST00000456329	0	PWWP2A	PWWP2A	protein_coding	PWWP domain containing 2A [Source:HGNC Symbol;Acc:HGNC:29406]
chr5	109409120	109411006	1887	*	11.56	11.61	11.44	0.17	3.54E-06	0.00284	Promoter (<=1kb)	109334709	109409994	75286	2	ENSG00000198961	ENST00000361189	0	PJA2	PJA2	protein_coding	praja ring finger ubiquitin ligase 2 [Source:HGNC Symbol;Acc:HGNC:17481]
chr3	115146097	115148236	2140	*	11.71	11.76	11.61	0.15	7.38E-06	0.00473	Promoter (<=1kb)	114314501	115147271	832771	2	ENSG00000181722	ENST00000357258	0	ZBTB20	ZBTB20	protein_coding	zinc finger and BTB domain containing 20 [Source:HGNC Symbol;Acc:HGNC:13503]
chr2	214808355	214810425	2071	*	11.37	11.42	11.25	0.18	1.16E-05	0.00526	Promoter (<=1kb)	214725646	214809704	84059	2	ENSG00000138376	ENST00000260947	0	BARD1	BARD1	protein_coding	BRCA1 associated RING domain 1 [Source:HGNC Symbol;Acc:HGNC:952]
chr4	119212065	119213441	1377	*	10.74	10.8	10.61	0.19	1.58E-05	0.00526	Promoter (<=1kb)	119212587	119221495	8909	1	ENSG00000145390	ENST00000514665	0	USP53	USP53	protein_coding	ubiquitin specific peptidase 53 [Source:HGNC Symbol;Acc:HGNC:29255]
chr16	30369938	30371314	1377	*	11.72	11.77	11.62	0.15	1.68E-05	0.00526	Promoter (<=1kb)	30357102	30370264	13163	2	ENSG00000169221	ENST00000409939	0	TBC1D10B	TBC1D10B	protein_coding	TBC1 domain family member 10B [Source:HGNC Symbol;Acc:HGNC:24510]
chr4	124711471	124713550	2080	*	10.89	10.95	10.76	0.18	1.69E-05	0.00526	Promoter (<=1kb)	124664052	124712732	48681	2	ENSG00000151458	ENST00000504087	0	ANKRD50	ANKRD50	protein_coding	ankyrin repeat domain 50 [Source:HGNC Symbol;Acc:HGNC:29223]
chr9	94165877	94167206	1330	*	11.37	11.42	11.27	0.16	1.73E-05	0.00526	Promoter (<=1kb)	94166289	94200627	34339	1	ENSG00000269946	ENST00000602703	0	MIRLET7A1HG	MIRLET7A1HG	lincRNA	miRlet-7a-1/let-7f-1/let-7d cluster host gene [Source:HGNC Symbol;Acc:HGNC:53970]
chr12	103965452	103966419	968	*	10.41	10.48	10.27	0.21	1.99E-05	0.00526	Promoter (<=1kb)	103965804	103988874	23071	1	ENSG00000139372	ENST00000392872	0	TDG	TDG	protein_coding	thymine DNA glycosylase [Source:HGNC Symbol;Acc:HGNC:11700]
chr8	25457792	25459455	1664	*	11.64	11.69	11.53	0.16	2.11E-05	0.00526	Promoter (<=1kb)	25427847	25458467	30621	2	ENSG00000104756	ENST00000221200	0	KCTD9	KCTD9	protein_coding	potassium channel tetramerization domain containing 9 [Source:HGNC Symbol;Acc:HGNC:22401]
chr8	106269582	106271678	2097	*	10.75	10.8	10.63	0.18	2.13E-05	0.00526	Promoter (<=1kb)	106270144	106272899	2756	1	ENSG00000254615	ENST00000521369	0	NA	AC027031.2	lincRNA	novel transcript
chr3	156673917	156675759	1843	*	11.29	11.34	11.18	0.16	2.52E-05	0.00577	Promoter (<=1kb)	156674342	156706770	32429	1	ENSG00000163659	ENST00000295924	0	TIPARP	TIPARP	protein_coding	TCDD inducible poly(ADP-ribose) polymerase [Source:HGNC Symbol;Acc:HGNC:23696]
chr12	53379424	53380757	1334	*	11.93	11.98	11.83	0.15	2.76E-05	0.0059	Promoter (<=1kb)	53380176	53382577	2402	1	ENSG00000185591	ENST00000551969	0	SP1	SP1	protein_coding	Sp1 transcription factor [Source:HGNC Symbol;Acc:HGNC:11205]
chr4	186190651	186192378	1728	*	10.63	10.71	10.48	0.22	3.29E-05	0.0066	Promoter (<=1kb)	186191520	186210801	19282	1	ENSG00000145476	ENST00000378802	0	CYP4V2	CYP4V2	protein_coding	cytochrome P450 family 4 subfamily V member 2 [Source:HGNC Symbol;Acc:HGNC:23198]
chr4	112231078	112232527	1450	*	11.16	11.21	11.06	0.15	4.34E-05	0.00745	Promoter (<=1kb)	112231737	112270047	38311	1	ENSG00000138660	ENST00000274000	0	AP1AR	AP1AR	protein_coding	adaptor related protein complex 1 associated regulatory protein [Source:HGNC Symbol;Acc:HGNC:28808]
chr18	9474701	9476270	1570	*	10.98	11.04	10.84	0.2	4.35E-05	0.00745	Promoter (<=1kb)	9475009	9538114	63106	1	ENSG00000017797	ENST00000019317	0	RALBP1	RALBP1	protein_coding	ralA binding protein 1 [Source:HGNC Symbol;Acc:HGNC:9841]
chr1	228165056	228166733	1678	*	11.52	11.57	11.43	0.14	4.41E-05	0.00745	Promoter (<=1kb)	228165815	228182257	16443	1	ENSG00000181873	ENST00000366711	0	IBA57	IBA57	protein_coding	IBA57, iron-sulfur cluster assembly [Source:HGNC Symbol;Acc:HGNC:27302]
chr6	85642019	85644282	2264	*	11.75	11.79	11.66	0.13	6.55E-05	0.0105	Promoter (<=1kb)	85607785	85642922	35138	2	ENSG00000135316	ENST00000616122	0	SYNCRIP	SYNCRIP	protein_coding	synaptotagmin binding cytoplasmic RNA interacting protein [Source:HGNC Symbol;Acc:HGNC:16918]
chr1	30718014	30719503	1490	*	11.65	11.69	11.57	0.13	9.16E-05	0.014	Promoter (<=1kb)	30716026	30719251	3226	2	ENSG00000162510	ENST00000477320	0	MATN1	MATN1	protein_coding	matrilin 1 [Source:HGNC Symbol;Acc:HGNC:6907]
chr2	203013922	203015439	1518	*	10.47	10.54	10.33	0.2	0.000109	0.0159	Promoter (<=1kb)	202899557	203014798	115242	2	ENSG00000138442	ENST00000477723	0	WDR12	WDR12	protein_coding	WD repeat domain 12 [Source:HGNC Symbol;Acc:HGNC:14098]
chr10	25015917	25017417	1501	*	10.91	10.96	10.8	0.16	0.00012	0.0164	Promoter (<=1kb)	24981979	25016156	34178	2	ENSG00000151023	ENST00000331161	0	ENKUR	ENKUR	protein_coding	enkurin, TRPC channel interacting protein [Source:HGNC Symbol;Acc:HGNC:28388]
chr6	151389802	151391667	1866	*	11.61	11.65	11.52	0.13	0.000126	0.0164	Promoter (<=1kb)	151364117	151391548	27432	2	ENSG00000181472	ENST00000325144	0	ZBTB2	ZBTB2	protein_coding	zinc finger and BTB domain containing 2 [Source:HGNC Symbol;Acc:HGNC:20868]
chr18	79678828	79680570	1743	*	11.49	11.54	11.39	0.14	0.000129	0.0164	Promoter (<=1kb)	79679801	79756623	76823	1	ENSG00000060069	ENST00000613122	0	CTDP1	CTDP1	protein_coding	CTD phosphatase subunit 1 [Source:HGNC Symbol;Acc:HGNC:2498]
chr8	102238559	102239910	1352	*	11.83	11.87	11.73	0.14	0.000135	0.0164	Promoter (<=1kb)	102204502	102239118	34617	2	ENSG00000048392	ENST00000251810	0	RRM2B	RRM2B	protein_coding	ribonucleotide reductase regulatory TP53 inducible subunit M2B [Source:HGNC Symbol;Acc:HGNC:17296]
chr1	172532179	172533801	1623	*	11.59	11.64	11.5	0.13	0.000141	0.0164	Promoter (<=1kb)	172532349	172611833	79485	1	ENSG00000094975	ENST00000367723	0	SUCO	SUCO	protein_coding	SUN domain containing ossification factor [Source:HGNC Symbol;Acc:HGNC:1240]
chr8	60516438	60517690	1253	*	10.78	10.83	10.67	0.16	0.000147	0.0164	Promoter (<=1kb)	60516857	60623627	106771	1	ENSG00000104388	ENST00000262646	0	RAB2A	RAB2A	protein_coding	RAB2A, member RAS oncogene family [Source:HGNC Symbol;Acc:HGNC:9763]
chr1	244047398	244048607	1210	*	11.01	11.06	10.89	0.17	0.000148	0.0164	Promoter (<=1kb)	244048939	244057472	8534	1	ENSG00000179456	ENST00000622512	-332	ZBTB18	ZBTB18	protein_coding	zinc finger and BTB domain containing 18 [Source:HGNC Symbol;Acc:HGNC:13030]
chr13	39037502	39039160	1659	*	10.48	10.54	10.35	0.19	0.000159	0.0168	Promoter (<=1kb)	39009866	39038076	28211	2	ENSG00000120685	ENST00000352251	0	PROSER1	PROSER1	protein_coding	proline and serine rich 1 [Source:HGNC Symbol;Acc:HGNC:20291]
chr5	168578951	168580040	1090	*	10.82	10.88	10.71	0.17	0.000167	0.0168	Promoter (<=1kb)	168548495	168579600	31106	2	ENSG00000120137	ENST00000239231	0	PANK3	PANK3	protein_coding	pantothenate kinase 3 [Source:HGNC Symbol;Acc:HGNC:19365]
chr9	2014705	2018031	3327	*	11.61	11.65	11.53	0.12	0.000167	0.0168	Promoter (<=1kb)	2015186	2193620	178435	1	ENSG00000080503	ENST00000357248	0	SMARCA2	SMARCA2	protein_coding	SWI/SNF related, matrix associated, actin dependent regulator of chromatin, subfamily a, member 2 [Source:HGNC Symbol;Acc:HGNC:11098]
chr7	39949037	39951765	2729	*	11.79	11.83	11.71	0.12	0.000174	0.0169	Promoter (<=1kb)	39949646	40099580	149935	1	ENSG00000065883	ENST00000181839	0	CDK13	CDK13	protein_coding	cyclin dependent kinase 13 [Source:HGNC Symbol;Acc:HGNC:1733]
chr10	110918438	110920172	1735	*	11.5	11.54	11.41	0.13	0.000186	0.0174	Promoter (<=1kb)	110919547	111013667	94121	1	ENSG00000108061	ENST00000369452	0	SHOC2	SHOC2	protein_coding	SHOC2, leucine rich repeat scaffold protein [Source:HGNC Symbol;Acc:HGNC:15454]
chr1	46131961	46133586	1626	*	10.47	10.53	10.34	0.19	0.00019	0.0174	Promoter (<=1kb)	46040140	46132642	92503	2	ENSG00000117461	ENST00000262741	0	PIK3R3	PIK3R3	protein_coding	phosphoinositide-3-kinase regulatory subunit 3 [Source:HGNC Symbol;Acc:HGNC:8981]
chr6	166626620	166628414	1795	*	11.13	11.17	11.03	0.14	0.000208	0.0186	Promoter (<=1kb)	166409364	166627243	217880	2	ENSG00000071242	ENST00000265678	0	RPS6KA2	RPS6KA2	protein_coding	ribosomal protein S6 kinase A2 [Source:HGNC Symbol;Acc:HGNC:10431]
chr17	81860048	81861578	1531	*	11.3	11.35	11.21	0.14	0.000226	0.0193	Promoter (<=1kb)	81843159	81860694	17536	2	ENSG00000185624	ENST00000331483	0	P4HB	P4HB	protein_coding	prolyl 4-hydroxylase subunit beta [Source:HGNC Symbol;Acc:HGNC:8548]
chr10	16816938	16818228	1291	*	10.87	10.92	10.76	0.16	0.000228	0.0193	Promoter (<=1kb)	16590611	16817383	226773	2	ENSG00000148484	ENST00000377921	0	RSU1	RSU1	protein_coding	Ras suppressor protein 1 [Source:HGNC Symbol;Acc:HGNC:10464]
chr5	140400703	140402653	1951	*	11.61	11.64	11.53	0.11	0.000245	0.0197	Promoter (<=1kb)	140401814	140472476	70663	1	ENSG00000131503	ENST00000616482	0	ANKHD1	ANKHD1	protein_coding	ankyrin repeat and KH domain containing 1 [Source:HGNC Symbol;Acc:HGNC:24714]
chr9	75087465	75089173	1709	*	10.92	10.96	10.81	0.15	0.000249	0.0197	Promoter (<=1kb)	75060573	75088190	27618	2	ENSG00000106733	ENST00000376811	0	NMRK1	NMRK1	protein_coding	nicotinamide riboside kinase 1 [Source:HGNC Symbol;Acc:HGNC:26057]
chr6	32195154	32196788	1635	*	11.42	11.46	11.33	0.13	0.000252	0.0197	Promoter (<=1kb)	32190766	32195523	4758	2	ENSG00000213654	ENST00000375043	0	GPSM3	GPSM3	protein_coding	G protein signaling modulator 3 [Source:HGNC Symbol;Acc:HGNC:13945]
chr3	115783972	115785148	1177	*	10.56	10.62	10.44	0.18	0.000271	0.0205	Distal Intergenic	115837870	115838159	290	1	ENSG00000243359	ENST00000470970	-52722	RN7SL815P	RN7SL815P	misc_RNA	RNA, 7SL, cytoplasmic 815, pseudogene [Source:HGNC Symbol;Acc:HGNC:46831]
chr14	73457684	73459084	1401	*	10.41	10.46	10.29	0.17	0.000277	0.0205	Promoter (<=1kb)	73275107	73458617	183511	2	ENSG00000133961	ENST00000554546	0	NUMB	NUMB	protein_coding	NUMB, endocytic adaptor protein [Source:HGNC Symbol;Acc:HGNC:8060]
chr19	54189297	54191470	2174	*	12.84	12.86	12.78	0.08	0.000286	0.0205	Promoter (<=1kb)	54173412	54189443	16032	2	ENSG00000125505	ENST00000437868	0	MBOAT7	MBOAT7	protein_coding	membrane bound O-acyltransferase domain containing 7 [Source:HGNC Symbol;Acc:HGNC:15505]
chr17	7614328	7615543	1216	*	10.87	10.92	10.77	0.14	0.000287	0.0205	Promoter (<=1kb)	7591230	7614867	23638	2	ENSG00000129245	ENST00000250113	0	FXR2	FXR2	protein_coding	FMR1 autosomal homolog 2 [Source:HGNC Symbol;Acc:HGNC:4024]
chr5	108747830	108749739	1910	*	11.26	11.32	11.15	0.17	0.000305	0.0209	Promoter (<=1kb)	108747841	108832924	85084	1	ENSG00000151422	ENST00000509035	0	FER	FER	protein_coding	FER tyrosine kinase [Source:HGNC Symbol;Acc:HGNC:3655]
chr4	165326871	165328115	1245	*	10.76	10.81	10.63	0.19	0.000309	0.0209	Promoter (<=1kb)	165327623	165343160	15538	1	ENSG00000052802	ENST00000261507	0	MSMO1	MSMO1	protein_coding	methylsterol monooxygenase 1 [Source:HGNC Symbol;Acc:HGNC:10545]
chr3	136751419	136753229	1811	*	11.5	11.54	11.42	0.13	0.000313	0.0209	Promoter (<=1kb)	136336233	136752368	416136	2	ENSG00000118007	ENST00000383202	0	STAG1	STAG1	protein_coding	stromal antigen 1 [Source:HGNC Symbol;Acc:HGNC:11354]
chr19	48468644	48469835	1192	*	11.31	11.36	11.21	0.14	0.000334	0.0218	Promoter (<=1kb)	48469032	48482314	13283	1	ENSG00000105443	ENST00000452733	0	CYTH2	CYTH2	protein_coding	cytohesin 2 [Source:HGNC Symbol;Acc:HGNC:9502]
chr12	76083783	76085689	1907	*	11.01	11.06	10.91	0.15	0.00034	0.0218	Promoter (<=1kb)	76036587	76085033	48447	2	ENSG00000187109	ENST00000618691	0	NAP1L1	NAP1L1	protein_coding	nucleosome assembly protein 1 like 1 [Source:HGNC Symbol;Acc:HGNC:7637]
chr13	97432770	97434739	1970	*	11.84	11.89	11.74	0.14	0.000351	0.0221	Promoter (<=1kb)	97434222	97469128	34907	1	ENSG00000125249	ENST00000245304	0	RAP2A	RAP2A	protein_coding	RAP2A, member of RAS oncogene family [Source:HGNC Symbol;Acc:HGNC:9861]
chr6	43170722	43171939	1218	*	10.92	10.97	10.81	0.16	0.000377	0.0226	Promoter (<=1kb)	43171299	43181507	10209	1	ENSG00000112658	ENST00000265354	0	SRF	SRF	protein_coding	serum response factor [Source:HGNC Symbol;Acc:HGNC:11291]
chr19	5903479	5905002	1524	*	11.9	11.94	11.82	0.12	0.000379	0.0226	Promoter (<=1kb)	5891276	5903786	12511	2	ENSG00000174886	ENST00000418389	0	NDUFA11	NDUFA11	protein_coding	NADH:ubiquinone oxidoreductase subunit A11 [Source:HGNC Symbol;Acc:HGNC:20371]
chr19	42242281	42243741	1461	*	11.27	11.31	11.17	0.14	0.000381	0.0226	Promoter (<=1kb)	42230186	42242593	12408	2	ENSG00000105723	ENST00000222330	0	GSK3A	GSK3A	protein_coding	glycogen synthase kinase 3 alpha [Source:HGNC Symbol;Acc:HGNC:4616]
chr18	67516008	67517540	1533	*	10.43	10.49	10.31	0.18	0.000426	0.0246	Promoter (<=1kb)	67506582	67516980	10399	2	ENSG00000171451	ENST00000310045	0	DSEL	DSEL	protein_coding	dermatan sulfate epimerase like [Source:HGNC Symbol;Acc:HGNC:18144]
chr2	64750250	64751869	1620	*	11.79	11.83	11.68	0.15	0.000431	0.0246	Promoter (<=1kb)	64636533	64751005	114473	2	ENSG00000179833	ENST00000476805	0	SERTAD2	SERTAD2	protein_coding	SERTA domain containing 2 [Source:HGNC Symbol;Acc:HGNC:30784]
chr18	12376563	12377987	1425	*	11.44	11.48	11.36	0.13	0.000437	0.0246	Promoter (<=1kb)	12328944	12377314	48371	2	ENSG00000141385	ENST00000269143	0	AFG3L2	AFG3L2	protein_coding	AFG3 like matrix AAA peptidase subunit 2 [Source:HGNC Symbol;Acc:HGNC:315]
chr12	89708031	89710232	2202	*	11.58	11.62	11.48	0.14	0.000449	0.0246	Promoter (<=1kb)	89588072	89708831	120760	2	ENSG00000070961	ENST00000428670	0	ATP2B1	ATP2B1	protein_coding	ATPase plasma membrane Ca2+ transporting 1 [Source:HGNC Symbol;Acc:HGNC:814]
chr6	85593129	85594719	1591	*	10.89	10.94	10.79	0.15	0.000453	0.0246	Promoter (<=1kb)	85505496	85593913	88418	2	ENSG00000135317	ENST00000346348	0	SNX14	SNX14	protein_coding	sorting nexin 14 [Source:HGNC Symbol;Acc:HGNC:14977]
chr7	44081407	44083037	1631	*	10.6	10.66	10.48	0.17	0.000487	0.0254	Promoter (<=1kb)	44072247	44082464	10218	2	ENSG00000122678	ENST00000335195	0	POLM	POLM	protein_coding	DNA polymerase mu [Source:HGNC Symbol;Acc:HGNC:9185]
chr7	91263619	91265746	2128	*	10.85	10.91	10.74	0.17	0.00049	0.0254	Promoter (<=1kb)	91264364	91271326	6963	1	ENSG00000157240	ENST00000287934	0	FZD1	FZD1	protein_coding	frizzled class receptor 1 [Source:HGNC Symbol;Acc:HGNC:4038]
chr10	74825050	74826998	1949	*	11.98	12.01	11.91	0.09	0.000491	0.0254	Promoter (<=1kb)	74825255	75022123	196869	1	ENSG00000156650	ENST00000648159	0	KAT6B	KAT6B	protein_coding	lysine acetyltransferase 6B [Source:HGNC Symbol;Acc:HGNC:17582]
chr19	4968596	4969527	932	*	10.86	10.9	10.76	0.15	0.000528	0.0269	Promoter (<=1kb)	4969113	5153595	184483	1	ENSG00000127663	ENST00000611640	0	KDM4B	KDM4B	protein_coding	lysine demethylase 4B [Source:HGNC Symbol;Acc:HGNC:29136]
chr11	6234236	6235456	1221	*	11.32	11.37	11.22	0.15	0.000537	0.0269	Promoter (<=1kb)	6211335	6234616	23282	2	ENSG00000051009	ENST00000449352	0	FAM160A2	FAM160A2	protein_coding	family with sequence similarity 160 member A2 [Source:HGNC Symbol;Acc:HGNC:25378]
chr5	95960759	95962401	1643	*	11.23	11.27	11.13	0.14	0.000588	0.029	Promoter (<=1kb)	95885098	95962071	76974	2	ENSG00000118985	ENST00000237853	0	ELL2	ELL2	protein_coding	elongation factor for RNA polymerase II 2 [Source:HGNC Symbol;Acc:HGNC:17064]
chr20	5126300	5127832	1533	*	10.99	11.04	10.89	0.15	0.000615	0.0293	Promoter (<=1kb)	5126786	5197887	71102	1	ENSG00000101290	ENST00000460006	0	CDS2	CDS2	protein_coding	CDP-diacylglycerol synthase 2 [Source:HGNC Symbol;Acc:HGNC:1801]
chr1	236281010	236282560	1551	*	10.71	10.76	10.6	0.16	0.000617	0.0293	Promoter (<=1kb)	236215555	236281985	66431	2	ENSG00000086619	ENST00000354619	0	ERO1B	ERO1B	protein_coding	endoplasmic reticulum oxidoreductase 1 beta [Source:HGNC Symbol;Acc:HGNC:14355]
chr11	3797090	3798176	1087	*	11.15	11.19	11.05	0.14	0.000631	0.0293	Promoter (<=1kb)	3675010	3797792	122783	2	ENSG00000110713	ENST00000324932	0	NUP98	NUP98	protein_coding	nucleoporin 98 [Source:HGNC Symbol;Acc:HGNC:8068]
chr7	112449956	112451506	1551	*	11.17	11.21	11.08	0.13	0.000648	0.0293	Promoter (<=1kb)	112450049	112455855	5807	1	ENSG00000006652	ENST00000445335	0	IFRD1	IFRD1	protein_coding	interferon related developmental regulator 1 [Source:HGNC Symbol;Acc:HGNC:5456]
chr14	77320306	77321875	1570	*	11.61	11.64	11.54	0.11	0.000653	0.0293	Promoter (<=1kb)	77274956	77320884	45929	2	ENSG00000009830	ENST00000261534	0	POMT2	POMT2	protein_coding	protein O-mannosyltransferase 2 [Source:HGNC Symbol;Acc:HGNC:19743]
chr2	219387352	219388815	1464	*	11.11	11.15	11.02	0.13	0.000656	0.0293	Promoter (<=1kb)	219373527	219387796	14270	2	ENSG00000123992	ENST00000520694	0	DNPEP	DNPEP	protein_coding	aspartyl aminopeptidase [Source:HGNC Symbol;Acc:HGNC:2981]
chr17	14300529	14302817	2289	*	11.03	11.07	10.93	0.14	0.000664	0.0293	Promoter (<=1kb)	14301083	14349144	48062	1	ENSG00000125430	ENST00000466596	0	HS3ST3B1	HS3ST3B1	protein_coding	heparan sulfate-glucosamine 3-sulfotransferase 3B1 [Source:HGNC Symbol;Acc:HGNC:5198]
chr17	19377565	19378889	1325	*	10.98	11.03	10.89	0.15	0.000667	0.0293	Promoter (<=1kb)	19337554	19378182	40629	2	ENSG00000108641	ENST00000575403	0	B9D1	B9D1	protein_coding	B9 domain containing 1 [Source:HGNC Symbol;Acc:HGNC:24123]
chr11	95789038	95791138	2101	*	11.79	11.82	11.73	0.1	0.000677	0.0293	Promoter (<=1kb)	95768942	95789791	20850	2	ENSG00000077458	ENST00000358780	0	FAM76B	FAM76B	protein_coding	family with sequence similarity 76 member B [Source:HGNC Symbol;Acc:HGNC:28492]
chr14	32075913	32078043	2131	*	10.6	10.66	10.49	0.17	0.000688	0.0294	Promoter (<=1kb)	32076114	32090780	14667	1	ENSG00000100852	ENST00000555814	0	ARHGAP5	ARHGAP5	protein_coding	Rho GTPase activating protein 5 [Source:HGNC Symbol;Acc:HGNC:675]
chr9	37464738	37466532	1795	*	11.6	11.63	11.51	0.12	0.000719	0.0304	Promoter (<=1kb)	37438114	37465399	27286	2	ENSG00000168795	ENST00000307750	0	ZBTB5	ZBTB5	protein_coding	zinc finger and BTB domain containing 5 [Source:HGNC Symbol;Acc:HGNC:23836]
chr3	23945169	23946548	1380	*	10.93	10.98	10.82	0.17	0.000734	0.0305	Promoter (<=1kb)	23945260	23980618	35359	1	ENSG00000174738	ENST00000312521	0	NR1D2	NR1D2	protein_coding	nuclear receptor subfamily 1 group D member 2 [Source:HGNC Symbol;Acc:HGNC:7963]
chr10	28302379	28303649	1271	*	10.71	10.76	10.61	0.15	0.000745	0.0305	Promoter (<=1kb)	28303300	28307658	4359	1	ENSG00000282996	ENST00000634334	0	NA	AC022021.1	lincRNA	novel transcript
chr3	179562617	179563753	1137	*	11.07	11.12	10.97	0.15	0.000752	0.0305	Promoter (<=1kb)	179562880	179588408	25529	1	ENSG00000136518	ENST00000429709	0	ACTL6A	ACTL6A	protein_coding	actin like 6A [Source:HGNC Symbol;Acc:HGNC:24124]
chr1	244652513	244653624	1112	*	11.15	11.2	11.05	0.15	0.000761	0.0305	Promoter (<=1kb)	244652935	244709033	56099	1	ENSG00000121644	ENST00000302550	0	DESI2	DESI2	protein_coding	desumoylating isopeptidase 2 [Source:HGNC Symbol;Acc:HGNC:24264]
chr15	92881782	92883308	1527	*	10.91	10.95	10.8	0.15	0.000769	0.0305	Promoter (<=1kb)	92882707	92899701	16995	1	ENSG00000272888	ENST00000557682	0	LINC01578	LINC01578	processed_transcript	long intergenic non-protein coding RNA 1578 [Source:HGNC Symbol;Acc:HGNC:48626]
chr19	42268055	42269240	1186	*	11.8	11.83	11.72	0.11	0.000795	0.0311	Promoter (<=1kb)	42268537	42295796	27260	1	ENSG00000079432	ENST00000572681	0	CIC	CIC	protein_coding	capicua transcriptional repressor [Source:HGNC Symbol;Acc:HGNC:14214]
chr3	4977235	4980542	3308	*	11.78	11.82	11.68	0.14	0.000822	0.0318	Promoter (<=1kb)	4979116	4985323	6208	1	ENSG00000134107	ENST00000256495	0	BHLHE40	BHLHE40	protein_coding	basic helix-loop-helix family member e40 [Source:HGNC Symbol;Acc:HGNC:1046]
chr9	127396530	127398189	1660	*	10.94	10.98	10.84	0.14	0.000846	0.0323	Promoter (<=1kb)	127397138	127407855	10718	1	ENSG00000136856	ENST00000610552	0	SLC2A8	SLC2A8	protein_coding	solute carrier family 2 member 8 [Source:HGNC Symbol;Acc:HGNC:13812]
chr4	18020591	18022809	2219	*	11.32	11.36	11.22	0.15	0.000867	0.0327	Promoter (<=1kb)	17841199	18021876	180678	2	ENSG00000178177	ENST00000326877	0	LCORL	LCORL	protein_coding	ligand dependent nuclear receptor corepressor like [Source:HGNC Symbol;Acc:HGNC:30776]
chr18	51196501	51198503	2003	*	11.24	11.28	11.14	0.15	0.00091	0.0336	Promoter (<=1kb)	51174550	51197320	22771	2	ENSG00000176624	ENST00000406189	0	MEX3C	MEX3C	protein_coding	mex-3 RNA binding family member C [Source:HGNC Symbol;Acc:HGNC:28040]
chr4	102826817	102828534	1718	*	11.85	11.88	11.77	0.11	0.000912	0.0336	Promoter (<=1kb)	102794383	102827812	33430	2	ENSG00000109332	ENST00000453744	0	UBE2D3	UBE2D3	protein_coding	ubiquitin conjugating enzyme E2 D3 [Source:HGNC Symbol;Acc:HGNC:12476]
chr3	33439562	33441325	1764	*	11.62	11.66	11.55	0.11	0.000981	0.0355	Promoter (<=1kb)	33388336	33440378	52043	2	ENSG00000153560	ENST00000283629	0	UBP1	UBP1	protein_coding	upstream binding protein 1 [Source:HGNC Symbol;Acc:HGNC:12507]
chr11	83156249	83158208	1960	*	11.25	11.3	11.15	0.15	0.000987	0.0355	Promoter (<=1kb)	83156988	83187451	30464	1	ENSG00000165494	ENST00000298281	0	PCF11	PCF11	protein_coding	PCF11, cleavage and polyadenylation factor subunit [Source:HGNC Symbol;Acc:HGNC:30097]
chr7	7639866	7641491	1626	*	10.77	10.81	10.67	0.15	0.00101	0.0355	Promoter (<=1kb)	7636927	7640816	3890	2	ENSG00000106399	ENST00000406109	0	RPA3	RPA3	protein_coding	replication protein A3 [Source:HGNC Symbol;Acc:HGNC:10291]
chr3	75434645	75436011	1367	*	10.72	10.77	10.61	0.16	0.00101	0.0355	Promoter (<=1kb)	75421552	75435048	13497	2	ENSG00000244026	ENST00000497543	0	FAM86DP	FAM86DP	transcribed_unprocessed_pseudogene	family with sequence similarity 86 member D, pseudogene [Source:HGNC Symbol;Acc:HGNC:32659]
chr12	55973075	55974489	1415	*	11.38	11.42	11.29	0.13	0.00104	0.0355	Promoter (<=1kb)	55973913	55994706	20794	1	ENSG00000111540	ENST00000553116	0	RAB5B	RAB5B	protein_coding	RAB5B, member RAS oncogene family [Source:HGNC Symbol;Acc:HGNC:9784]
chr4	128286793	128288893	2101	*	11.3	11.34	11.21	0.13	0.00106	0.0355	Promoter (<=1kb)	128269237	128288822	19586	2	ENSG00000164040	ENST00000613358	0	PGRMC2	PGRMC2	protein_coding	progesterone receptor membrane component 2 [Source:HGNC Symbol;Acc:HGNC:16089]
chr4	101345711	101348509	2799	*	11.56	11.59	11.48	0.11	0.00107	0.0355	Promoter (<=1kb)	101023409	101347477	324069	2	ENSG00000138814	ENST00000512215	0	PPP3CA	PPP3CA	protein_coding	protein phosphatase 3 catalytic subunit alpha [Source:HGNC Symbol;Acc:HGNC:9314]
chr7	44999184	45000771	1588	*	10.93	10.97	10.82	0.15	0.00107	0.0355	Promoter (<=1kb)	44999475	45076352	76878	1	ENSG00000136280	ENST00000461377	0	CCM2	CCM2	protein_coding	CCM2 scaffold protein [Source:HGNC Symbol;Acc:HGNC:21708]
chr11	108222128	108223694	1567	*	11.21	11.26	11.11	0.15	0.00107	0.0355	Promoter (<=1kb)	108157215	108222642	65428	2	ENSG00000149308	ENST00000278612	0	NPAT	NPAT	protein_coding	nuclear protein, coactivator of histone transcription [Source:HGNC Symbol;Acc:HGNC:7896]
chr3	27483272	27485064	1793	*	10.79	10.83	10.69	0.15	0.00107	0.0355	Promoter (<=1kb)	27372721	27484420	111700	2	ENSG00000033867	ENST00000425128	0	SLC4A7	SLC4A7	protein_coding	solute carrier family 4 member 7 [Source:HGNC Symbol;Acc:HGNC:11033]
chr14	105489789	105491876	2088	*	12.11	12.14	12.04	0.1	0.00115	0.0364	Promoter (<=1kb)	105489855	105499575	9721	1	ENSG00000185347	ENST00000329886	0	TEDC1	TEDC1	protein_coding	tubulin epsilon and delta complex 1 [Source:HGNC Symbol;Acc:HGNC:20127]
chr12	56315395	56316672	1278	*	10.5	10.55	10.39	0.16	0.00115	0.0364	Promoter (<=1kb)	56285916	56315943	30028	2	ENSG00000144785	ENST00000549318	0	NA	AC073896.1	protein_coding	novel protein
chr1	3899727	3901502	1776	*	11.81	11.84	11.75	0.1	0.00115	0.0364	Promoter (<=1kb)	3889125	3900247	11123	2	ENSG00000198912	ENST00000486765	0	C1orf174	C1orf174	protein_coding	chromosome 1 open reading frame 174 [Source:HGNC Symbol;Acc:HGNC:27915]
chr3	167734251	167736011	1761	*	11.41	11.46	11.31	0.15	0.00115	0.0364	Promoter (<=1kb)	167683298	167734826	51529	2	ENSG00000114209	ENST00000392750	0	PDCD10	PDCD10	protein_coding	programmed cell death 10 [Source:HGNC Symbol;Acc:HGNC:8761]
chr2	239400621	239402107	1487	*	11.41	11.46	11.32	0.14	0.00116	0.0364	Promoter (<=1kb)	239048168	239400949	352782	2	ENSG00000068024	ENST00000345617	0	HDAC4	HDAC4	protein_coding	histone deacetylase 4 [Source:HGNC Symbol;Acc:HGNC:14063]
chr3	105868304	105869772	1469	*	10.58	10.63	10.47	0.17	0.00118	0.0366	Promoter (<=1kb)	105655461	105869012	213552	2	ENSG00000114423	ENST00000394030	0	CBLB	CBLB	protein_coding	Cbl proto-oncogene B [Source:HGNC Symbol;Acc:HGNC:1542]
chr7	120950036	120951438	1403	*	10.61	10.65	10.51	0.15	0.00119	0.0366	Promoter (<=1kb)	120950749	120977216	26468	1	ENSG00000071243	ENST00000315870	0	ING3	ING3	protein_coding	inhibitor of growth family member 3 [Source:HGNC Symbol;Acc:HGNC:14587]
chr16	67561818	67563478	1661	*	11.62	11.66	11.54	0.12	0.0012	0.0366	Promoter (<=1kb)	67562407	67639185	76779	1	ENSG00000102974	ENST00000264010	0	CTCF	CTCF	protein_coding	CCCTC-binding factor [Source:HGNC Symbol;Acc:HGNC:13723]
chr8	65643933	65645557	1625	*	10.66	10.71	10.56	0.15	0.00121	0.0367	Promoter (<=1kb)	65644734	65704747	60014	1	ENSG00000066855	ENST00000523170	0	MTFR1	MTFR1	protein_coding	mitochondrial fission regulator 1 [Source:HGNC Symbol;Acc:HGNC:29510]
chr5	134737840	134739641	1802	*	10.64	10.69	10.53	0.16	0.00123	0.0367	Promoter (<=1kb)	134738501	134752160	13660	1	ENSG00000164615	ENST00000297156	0	CAMLG	CAMLG	protein_coding	calcium modulating ligand [Source:HGNC Symbol;Acc:HGNC:1471]
chr12	56359876	56360811	936	*	10.54	10.59	10.43	0.15	0.00124	0.0367	Promoter (<=1kb)	56342710	56360074	17365	2	ENSG00000170581	ENST00000314128	0	STAT2	STAT2	protein_coding	signal transducer and activator of transcription 2 [Source:HGNC Symbol;Acc:HGNC:11363]
chr17	60677100	60678273	1174	*	10.68	10.73	10.58	0.16	0.0013	0.0378	Promoter (<=1kb)	60677453	60747282	69830	1	ENSG00000141376	ENST00000588168	0	BCAS3	BCAS3	protein_coding	BCAS3, microtubule associated cell migration factor [Source:HGNC Symbol;Acc:HGNC:14347]
chr17	59154649	59155938	1290	*	11.19	11.23	11.11	0.12	0.0013	0.0378	Promoter (<=1kb)	59155499	59202568	47070	1	ENSG00000068489	ENST00000262293	0	PRR11	PRR11	protein_coding	proline rich 11 [Source:HGNC Symbol;Acc:HGNC:25619]
chr3	15601131	15602428	1298	*	10.89	10.93	10.8	0.13	0.00132	0.0378	Promoter (<=1kb)	15560704	15601831	41128	2	ENSG00000131373	ENST00000321169	0	HACL1	HACL1	protein_coding	2-hydroxyacyl-CoA lyase 1 [Source:HGNC Symbol;Acc:HGNC:17856]
chr3	197736107	197737578	1472	*	10.43	10.48	10.31	0.16	0.00132	0.0378	Promoter (<=1kb)	197737179	197777001	39823	1	ENSG00000122068	ENST00000428738	0	FYTTD1	FYTTD1	protein_coding	forty-two-three domain containing 1 [Source:HGNC Symbol;Acc:HGNC:25407]
chr1	180502031	180503440	1410	*	10.77	10.81	10.67	0.14	0.00133	0.0378	Promoter (<=1kb)	180269653	180502954	233302	2	ENSG00000230124	ENST00000642319	0	ACBD6	ACBD6	protein_coding	acyl-CoA binding domain containing 6 [Source:HGNC Symbol;Acc:HGNC:23339]
chr1	193121549	193122841	1293	*	10.77	10.81	10.67	0.14	0.00136	0.0383	Promoter (<=1kb)	193121800	193254815	133016	1	ENSG00000134371	ENST00000650099	0	CDC73	CDC73	protein_coding	cell division cycle 73 [Source:HGNC Symbol;Acc:HGNC:16783]
chr12	25250060	25251669	1610	*	10.56	10.61	10.46	0.16	0.00139	0.0384	Promoter (<=1kb)	25204789	25250931	46143	2	ENSG00000133703	ENST00000311936	0	KRAS	KRAS	protein_coding	KRAS proto-oncogene, GTPase [Source:HGNC Symbol;Acc:HGNC:6407]
chr5	138542647	138544307	1661	*	11.24	11.28	11.16	0.12	0.00139	0.0384	Promoter (<=1kb)	138506095	138543229	37135	2	ENSG00000120705	ENST00000499810	0	ETF1	ETF1	protein_coding	eukaryotic translation termination factor 1 [Source:HGNC Symbol;Acc:HGNC:3477]
chr10	58266481	58269554	3074	*	11.38	11.42	11.3	0.12	0.0014	0.0385	Promoter (<=1kb)	58269058	58289586	20529	1	ENSG00000122873	ENST00000333926	0	CISD1	CISD1	protein_coding	CDGSH iron sulfur domain 1 [Source:HGNC Symbol;Acc:HGNC:30880]
chr4	2261434	2262938	1505	*	11.42	11.48	11.3	0.17	0.00148	0.0398	Promoter (<=1kb)	2247432	2262294	14863	2	ENSG00000123933	ENST00000337190	0	MXD4	MXD4	protein_coding	MAX dimerization protein 4 [Source:HGNC Symbol;Acc:HGNC:13906]
chr2	61470311	61472114	1804	*	11.07	11.11	10.99	0.13	0.00149	0.0398	Promoter (<=1kb)	61187463	61470769	283307	2	ENSG00000115464	ENST00000398571	0	USP34	USP34	protein_coding	ubiquitin specific peptidase 34 [Source:HGNC Symbol;Acc:HGNC:20066]
chr4	112636678	112637781	1104	*	10.64	10.69	10.55	0.14	0.00149	0.0398	Promoter (<=1kb)	112539336	112636910	97575	2	ENSG00000138658	ENST00000505019	0	ZGRF1	ZGRF1	protein_coding	zinc finger GRF-type containing 1 [Source:HGNC Symbol;Acc:HGNC:25654]
chr6	85678177	85679681	1505	*	10.73	10.78	10.64	0.14	0.0015	0.0398	Promoter (<=1kb)	85660950	85678235	17286	2	ENSG00000203875	ENST00000623163	0	SNHG5	SNHG5	processed_transcript	small nucleolar RNA host gene 5 [Source:HGNC Symbol;Acc:HGNC:21026]
chr3	125915567	125916951	1385	*	10.78	10.83	10.66	0.17	0.00152	0.04	Promoter (<=1kb)	125916620	125930010	13391	1	ENSG00000171084	ENST00000467239	0	FAM86JP	FAM86JP	transcribed_unprocessed_pseudogene	family with sequence similarity 86 member J, pseudogene [Source:HGNC Symbol;Acc:HGNC:44097]
chr9	96417221	96419443	2223	*	11.5	11.54	11.42	0.12	0.00155	0.0405	Promoter (<=1kb)	96385941	96418329	32389	2	ENSG00000165244	ENST00000375256	0	ZNF367	ZNF367	protein_coding	zinc finger protein 367 [Source:HGNC Symbol;Acc:HGNC:18320]
chr10	14877895	14879524	1630	*	10.55	10.6	10.44	0.16	0.00159	0.0411	Promoter (<=1kb)	14878820	14904315	25496	1	ENSG00000152455	ENST00000378331	0	SUV39H2	SUV39H2	protein_coding	suppressor of variegation 3-9 homolog 2 [Source:HGNC Symbol;Acc:HGNC:17287]
chr7	112939129	112940593	1465	*	10.79	10.84	10.68	0.16	0.00163	0.0414	Promoter (<=1kb)	112819147	112939916	120770	2	ENSG00000164603	ENST00000297145	0	BMT2	BMT2	protein_coding	base methyltransferase of 25S rRNA 2 homolog [Source:HGNC Symbol;Acc:HGNC:26475]
chr6	41071864	41073928	2065	*	12.01	12.04	11.94	0.1	0.00164	0.0414	Promoter (<=1kb)	41072945	41099976	27032	1	ENSG00000001167	ENST00000341376	0	NFYA	NFYA	protein_coding	nuclear transcription factor Y subunit alpha [Source:HGNC Symbol;Acc:HGNC:7804]
chr1	186374572	186376111	1540	*	11.29	11.33	11.21	0.12	0.00165	0.0414	Promoter (<=1kb)	186311652	186375325	63674	2	ENSG00000047410	ENST00000367478	0	TPR	TPR	protein_coding	translocated promoter region, nuclear basket protein [Source:HGNC Symbol;Acc:HGNC:12017]
chr8	126556389	126558860	2472	*	10.82	10.87	10.72	0.15	0.00165	0.0414	Promoter (<=1kb)	126552442	126558393	5952	2	ENSG00000168672	ENST00000304916	0	FAM84B	FAM84B	protein_coding	family with sequence similarity 84 member B [Source:HGNC Symbol;Acc:HGNC:24166]
chr3	17741930	17743244	1315	*	10.87	10.91	10.78	0.13	0.00169	0.042	Promoter (<=1kb)	17160372	17742498	582127	2	ENSG00000131374	ENST00000429383	0	TBC1D5	TBC1D5	protein_coding	TBC1 domain family member 5 [Source:HGNC Symbol;Acc:HGNC:19166]
chr8	94553033	94554370	1338	*	10.47	10.52	10.37	0.15	0.0017	0.042	Promoter (<=1kb)	94487693	94553523	65831	2	ENSG00000164944	ENST00000297591	0	VIRMA	VIRMA	protein_coding	vir like m6A methyltransferase associated [Source:HGNC Symbol;Acc:HGNC:24500]
chr4	145179535	145181193	1659	*	10.83	10.88	10.73	0.14	0.00182	0.0445	Promoter (<=1kb)	145110838	145179641	68804	2	ENSG00000164164	ENST00000455611	0	OTUD4	OTUD4	protein_coding	OTU deubiquitinase 4 [Source:HGNC Symbol;Acc:HGNC:24949]
chr16	53502468	53504072	1605	*	11.05	11.1	10.96	0.14	0.00185	0.0449	Promoter (<=1kb)	53491040	53503251	12212	2	ENSG00000166971	ENST00000394657	0	AKTIP	AKTIP	protein_coding	AKT interacting protein [Source:HGNC Symbol;Acc:HGNC:16710]
chr14	92105724	92107016	1293	*	10.5	10.54	10.39	0.15	0.00191	0.0458	Promoter (<=1kb)	92049611	92106580	56970	2	ENSG00000066427	ENST00000647161	0	ATXN3	ATXN3	protein_coding	ataxin 3 [Source:HGNC Symbol;Acc:HGNC:7106]
chr11	111601853	111603308	1456	*	10.64	10.69	10.54	0.15	0.00191	0.0458	Promoter (<=1kb)	111602391	111730853	128463	1	ENSG00000170145	ENST00000304987	0	SIK2	SIK2	protein_coding	salt inducible kinase 2 [Source:HGNC Symbol;Acc:HGNC:21680]
chr15	100601348	100603291	1944	*	11.32	11.36	11.24	0.12	0.00203	0.0478	Promoter (<=1kb)	100566914	100602240	35327	2	ENSG00000140471	ENST00000314742	0	LINS1	LINS1	protein_coding	lines homolog 1 [Source:HGNC Symbol;Acc:HGNC:30922]
chr12	92928501	92929842	1342	*	10.96	11	10.88	0.12	0.00204	0.0478	Promoter (<=1kb)	92770637	92929331	158695	2	ENSG00000102189	ENST00000322349	0	EEA1	EEA1	protein_coding	early endosome antigen 1 [Source:HGNC Symbol;Acc:HGNC:3185]
chr8	18083162	18085031	1870	*	10.98	11.02	10.88	0.14	0.00204	0.0478	Promoter (<=1kb)	18055992	18084370	28379	2	ENSG00000104763	ENST00000637790	0	ASAH1	ASAH1	protein_coding	N-acylsphingosine amidohydrolase 1 [Source:HGNC Symbol;Acc:HGNC:735]
chr8	28622077	28623317	1241	*	10.5	10.55	10.4	0.14	0.00207	0.0479	Promoter (<=1kb)	28622729	28750903	128175	1	ENSG00000012232	ENST00000523149	0	EXTL3	EXTL3	protein_coding	exostosin like glycosyltransferase 3 [Source:HGNC Symbol;Acc:HGNC:3518]
chr1	43649473	43650756	1284	*	10.84	10.88	10.76	0.12	0.00208	0.0479	Promoter (<=1kb)	43650158	43705515	55358	1	ENSG00000066135	ENST00000372396	0	KDM4A	KDM4A	protein_coding	lysine demethylase 4A [Source:HGNC Symbol;Acc:HGNC:22978]
chr1	179882039	179883397	1359	*	11.21	11.25	11.11	0.14	0.0021	0.0479	Promoter (<=1kb)	179882042	179919708	37667	1	ENSG00000143337	ENST00000528443	0	TOR1AIP1	TOR1AIP1	protein_coding	torsin 1A interacting protein 1 [Source:HGNC Symbol;Acc:HGNC:29456]
chr8	28401127	28402825	1699	*	11.14	11.18	11.06	0.12	0.00212	0.0479	Promoter (<=1kb)	28360983	28402701	41719	2	ENSG00000186918	ENST00000517459	0	ZNF395	ZNF395	protein_coding	zinc finger protein 395 [Source:HGNC Symbol;Acc:HGNC:18737]
chr7	100538481	100539771	1291	*	10.73	10.78	10.64	0.14	0.00212	0.0479	Promoter (<=1kb)	100539211	100562874	23664	1	ENSG00000106351	ENST00000430857	0	AGFG2	AGFG2	protein_coding	ArfGAP with FG repeats 2 [Source:HGNC Symbol;Acc:HGNC:5177]
chr6	144094979	144096415	1437	*	10.51	10.55	10.41	0.15	0.00216	0.0484	Promoter (<=1kb)	144094881	144095573	693	2	ENSG00000169976	ENST00000367569	0	SF3B5	SF3B5	protein_coding	splicing factor 3b subunit 5 [Source:HGNC Symbol;Acc:HGNC:21083]
chr8	91069595	91071049	1455	*	10.43	10.48	10.32	0.16	0.00217	0.0484	Promoter (<=1kb)	91070196	91087091	16896	1	ENSG00000155100	ENST00000615618	0	OTUD6B	OTUD6B	protein_coding	OTU domain containing 6B [Source:HGNC Symbol;Acc:HGNC:24281]
chr2	73385417	73386759	1343	*	10.71	10.76	10.61	0.14	0.00219	0.0484	Promoter (<=1kb)	73385758	73609715	223958	1	ENSG00000116127	ENST00000484298	0	ALMS1	ALMS1	protein_coding	ALMS1, centrosome and basal body associated protein [Source:HGNC Symbol;Acc:HGNC:428]
chr8	134831371	134833071	1701	*	10.68	10.73	10.56	0.17	0.00223	0.0485	Promoter (<=1kb)	134832747	134834482	1736	1	ENSG00000254028	ENST00000521444	0	NA	AC083843.1	lincRNA	novel transcript
chrX	78103795	78104942	1148	*	11.07	11.12	10.97	0.15	0.00223	0.0485	Promoter (<=1kb)	78104174	78129296	25123	1	ENSG00000102144	ENST00000373316	0	PGK1	PGK1	protein_coding	phosphoglycerate kinase 1 [Source:HGNC Symbol;Acc:HGNC:8896]
chr19	29843985	29845767	1783	*	11.08	11.12	10.99	0.13	0.00224	0.0485	Distal Intergenic	29821732	29824280	2549	1	ENSG00000105173	ENST00000574121	22253	CCNE1	CCNE1	protein_coding	cyclin E1 [Source:HGNC Symbol;Acc:HGNC:1589]
chr13	60396101	60398063	1963	*	11.28	11.33	11.17	0.15	0.00227	0.0486	Promoter (<=1kb)	60396457	60573878	177422	1	ENSG00000083544	ENST00000196169	0	TDRD3	TDRD3	protein_coding	tudor domain containing 3 [Source:HGNC Symbol;Acc:HGNC:20612]
chr2	65129476	65130890	1415	*	11.01	11.05	10.93	0.12	0.00228	0.0486	Promoter (<=1kb)	65070696	65130331	59636	2	ENSG00000138069	ENST00000649427	0	RAB1A	RAB1A	protein_coding	RAB1A, member RAS oncogene family [Source:HGNC Symbol;Acc:HGNC:9758]
chr5	90528879	90530284	1406	*	10.64	10.69	10.54	0.14	0.0023	0.0486	Promoter (<=1kb)	90529344	90622671	93328	1	ENSG00000164199	ENST00000508842	0	ADGRV1	ADGRV1	protein_coding	adhesion G protein-coupled receptor V1 [Source:HGNC Symbol;Acc:HGNC:17416]
chr15	42574879	42576226	1348	*	10.7	10.75	10.61	0.14	0.0023	0.0486	Promoter (<=1kb)	42575659	42673114	97456	1	ENSG00000159433	ENST00000564158	0	STARD9	STARD9	protein_coding	StAR related lipid transfer domain containing 9 [Source:HGNC Symbol;Acc:HGNC:19162]
chr21	31557956	31559964	2009	*	11.12	11.16	11.03	0.13	0.00233	0.0488	Promoter (<=1kb)	31118416	31558977	440562	2	ENSG00000156299	ENST00000286827	0	TIAM1	TIAM1	protein_coding	T cell lymphoma invasion and metastasis 1 [Source:HGNC Symbol;Acc:HGNC:11805]
chr1	7783512	7784508	997	*	10.42	10.47	10.31	0.16	0.00234	0.0488	Promoter (<=1kb)	7784320	7803958	19639	1	ENSG00000049246	ENST00000377541	0	PER3	PER3	protein_coding	period circadian regulator 3 [Source:HGNC Symbol;Acc:HGNC:8847]
chr3	143970878	143973368	2491	*	11.88	11.92	11.8	0.11	0.00237	0.049	Promoter (<=1kb)	143971798	143992359	20562	1	ENSG00000181744	ENST00000315691	0	DIPK2A	DIPK2A	protein_coding	divergent protein kinase domain 2A [Source:HGNC Symbol;Acc:HGNC:28490]
chr4	39976531	39978343	1813	*	11.06	11.1	10.96	0.14	0.00238	0.049	Promoter (<=1kb)	39822863	39977956	155094	2	ENSG00000121892	ENST00000303538	0	PDS5A	PDS5A	protein_coding	PDS5 cohesin associated factor A [Source:HGNC Symbol;Acc:HGNC:29088]
chr19	6424736	6425633	898	*	11.35	11.39	11.28	0.1	0.0024	0.0491	Promoter (<=1kb)	6413348	6424794	11447	2	ENSG00000088247	ENST00000398148	0	KHSRP	KHSRP	protein_coding	KH-type splicing regulatory protein [Source:HGNC Symbol;Acc:HGNC:6316]
chr13	21603024	21604509	1486	*	10.48	10.53	10.38	0.16	0.00245	0.0494	Promoter (<=1kb)	21492700	21604214	111515	2	ENSG00000165487	ENST00000382374	0	MICU2	MICU2	protein_coding	mitochondrial calcium uptake 2 [Source:HGNC Symbol;Acc:HGNC:31830]
chr3	120093915	120095941	2027	*	12.25	12.28	12.19	0.09	0.00245	0.0494	Promoter (<=1kb)	119821323	120094417	273095	2	ENSG00000082701	ENST00000264235	0	GSK3B	GSK3B	protein_coding	glycogen synthase kinase 3 beta [Source:HGNC Symbol;Acc:HGNC:4617]
chr4	51842403	51843684	1282	*	10.84	10.89	10.74	0.15	0.00248	0.0494	Promoter (<=1kb)	51843000	51914294	71295	1	ENSG00000109184	ENST00000509376	0	DCUN1D4	DCUN1D4	protein_coding	defective in cullin neddylation 1 domain containing 4 [Source:HGNC Symbol;Acc:HGNC:28998]
chr2	207529059	207530330	1272	*	11.1	11.14	11.01	0.12	0.00248	0.0494	Promoter (<=1kb)	207529737	207597789	68053	1	ENSG00000118260	ENST00000430624	0	CREB1	CREB1	protein_coding	cAMP responsive element binding protein 1 [Source:HGNC Symbol;Acc:HGNC:2345]
chr6	20400909	20404738	3830	*	12.1	12.13	12.05	0.08	0.00252	0.0496	Promoter (<=1kb)	20401906	20493714	91809	1	ENSG00000112242	ENST00000613242	0	E2F3	E2F3	protein_coding	E2F transcription factor 3 [Source:HGNC Symbol;Acc:HGNC:3115]
chr18	79068526	79069831	1306	*	10.68	10.73	10.58	0.15	0.00252	0.0496	Promoter (<=1kb)	79069285	79096481	27197	1	ENSG00000166377	ENST00000588600	0	ATP9B	ATP9B	protein_coding	ATPase phospholipid transporting 9B (putative) [Source:HGNC Symbol;Acc:HGNC:13541]
